# Supplementary material for: Macroscopic Cluster Organizations Change the Complexity of Neural Activity
Source: Entropy (Basel). 2019 Feb 23;21(2):214. doi: 10.3390/e21020214 (PMC7514695; doi:10.3390/e21020214)
Supplement: Supplementary file 1 [file entropy-21-00214-s001.zip]

Archive with 8 entries (5 files):
- supplementary/
- supplementary/s2.xlsx
- __MACOSX/
- __MACOSX/supplementary/
- __MACOSX/supplementary/._s2.xlsx
- supplementary/s1.xlsx
- __MACOSX/supplementary/._s1.xlsx
- __MACOSX/._supplementary
