# Supplementary material for: Macroscopic Cluster Organizations Change the Complexity of Neural Activity
Source: Entropy (Basel). 2019 Feb 23;21(2):214. doi: 10.3390/e21020214 (PMC7514695; doi:10.3390/e21020214)
Supplement: Supplementary file 1 [file entropy-21-00214-s001.zip › supplementary/s2.xlsx]

## Sheet: Simulation (0)
	Neuron group (0)	Neuron group (1)	Neuron group (10)	Neuron group (11)	Neuron group (12)	Neuron group (13)	Neuron group (14)	Neuron group (15)	Neuron group (16)	Neuron group (17)	Neuron group (18)	Neuron group (19)	Neuron group (2)	Neuron group (20)	Neuron group (21)	Neuron group (22)	Neuron group (23)	Neuron group (24)	Neuron group (25)	Neuron group (26)	Neuron group (27)	Neuron group (28)	Neuron group (29)	Neuron group (3)	Neuron group (30)	Neuron group (31)	Neuron group (32)	Neuron group (33)	Neuron group (34)	Neuron group (35)	Neuron group (36)	Neuron group (37)	Neuron group (38)	Neuron group (39)	Neuron group (4)	Neuron group (40)	Neuron group (41)	Neuron group (42)	Neuron group (43)	Neuron group (44)	Neuron group (45)	Neuron group (46)	Neuron group (47)	Neuron group (48)	Neuron group (49)	Neuron group (5)	Neuron group (50)	Neuron group (51)	Neuron group (52)
Scale (1)	2.24	2.252	2.237	2.24	2.234	2.244	2.242	2.244	2.258	2.25	2.232	2.269	2.242	2.252	2.242	2.264	2.255	2.251	2.252	2.23	2.267	2.251	2.26	2.235	2.258	2.242	2.27	2.24	2.255	2.248	2.258	2.235	2.238	2.278	2.249	2.262	2.226	2.246	2.265	2.243	2.257	2.227	2.24	2.246	2.258	2.218	2.243	2.212	2.231
Scale (2)	2.082	2.089	2.06	2.08	2.079	2.077	2.067	2.081	2.08	2.079	2.075	2.091	2.06	2.074	2.081	2.095	2.09	2.086	2.097	2.067	2.087	2.085	2.083	2.088	2.089	2.069	2.096	2.088	2.086	2.079	2.082	2.084	2.086	2.105	2.079	2.079	2.074	2.087	2.076	2.082	2.091	2.077	2.079	2.079	2.102	2.07	2.08	2.061	2.075
Scale (3)	2.002	2.012	1.999	2.008	2.001	2.001	2.005	2.009	2.019	2.015	2.011	2.025	1.985	2.001	2.005	2.009	2.017	2.016	2.02	2.007	2.019	2.002	2.018	2.021	2.029	1.999	2.022	2.001	2.017	2.019	2.02	2.012	2.02	2.023	2.001	2.01	1.998	2.022	2.018	2.008	2.007	1.999	2.014	1.993	2.025	2.002	2.006	1.996	2.011
Scale (4)	1.978	1.967	1.961	1.97	1.973	1.976	1.96	1.974	1.974	1.974	1.983	1.987	1.967	1.958	1.982	1.977	1.983	1.969	1.98	1.956	1.984	1.983	1.976	1.975	1.981	1.972	1.983	1.969	1.976	1.977	1.987	1.971	1.985	1.994	1.961	1.961	1.976	1.994	1.978	1.976	1.986	1.964	1.983	1.979	1.99	1.967	1.995	1.959	1.973
Scale (5)	1.958	1.966	1.968	1.961	1.96	1.967	1.941	1.98	1.954	1.958	1.977	1.973	1.954	1.95	1.977	1.959	1.959	1.96	1.975	1.962	1.954	1.964	1.98	1.969	1.958	1.953	1.947	1.954	1.966	1.971	1.969	1.961	1.98	1.979	1.949	1.94	1.98	1.986	1.963	1.954	1.968	1.96	1.973	1.96	1.971	1.959	1.97	1.948	1.951
Scale (6)	1.954	1.952	1.967	1.962	1.959	1.979	1.935	1.961	1.942	1.965	1.975	1.951	1.953	1.944	1.973	1.959	1.971	1.963	1.968	1.966	1.959	1.974	1.97	1.97	1.963	1.961	1.972	1.97	1.957	1.95	1.967	1.956	1.985	1.96	1.949	1.933	1.982	1.985	1.959	1.957	1.948	1.977	1.961	1.956	1.971	1.976	1.985	1.987	1.956
Scale (7)	1.941	1.951	1.958	1.952	1.957	1.978	1.921	1.956	1.93	1.955	1.962	1.947	1.942	1.941	1.959	1.944	1.95	1.948	1.979	1.969	1.94	1.959	1.97	1.961	1.963	1.956	1.944	1.971	1.951	1.959	1.961	1.956	1.993	1.955	1.95	1.927	1.977	1.975	1.949	1.963	1.947	1.972	1.969	1.946	1.961	1.969	1.965	1.991	1.965
Scale (8)	1.929	1.931	1.942	1.938	1.943	1.957	1.926	1.964	1.907	1.946	1.935	1.93	1.943	1.918	1.92	1.913	1.936	1.94	1.948	1.944	1.922	1.953	1.948	1.96	1.942	1.935	1.921	1.955	1.924	1.935	1.945	1.917	1.965	1.912	1.935	1.909	1.948	1.947	1.928	1.945	1.93	1.961	1.948	1.913	1.942	1.961	1.967	1.96	1.939
Scale (9)	1.891	1.904	1.92	1.89	1.904	1.895	1.89	1.91	1.878	1.93	1.932	1.895	1.917	1.904	1.914	1.89	1.894	1.889	1.907	1.922	1.904	1.93	1.93	1.926	1.903	1.89	1.904	1.9	1.9	1.874	1.917	1.903	1.908	1.89	1.909	1.872	1.915	1.931	1.92	1.92	1.895	1.944	1.906	1.892	1.906	1.93	1.92	1.911	1.906
Scale (10)	1.859	1.854	1.86	1.842	1.873	1.85	1.841	1.856	1.833	1.863	1.88	1.849	1.859	1.842	1.848	1.838	1.844	1.846	1.86	1.864	1.842	1.89	1.854	1.856	1.866	1.859	1.837	1.853	1.848	1.82	1.858	1.87	1.882	1.864	1.847	1.845	1.869	1.854	1.838	1.863	1.85	1.871	1.872	1.849	1.876	1.883	1.863	1.858	1.837
Scale (11)	1.796	1.794	1.839	1.798	1.814	1.809	1.802	1.809	1.791	1.804	1.816	1.793	1.804	1.774	1.794	1.765	1.795	1.79	1.785	1.82	1.787	1.837	1.802	1.793	1.775	1.816	1.777	1.807	1.798	1.782	1.817	1.796	1.828	1.795	1.808	1.815	1.801	1.799	1.795	1.806	1.782	1.839	1.785	1.78	1.802	1.827	1.817	1.815	1.795
Scale (12)	1.754	1.752	1.768	1.739	1.737	1.741	1.77	1.728	1.753	1.733	1.789	1.749	1.782	1.759	1.749	1.73	1.742	1.755	1.755	1.77	1.74	1.795	1.762	1.749	1.736	1.761	1.742	1.769	1.757	1.74	1.762	1.744	1.778	1.756	1.766	1.786	1.76	1.737	1.738	1.764	1.715	1.763	1.736	1.748	1.746	1.751	1.748	1.752	1.752
Scale (13)	1.725	1.697	1.729	1.696	1.696	1.708	1.714	1.671	1.715	1.713	1.742	1.717	1.76	1.701	1.695	1.679	1.691	1.701	1.692	1.748	1.707	1.759	1.723	1.679	1.667	1.703	1.687	1.725	1.698	1.679	1.734	1.726	1.736	1.706	1.721	1.77	1.721	1.718	1.715	1.702	1.695	1.713	1.682	1.698	1.691	1.687	1.713	1.693	1.722
Scale (14)	1.696	1.672	1.701	1.636	1.674	1.662	1.695	1.642	1.685	1.681	1.713	1.668	1.701	1.67	1.652	1.641	1.637	1.649	1.679	1.709	1.656	1.703	1.692	1.641	1.607	1.676	1.641	1.671	1.643	1.659	1.704	1.673	1.68	1.666	1.696	1.713	1.682	1.663	1.683	1.669	1.652	1.667	1.632	1.659	1.661	1.652	1.679	1.676	1.637
Scale (15)	1.636	1.612	1.677	1.634	1.619	1.611	1.64	1.589	1.644	1.609	1.659	1.621	1.66	1.639	1.602	1.585	1.577	1.586	1.619	1.654	1.614	1.648	1.617	1.6	1.59	1.632	1.626	1.627	1.602	1.633	1.672	1.619	1.638	1.616	1.661	1.642	1.614	1.637	1.62	1.62	1.61	1.639	1.626	1.628	1.616	1.643	1.643	1.615	1.629
Scale (16)	1.59	1.545	1.606	1.524	1.565	1.556	1.566	1.576	1.59	1.553	1.594	1.571	1.587	1.564	1.558	1.525	1.551	1.546	1.549	1.582	1.531	1.59	1.565	1.566	1.513	1.556	1.567	1.573	1.532	1.55	1.577	1.509	1.556	1.534	1.579	1.606	1.564	1.55	1.565	1.587	1.553	1.571	1.539	1.533	1.566	1.568	1.574	1.55	1.568
Scale (17)	1.524	1.525	1.531	1.496	1.487	1.473	1.497	1.476	1.525	1.464	1.518	1.495	1.52	1.493	1.488	1.453	1.479	1.47	1.471	1.528	1.497	1.542	1.505	1.49	1.462	1.502	1.506	1.491	1.473	1.536	1.528	1.506	1.489	1.491	1.527	1.545	1.48	1.502	1.501	1.492	1.518	1.506	1.468	1.459	1.49	1.504	1.498	1.481	1.501
Scale (18)	1.458	1.427	1.49	1.422	1.448	1.421	1.439	1.448	1.483	1.435	1.48	1.444	1.463	1.443	1.424	1.407	1.394	1.42	1.405	1.453	1.416	1.484	1.443	1.434	1.433	1.435	1.441	1.452	1.403	1.435	1.47	1.424	1.438	1.45	1.477	1.478	1.411	1.405	1.464	1.433	1.434	1.44	1.416	1.433	1.442	1.429	1.427	1.409	1.444
Scale (19)	1.413	1.387	1.424	1.359	1.384	1.411	1.396	1.379	1.439	1.405	1.413	1.379	1.396	1.402	1.418	1.377	1.327	1.392	1.386	1.419	1.376	1.451	1.41	1.359	1.353	1.388	1.378	1.438	1.346	1.379	1.422	1.385	1.415	1.397	1.411	1.442	1.368	1.373	1.419	1.399	1.403	1.388	1.366	1.376	1.383	1.386	1.374	1.379	1.382
Scale (20)	1.368	1.36	1.433	1.331	1.353	1.348	1.394	1.367	1.397	1.361	1.413	1.381	1.425	1.335	1.406	1.333	1.323	1.344	1.364	1.441	1.334	1.407	1.388	1.323	1.332	1.353	1.333	1.374	1.359	1.349	1.399	1.362	1.397	1.389	1.373	1.425	1.358	1.361	1.381	1.334	1.352	1.4	1.358	1.358	1.347	1.339	1.392	1.356	1.372
Scale (21)	1.367	1.356	1.4	1.308	1.358	1.345	1.348	1.353	1.378	1.366	1.378	1.364	1.378	1.359	1.367	1.348	1.3	1.334	1.325	1.394	1.34	1.388	1.374	1.313	1.304	1.371	1.342	1.359	1.344	1.349	1.364	1.347	1.365	1.351	1.348	1.397	1.343	1.381	1.383	1.339	1.343	1.367	1.328	1.382	1.339	1.302	1.375	1.331	1.355
Scale (22)	1.382	1.344	1.387	1.312	1.337	1.344	1.359	1.335	1.4	1.373	1.418	1.332	1.385	1.357	1.352	1.322	1.297	1.341	1.317	1.404	1.333	1.369	1.329	1.313	1.309	1.357	1.319	1.326	1.323	1.339	1.368	1.317	1.36	1.353	1.347	1.391	1.344	1.366	1.382	1.341	1.356	1.369	1.31	1.358	1.316	1.331	1.358	1.345	1.334
Scale (23)	1.382	1.33	1.355	1.294	1.332	1.307	1.372	1.329	1.388	1.342	1.352	1.333	1.329	1.347	1.348	1.281	1.283	1.34	1.313	1.383	1.299	1.38	1.354	1.306	1.327	1.356	1.325	1.352	1.315	1.359	1.371	1.375	1.347	1.301	1.341	1.423	1.352	1.362	1.355	1.305	1.308	1.349	1.313	1.368	1.339	1.302	1.369	1.317	1.316
Scale (24)	1.344	1.31	1.34	1.295	1.314	1.306	1.333	1.312	1.363	1.319	1.364	1.34	1.362	1.348	1.319	1.302	1.317	1.32	1.315	1.391	1.313	1.356	1.349	1.297	1.303	1.359	1.314	1.349	1.304	1.313	1.337	1.321	1.337	1.312	1.328	1.384	1.335	1.318	1.328	1.286	1.285	1.354	1.315	1.349	1.323	1.296	1.354	1.317	1.324
Scale (25)	1.306	1.317	1.338	1.268	1.286	1.298	1.329	1.274	1.331	1.308	1.339	1.315	1.338	1.328	1.32	1.255	1.283	1.304	1.311	1.387	1.304	1.35	1.325	1.267	1.283	1.328	1.281	1.333	1.281	1.326	1.342	1.332	1.313	1.274	1.335	1.359	1.353	1.296	1.355	1.288	1.305	1.343	1.274	1.34	1.31	1.279	1.346	1.29	1.305
Scale (26)	1.293	1.261	1.324	1.295	1.262	1.287	1.323	1.26	1.293	1.257	1.325	1.303	1.314	1.277	1.327	1.251	1.264	1.27	1.264	1.312	1.253	1.337	1.288	1.278	1.202	1.29	1.25	1.293	1.263	1.305	1.287	1.298	1.321	1.239	1.286	1.294	1.291	1.316	1.293	1.267	1.262	1.332	1.241	1.3	1.234	1.257	1.293	1.277	1.289
Scale (27)	1.283	1.25	1.285	1.213	1.241	1.255	1.221	1.236	1.277	1.272	1.295	1.253	1.303	1.244	1.244	1.229	1.223	1.267	1.25	1.3	1.241	1.285	1.294	1.214	1.206	1.27	1.248	1.284	1.215	1.269	1.27	1.262	1.301	1.176	1.262	1.32	1.311	1.245	1.285	1.27	1.228	1.283	1.234	1.233	1.236	1.236	1.295	1.265	1.262
Scale (28)	1.238	1.228	1.272	1.191	1.223	1.229	1.237	1.189	1.233	1.236	1.272	1.244	1.262	1.236	1.228	1.176	1.158	1.217	1.214	1.29	1.204	1.286	1.241	1.161	1.185	1.254	1.182	1.241	1.181	1.242	1.272	1.261	1.259	1.217	1.241	1.27	1.235	1.211	1.216	1.226	1.221	1.257	1.202	1.225	1.195	1.216	1.234	1.238	1.175
Scale (29)	1.195	1.171	1.228	1.168	1.162	1.225	1.194	1.183	1.215	1.226	1.231	1.221	1.213	1.205	1.225	1.161	1.183	1.171	1.174	1.285	1.213	1.248	1.221	1.196	1.157	1.238	1.167	1.237	1.19	1.2	1.195	1.195	1.247	1.152	1.187	1.206	1.242	1.192	1.21	1.178	1.187	1.209	1.181	1.196	1.207	1.182	1.236	1.244	1.196
Scale (30)	1.15	1.153	1.207	1.168	1.163	1.187	1.179	1.129	1.155	1.177	1.234	1.167	1.171	1.165	1.177	1.106	1.119	1.17	1.161	1.205	1.135	1.228	1.164	1.144	1.135	1.187	1.153	1.201	1.142	1.174	1.209	1.199	1.236	1.139	1.152	1.198	1.186	1.142	1.165	1.149	1.155	1.217	1.178	1.151	1.163	1.175	1.204	1.185	1.191
Scale (31)	1.155	1.159	1.167	1.122	1.138	1.157	1.095	1.113	1.144	1.117	1.159	1.154	1.117	1.125	1.147	1.097	1.09	1.13	1.123	1.168	1.098	1.189	1.135	1.169	1.101	1.168	1.088	1.158	1.11	1.15	1.173	1.178	1.161	1.084	1.125	1.16	1.202	1.143	1.133	1.123	1.168	1.179	1.105	1.142	1.101	1.151	1.176	1.203	1.16
Scale (32)	1.105	1.133	1.13	1.079	1.148	1.155	1.1	1.063	1.105	1.126	1.124	1.115	1.078	1.139	1.138	1.065	1.032	1.088	1.067	1.145	1.086	1.154	1.111	1.144	1.053	1.116	1.11	1.148	1.111	1.122	1.136	1.14	1.156	1.049	1.107	1.144	1.149	1.069	1.117	1.109	1.098	1.149	1.094	1.081	1.112	1.136	1.128	1.128	1.133
Scale (33)	1.074	1.093	1.132	1.061	1.096	1.111	1.068	1.073	1.085	1.086	1.123	1.085	1.124	1.058	1.078	1.067	1.067	1.07	1.08	1.117	1.059	1.137	1.078	1.068	1.055	1.12	1.04	1.115	1.071	1.104	1.064	1.12	1.132	1.021	1.089	1.084	1.114	1.052	1.072	1.105	1.064	1.098	1.112	1.057	1.051	1.099	1.08	1.119	1.079
Scale (34)	1.04	1.069	1.102	1.031	1.053	1.103	1.027	1.033	1.059	1.031	1.061	1.073	1.034	1.04	1.061	1.027	1.012	1.019	1.048	1.073	1.011	1.108	1.053	1.041	1.041	1.037	1.052	1.057	0.978	1.101	1.103	1.06	1.094	1.022	1.034	1.064	1.06	1.027	1.052	1.031	1.056	1.074	1.047	1.03	1.047	1.07	1.019	1.068	1.061
Scale (35)	1.006	1.043	1.047	0.955	1.022	1.073	1.011	0.996	1.063	1.033	1.02	1.008	0.991	0.985	1.028	0.992	0.966	1.01	1.002	1.06	0.946	1.064	1.062	1.006	0.999	1.027	1.008	1.047	0.967	1.025	1.037	1.035	1.059	1.008	1.006	1.025	1.004	1.004	1.01	1.039	1.02	1.013	1	0.994	1.001	1.031	1.014	1.026	1.052
Scale (36)	1.012	0.983	1.061	0.97	1.007	1.017	0.975	0.958	1.022	1.002	1.076	1.015	0.998	1.011	1.029	0.953	0.981	0.98	0.977	1.012	0.971	1.018	1.008	0.959	1.014	1.005	0.981	1.029	0.984	1.022	1.058	1.022	1.025	0.955	1.003	1.01	0.992	0.969	0.965	1.009	0.962	1.015	0.953	0.977	0.952	1.005	1.002	1.005	1.01
Scale (37)	0.997	0.989	1.018	0.95	0.939	1.028	0.983	0.959	1.011	0.966	1.006	1.009	0.927	0.975	0.973	0.938	0.919	0.972	0.997	0.986	0.958	1.047	1.009	0.97	0.954	1.009	0.971	0.994	0.979	0.997	1.012	0.972	1.025	0.962	0.981	1.008	0.993	0.962	0.984	0.983	0.977	0.976	0.966	0.972	0.955	0.987	0.979	0.98	0.998
Scale (38)	0.959	0.959	1	0.914	0.963	0.971	0.953	0.96	0.988	0.972	1.021	0.964	0.95	0.981	0.987	0.937	0.893	0.945	0.959	0.969	0.935	1.045	0.995	0.907	0.969	0.951	0.94	0.973	0.944	0.962	1.008	0.938	1.019	0.916	0.955	0.976	1.008	0.926	0.959	0.933	0.973	0.967	0.931	0.952	0.965	0.928	0.983	0.948	0.971
Scale (39)	0.922	0.971	1	0.934	0.957	1.004	0.941	0.912	0.965	0.952	0.996	0.929	0.92	0.95	0.957	0.956	0.925	0.959	0.956	0.954	0.912	0.999	0.997	0.878	0.896	0.975	0.942	0.95	0.906	0.942	0.973	0.968	0.992	0.901	0.973	0.97	0.99	0.936	0.983	0.94	0.958	0.968	0.928	0.973	0.906	0.914	0.966	0.935	0.977
Scale (40)	0.954	0.937	0.997	0.893	0.915	0.986	0.971	0.912	0.945	0.923	0.978	0.957	0.947	0.945	0.949	0.911	0.875	0.96	0.95	0.999	0.89	1.02	0.973	0.915	0.894	0.976	0.901	0.978	0.971	0.962	0.975	0.961	0.994	0.922	0.945	0.95	0.971	0.901	0.939	0.9	0.934	0.973	0.928	0.924	0.89	0.909	0.962	0.936	0.97
Scale (41)	0.926	0.915	1.012	0.897	0.931	0.983	0.916	0.851	0.929	0.922	0.97	0.925	0.939	0.949	0.92	0.919	0.9	0.962	0.965	0.952	0.912	1.021	0.909	0.893	0.88	0.957	0.941	0.956	0.916	0.956	0.962	0.98	0.971	0.916	0.967	0.979	0.979	0.912	0.926	0.912	0.947	0.965	0.896	0.956	0.909	0.878	0.944	0.941	0.945
Scale (42)	0.958	0.943	0.972	0.882	0.93	0.982	0.941	0.892	0.957	0.917	0.971	0.936	0.912	0.953	0.931	0.881	0.869	0.881	0.97	0.973	0.896	1.012	0.932	0.887	0.903	0.946	0.914	0.957	0.933	0.967	0.927	0.926	0.973	0.889	0.946	0.942	0.969	0.901	0.905	0.91	0.885	0.953	0.92	0.964	0.892	0.896	0.918	0.952	0.965
Scale (43)	0.943	0.922	0.974	0.907	0.945	0.942	0.928	0.898	0.912	0.914	0.937	0.997	0.893	0.941	0.904	0.906	0.914	0.945	0.907	0.981	0.952	1.001	0.941	0.914	0.887	0.969	0.891	0.982	0.899	0.928	0.948	0.952	1.01	0.925	0.91	0.974	0.966	0.942	0.951	0.895	0.889	0.959	0.908	0.927	0.898	0.917	0.959	0.918	0.955
Scale (44)	0.954	0.941	0.976	0.874	0.912	0.98	0.904	0.906	0.964	0.935	0.998	0.969	0.93	0.939	0.928	0.878	0.86	0.896	0.953	1.003	0.919	0.986	0.968	0.91	0.906	0.927	0.882	0.931	0.893	0.956	0.916	0.942	0.993	0.867	0.937	0.94	0.944	0.919	0.943	0.878	0.909	0.941	0.917	0.936	0.882	0.916	0.941	0.951	0.957
Scale (45)	0.942	0.938	1.011	0.892	0.965	0.977	0.899	0.903	0.935	0.94	0.982	0.946	0.953	0.951	0.958	0.891	0.892	0.866	0.92	0.976	0.919	1.04	0.953	0.88	0.872	0.927	0.935	0.959	0.877	0.949	0.97	0.94	0.989	0.892	0.924	0.941	0.963	0.956	0.942	0.929	0.93	0.959	0.923	0.962	0.881	0.917	0.949	0.939	0.939
Scale (46)	0.927	0.929	0.993	0.878	0.93	0.956	0.92	0.883	0.993	0.933	0.971	0.931	0.913	0.981	0.935	0.899	0.883	0.956	0.948	0.989	0.889	0.977	0.961	0.936	0.924	0.979	0.923	0.956	0.934	0.947	0.97	0.928	0.977	0.877	0.928	0.964	0.975	0.94	0.909	0.899	0.868	0.94	0.903	0.94	0.91	0.915	0.947	0.941	0.938
Scale (47)	0.946	0.919	1.015	0.902	0.908	0.994	0.942	0.893	0.928	0.968	0.981	0.932	0.942	0.948	0.931	0.908	0.893	0.896	0.942	0.972	0.856	0.985	0.959	0.911	0.939	0.957	0.912	0.949	0.923	0.975	0.963	0.985	1.031	0.911	0.919	0.933	1.008	0.939	0.957	0.907	0.895	0.937	0.935	0.97	0.915	0.875	0.953	0.917	0.948
Scale (48)	0.961	0.924	0.983	0.915	0.915	0.938	0.908	0.898	0.917	0.942	1.005	0.958	0.918	0.932	0.969	0.894	0.907	0.898	0.93	0.974	0.845	0.972	0.969	0.921	0.919	0.974	0.905	0.979	0.933	0.955	0.953	0.956	0.991	0.87	0.898	0.957	1.003	0.935	0.931	0.938	0.92	0.95	0.904	0.944	0.923	0.863	0.951	0.95	0.943
Scale (49)	0.971	0.897	0.989	0.883	0.918	0.954	0.958	0.933	0.945	0.911	0.935	0.944	0.908	0.973	0.926	0.917	0.901	0.905	0.947	1.011	0.919	0.976	0.929	0.895	0.89	0.991	0.92	0.958	0.926	0.954	0.947	0.971	0.971	0.897	0.925	0.927	0.989	0.903	0.936	0.901	0.898	0.903	0.938	0.934	0.915	0.882	0.965	0.964	0.967
Scale (50)	0.93	0.931	0.955	0.86	0.933	0.972	0.938	0.875	0.954	0.958	0.98	0.928	0.919	0.942	0.948	0.887	0.871	0.901	0.967	1.003	0.909	0.966	0.945	0.897	0.904	0.939	0.907	0.949	0.957	0.99	0.955	0.991	0.969	0.874	0.927	0.971	1.008	0.92	0.938	0.905	0.908	0.992	0.927	0.923	0.908	0.883	0.971	0.946	0.946
Scale (51)	0.941	0.909	0.98	0.894	0.92	0.939	0.928	0.866	0.928	0.93	0.975	0.934	0.943	0.922	0.943	0.908	0.873	0.906	0.935	0.967	0.915	0.948	0.96	0.912	0.944	0.968	0.934	0.971	0.935	0.981	0.928	0.994	0.995	0.854	0.932	0.944	0.991	0.936	0.925	0.902	0.898	0.979	0.935	0.925	0.918	0.918	0.953	0.944	0.981
Scale (52)	0.93	0.879	0.999	0.885	0.89	0.956	0.909	0.877	0.911	0.883	0.983	0.95	0.949	0.955	0.917	0.88	0.875	0.883	0.902	0.941	0.892	0.98	0.952	0.871	0.912	0.964	0.874	0.994	0.882	0.94	0.915	0.946	0.962	0.887	0.936	0.926	0.974	0.904	0.903	0.905	0.891	0.908	0.888	0.919	0.893	0.889	0.914	0.912	0.958
Scale (53)	0.934	0.897	0.948	0.837	0.928	0.928	0.924	0.868	0.93	0.896	0.971	0.925	0.902	0.951	0.91	0.874	0.87	0.865	0.956	0.956	0.897	0.971	0.917	0.84	0.873	0.944	0.902	0.957	0.88	0.893	0.937	0.947	0.971	0.866	0.904	0.897	0.931	0.914	0.878	0.906	0.885	0.909	0.875	0.906	0.837	0.865	0.964	0.93	0.96
Scale (54)	0.931	0.881	0.968	0.882	0.862	0.895	0.889	0.867	0.894	0.913	0.996	0.896	0.898	0.95	0.913	0.846	0.834	0.875	0.898	0.947	0.866	0.971	0.936	0.906	0.88	0.911	0.899	0.934	0.867	0.899	0.911	0.882	0.959	0.84	0.884	0.924	0.941	0.903	0.926	0.913	0.89	0.895	0.887	0.895	0.865	0.853	0.954	0.907	0.915
Scale (55)	0.877	0.868	0.931	0.849	0.903	0.859	0.898	0.824	0.888	0.909	0.99	0.896	0.907	0.917	0.914	0.812	0.849	0.815	0.882	0.933	0.846	0.965	0.907	0.857	0.844	0.969	0.867	0.902	0.883	0.859	0.897	0.897	0.921	0.802	0.931	0.913	0.976	0.88	0.886	0.912	0.851	0.884	0.867	0.9	0.838	0.853	0.927	0.877	0.903
Scale (56)	0.918	0.855	0.926	0.828	0.863	0.89	0.924	0.799	0.875	0.881	0.91	0.858	0.889	0.928	0.887	0.844	0.817	0.892	0.895	0.947	0.834	0.936	0.902	0.824	0.865	0.895	0.843	0.923	0.826	0.871	0.924	0.913	0.914	0.869	0.903	0.92	0.907	0.861	0.897	0.851	0.889	0.929	0.843	0.877	0.869	0.825	0.893	0.869	0.89
Scale (57)	0.889	0.868	0.892	0.85	0.87	0.877	0.895	0.876	0.881	0.847	0.924	0.853	0.919	0.854	0.89	0.852	0.826	0.878	0.89	0.979	0.844	0.955	0.896	0.87	0.814	0.897	0.852	0.928	0.851	0.901	0.874	0.911	0.917	0.839	0.895	0.907	0.932	0.847	0.856	0.865	0.836	0.89	0.839	0.894	0.841	0.874	0.84	0.855	0.897
Scale (58)	0.865	0.851	0.924	0.783	0.843	0.863	0.927	0.822	0.896	0.844	0.905	0.872	0.86	0.946	0.887	0.797	0.854	0.799	0.835	0.894	0.842	0.902	0.897	0.826	0.822	0.908	0.853	0.847	0.823	0.905	0.907	0.853	0.93	0.828	0.82	0.909	0.902	0.846	0.873	0.841	0.842	0.832	0.876	0.857	0.85	0.872	0.883	0.853	0.824
Scale (59)	0.894	0.835	0.879	0.815	0.888	0.854	0.858	0.805	0.886	0.827	0.959	0.842	0.873	0.851	0.827	0.819	0.801	0.828	0.845	0.93	0.832	0.885	0.891	0.821	0.816	0.876	0.821	0.867	0.782	0.905	0.887	0.865	0.885	0.814	0.867	0.876	0.912	0.866	0.874	0.832	0.799	0.893	0.799	0.892	0.827	0.811	0.905	0.836	0.801
Scale (60)	0.821	0.807	0.907	0.805	0.834	0.874	0.869	0.762	0.847	0.827	0.944	0.836	0.827	0.855	0.873	0.79	0.78	0.83	0.872	0.943	0.8	0.907	0.901	0.818	0.786	0.843	0.801	0.856	0.827	0.821	0.864	0.883	0.914	0.859	0.827	0.867	0.887	0.796	0.842	0.787	0.794	0.869	0.832	0.863	0.793	0.819	0.862	0.88	0.844
Scale (61)	0.858	0.812	0.887	0.749	0.849	0.855	0.887	0.788	0.879	0.803	0.883	0.819	0.826	0.908	0.82	0.79	0.772	0.802	0.845	0.912	0.852	0.878	0.841	0.789	0.799	0.895	0.807	0.855	0.808	0.858	0.849	0.851	0.886	0.794	0.831	0.857	0.872	0.843	0.85	0.799	0.781	0.848	0.828	0.832	0.784	0.763	0.873	0.859	0.896
Scale (62)	0.85	0.816	0.869	0.763	0.843	0.849	0.845	0.756	0.86	0.816	0.874	0.798	0.829	0.889	0.788	0.762	0.748	0.797	0.796	0.915	0.756	0.857	0.891	0.815	0.765	0.877	0.778	0.833	0.78	0.818	0.883	0.869	0.888	0.776	0.832	0.873	0.893	0.84	0.822	0.787	0.838	0.845	0.805	0.842	0.75	0.776	0.855	0.841	0.831
Scale (63)	0.86	0.768	0.841	0.744	0.831	0.838	0.837	0.749	0.822	0.823	0.906	0.835	0.843	0.811	0.822	0.78	0.783	0.77	0.807	0.898	0.796	0.842	0.854	0.837	0.796	0.851	0.784	0.842	0.797	0.817	0.854	0.843	0.88	0.775	0.805	0.843	0.913	0.864	0.788	0.8	0.76	0.798	0.813	0.806	0.782	0.76	0.846	0.83	0.78
Scale (64)	0.841	0.775	0.887	0.754	0.839	0.818	0.867	0.764	0.831	0.85	0.874	0.83	0.787	0.877	0.789	0.75	0.725	0.755	0.784	0.901	0.768	0.889	0.878	0.828	0.744	0.81	0.789	0.837	0.78	0.824	0.861	0.885	0.846	0.752	0.807	0.891	0.905	0.831	0.845	0.72	0.806	0.839	0.793	0.811	0.79	0.761	0.853	0.788	0.804
Scale (65)	0.844	0.773	0.922	0.791	0.842	0.824	0.813	0.767	0.804	0.797	0.841	0.799	0.837	0.852	0.838	0.756	0.75	0.799	0.809	0.89	0.738	0.851	0.835	0.778	0.746	0.82	0.786	0.859	0.767	0.812	0.811	0.836	0.86	0.786	0.79	0.815	0.847	0.817	0.805	0.808	0.806	0.851	0.802	0.814	0.736	0.757	0.83	0.8	0.831
Scale (66)	0.841	0.817	0.873	0.755	0.834	0.85	0.809	0.778	0.807	0.829	0.892	0.801	0.802	0.831	0.774	0.773	0.767	0.808	0.786	0.89	0.775	0.862	0.808	0.77	0.752	0.814	0.757	0.844	0.789	0.773	0.805	0.849	0.873	0.753	0.787	0.825	0.842	0.829	0.77	0.78	0.804	0.815	0.784	0.766	0.744	0.771	0.869	0.825	0.785
Scale (67)	0.795	0.809	0.839	0.751	0.782	0.805	0.785	0.749	0.805	0.779	0.889	0.764	0.793	0.839	0.811	0.753	0.785	0.734	0.802	0.87	0.773	0.822	0.877	0.796	0.743	0.846	0.781	0.82	0.752	0.783	0.814	0.859	0.815	0.747	0.797	0.814	0.862	0.807	0.787	0.763	0.762	0.845	0.722	0.825	0.786	0.762	0.842	0.765	0.843
Scale (68)	0.804	0.798	0.879	0.723	0.818	0.808	0.789	0.766	0.804	0.78	0.854	0.797	0.816	0.836	0.767	0.745	0.727	0.774	0.765	0.855	0.726	0.848	0.82	0.801	0.729	0.857	0.791	0.812	0.754	0.835	0.788	0.82	0.905	0.755	0.743	0.823	0.871	0.79	0.789	0.754	0.763	0.771	0.806	0.808	0.748	0.784	0.814	0.816	0.776
Scale (69)	0.837	0.786	0.852	0.707	0.8	0.804	0.808	0.741	0.784	0.707	0.838	0.767	0.764	0.846	0.786	0.738	0.701	0.722	0.78	0.848	0.781	0.833	0.828	0.774	0.753	0.837	0.718	0.774	0.783	0.788	0.793	0.791	0.838	0.739	0.78	0.8	0.877	0.785	0.781	0.752	0.721	0.799	0.779	0.78	0.757	0.764	0.828	0.767	0.777
Scale (70)	0.777	0.764	0.839	0.694	0.791	0.809	0.778	0.733	0.798	0.781	0.832	0.769	0.74	0.808	0.74	0.745	0.735	0.755	0.776	0.837	0.701	0.861	0.809	0.814	0.779	0.823	0.751	0.798	0.738	0.774	0.809	0.805	0.855	0.733	0.761	0.783	0.829	0.794	0.779	0.736	0.751	0.786	0.762	0.761	0.752	0.745	0.815	0.779	0.745
Scale (71)	0.759	0.743	0.826	0.707	0.766	0.813	0.788	0.704	0.779	0.737	0.825	0.786	0.773	0.838	0.785	0.748	0.742	0.737	0.772	0.901	0.713	0.856	0.824	0.775	0.725	0.742	0.749	0.848	0.738	0.796	0.767	0.84	0.847	0.722	0.759	0.786	0.857	0.752	0.713	0.763	0.723	0.778	0.748	0.748	0.718	0.738	0.811	0.798	0.808
Scale (72)	0.812	0.76	0.812	0.71	0.73	0.794	0.746	0.721	0.749	0.772	0.808	0.777	0.759	0.812	0.767	0.717	0.756	0.749	0.781	0.806	0.723	0.815	0.801	0.753	0.759	0.808	0.735	0.824	0.714	0.742	0.792	0.778	0.819	0.709	0.778	0.822	0.841	0.724	0.764	0.786	0.709	0.777	0.753	0.751	0.739	0.733	0.787	0.763	0.781
Scale (73)	0.749	0.725	0.827	0.705	0.778	0.819	0.755	0.709	0.794	0.734	0.771	0.773	0.733	0.76	0.737	0.703	0.746	0.756	0.726	0.793	0.716	0.766	0.799	0.783	0.721	0.82	0.722	0.74	0.691	0.772	0.772	0.803	0.835	0.679	0.748	0.778	0.793	0.739	0.736	0.739	0.731	0.731	0.733	0.749	0.7	0.71	0.785	0.784	0.755
Scale (74)	0.781	0.753	0.793	0.708	0.755	0.782	0.767	0.7	0.744	0.742	0.806	0.73	0.745	0.736	0.73	0.703	0.692	0.699	0.762	0.81	0.668	0.833	0.772	0.754	0.707	0.81	0.736	0.804	0.712	0.709	0.783	0.734	0.818	0.711	0.758	0.783	0.802	0.727	0.76	0.759	0.701	0.74	0.765	0.69	0.72	0.74	0.768	0.744	0.752
Scale (75)	0.76	0.738	0.805	0.694	0.76	0.761	0.736	0.697	0.746	0.739	0.804	0.746	0.728	0.766	0.75	0.71	0.722	0.731	0.751	0.827	0.739	0.807	0.769	0.743	0.739	0.761	0.67	0.807	0.711	0.73	0.749	0.771	0.801	0.65	0.747	0.749	0.816	0.724	0.747	0.749	0.697	0.769	0.726	0.75	0.706	0.725	0.789	0.763	0.749
Scale (76)	0.752	0.733	0.748	0.679	0.739	0.772	0.715	0.703	0.71	0.75	0.823	0.7	0.725	0.721	0.737	0.669	0.675	0.736	0.729	0.785	0.687	0.806	0.728	0.718	0.725	0.785	0.707	0.714	0.693	0.705	0.768	0.786	0.773	0.64	0.753	0.769	0.808	0.726	0.762	0.718	0.735	0.721	0.708	0.709	0.727	0.646	0.783	0.756	0.701
Scale (77)	0.761	0.725	0.76	0.657	0.743	0.761	0.72	0.671	0.741	0.731	0.787	0.724	0.697	0.783	0.716	0.688	0.677	0.694	0.712	0.791	0.683	0.815	0.732	0.751	0.68	0.762	0.713	0.736	0.681	0.742	0.775	0.755	0.803	0.685	0.751	0.771	0.821	0.709	0.696	0.671	0.616	0.736	0.707	0.722	0.72	0.696	0.75	0.726	0.752
Scale (78)	0.699	0.731	0.782	0.707	0.717	0.811	0.786	0.667	0.747	0.697	0.767	0.717	0.717	0.752	0.738	0.707	0.667	0.706	0.73	0.78	0.668	0.792	0.743	0.713	0.675	0.747	0.664	0.769	0.693	0.72	0.732	0.722	0.783	0.631	0.704	0.729	0.748	0.714	0.742	0.729	0.696	0.728	0.704	0.748	0.695	0.675	0.761	0.727	0.739
Scale (79)	0.711	0.704	0.753	0.675	0.685	0.741	0.734	0.693	0.749	0.681	0.758	0.727	0.768	0.779	0.715	0.69	0.703	0.728	0.712	0.782	0.683	0.76	0.795	0.75	0.676	0.731	0.642	0.759	0.754	0.727	0.727	0.751	0.78	0.712	0.696	0.756	0.795	0.734	0.707	0.691	0.688	0.719	0.715	0.733	0.652	0.706	0.765	0.73	0.703
Scale (80)	0.721	0.705	0.773	0.676	0.728	0.747	0.734	0.678	0.698	0.691	0.774	0.704	0.709	0.757	0.742	0.654	0.694	0.671	0.725	0.818	0.647	0.77	0.699	0.663	0.651	0.757	0.684	0.761	0.719	0.715	0.712	0.722	0.782	0.656	0.741	0.719	0.812	0.685	0.689	0.708	0.671	0.756	0.662	0.707	0.681	0.695	0.754	0.743	0.765
[truncated: 51 more columns]

## Sheet: Simulation (1)
	Neuron group (0)	Neuron group (1)	Neuron group (10)	Neuron group (11)	Neuron group (12)	Neuron group (13)	Neuron group (14)	Neuron group (15)	Neuron group (16)	Neuron group (17)	Neuron group (18)	Neuron group (19)	Neuron group (2)	Neuron group (20)	Neuron group (21)	Neuron group (22)	Neuron group (23)	Neuron group (24)	Neuron group (25)	Neuron group (26)	Neuron group (27)	Neuron group (28)	Neuron group (29)	Neuron group (3)	Neuron group (30)	Neuron group (31)	Neuron group (32)	Neuron group (33)	Neuron group (34)	Neuron group (35)	Neuron group (36)	Neuron group (37)	Neuron group (38)	Neuron group (39)	Neuron group (4)	Neuron group (40)	Neuron group (41)	Neuron group (42)	Neuron group (43)	Neuron group (44)	Neuron group (45)	Neuron group (46)	Neuron group (47)	Neuron group (48)	Neuron group (49)	Neuron group (5)	Neuron group (50)	Neuron group (51)	Neuron group (52)
Scale (1)	2.246	2.225	2.232	2.227	2.243	2.245	2.246	2.244	2.224	2.221	2.206	2.246	2.242	2.243	2.26	2.248	2.235	2.247	2.242	2.24	2.27	2.245	2.226	2.234	2.253	2.243	2.235	2.242	2.228	2.223	2.256	2.254	2.255	2.236	2.257	2.261	2.222	2.239	2.263	2.247	2.241	2.246	2.243	2.222	2.224	2.233	2.243	2.248	2.246
Scale (2)	2.069	2.065	2.086	2.061	2.078	2.089	2.091	2.091	2.063	2.06	2.049	2.084	2.073	2.072	2.08	2.079	2.073	2.075	2.074	2.075	2.094	2.084	2.06	2.068	2.093	2.079	2.069	2.068	2.07	2.066	2.091	2.078	2.083	2.059	2.089	2.083	2.064	2.071	2.094	2.076	2.072	2.077	2.073	2.065	2.065	2.067	2.078	2.08	2.081
Scale (3)	2.007	1.995	2.004	1.997	2.011	2.015	2.02	2.014	2.005	1.998	1.978	2.013	2.005	2.011	2.01	2.01	2.009	2.015	2.01	2.003	2.015	2.002	1.993	2.015	2.02	2.012	2.001	2.01	2.01	1.995	2.011	2.02	2.005	1.992	2.006	2.017	1.989	2.014	2.025	2.007	2.011	2.008	2.003	2.007	2.003	2.006	2.019	2.021	2
Scale (4)	1.959	1.958	1.988	1.958	1.975	1.975	1.988	1.988	1.961	1.966	1.964	1.992	1.967	1.97	1.973	1.981	1.973	1.983	1.968	1.975	1.982	1.974	1.964	1.963	1.964	1.976	1.972	1.959	1.977	1.969	1.981	1.981	1.974	1.963	1.978	1.988	1.969	1.978	1.975	1.995	1.971	1.95	1.97	1.972	1.972	1.968	1.991	1.983	1.984
Scale (5)	1.951	1.944	1.974	1.95	1.968	1.957	1.978	1.964	1.955	1.955	1.949	1.964	1.961	1.966	1.946	1.961	1.969	1.964	1.96	1.967	1.97	1.97	1.956	1.971	1.952	1.967	1.962	1.954	1.964	1.969	1.965	1.963	1.956	1.95	1.958	1.958	1.955	1.967	1.959	1.961	1.955	1.948	1.971	1.965	1.953	1.953	1.951	1.976	1.964
Scale (6)	1.956	1.964	1.977	1.935	1.971	1.961	1.961	1.967	1.967	1.959	1.96	1.975	1.972	1.963	1.927	1.961	1.963	1.937	1.96	1.954	1.958	1.963	1.955	1.966	1.966	1.971	1.959	1.944	1.992	1.979	1.962	1.963	1.96	1.94	1.959	1.961	1.971	1.975	1.95	1.967	1.956	1.969	1.954	1.975	1.962	1.963	1.959	1.958	1.968
Scale (7)	1.932	1.947	1.969	1.918	1.969	1.966	1.966	1.959	1.962	1.974	1.973	1.975	1.968	1.968	1.926	1.963	1.96	1.933	1.953	1.964	1.947	1.958	1.953	1.959	1.961	1.965	1.959	1.946	1.985	1.984	1.958	1.973	1.954	1.951	1.964	1.955	1.969	1.978	1.949	1.966	1.959	1.968	1.952	1.965	1.961	1.955	1.957	1.958	1.944
Scale (8)	1.921	1.929	1.949	1.908	1.957	1.945	1.94	1.95	1.949	1.962	1.954	1.959	1.931	1.957	1.898	1.94	1.94	1.906	1.944	1.966	1.924	1.961	1.948	1.934	1.93	1.948	1.929	1.927	1.956	1.966	1.935	1.934	1.926	1.927	1.94	1.91	1.956	1.937	1.922	1.945	1.934	1.948	1.944	1.952	1.939	1.948	1.942	1.939	1.933
Scale (9)	1.897	1.912	1.922	1.872	1.894	1.902	1.916	1.919	1.909	1.949	1.934	1.921	1.923	1.904	1.886	1.918	1.917	1.896	1.908	1.917	1.875	1.911	1.922	1.907	1.884	1.922	1.9	1.899	1.93	1.931	1.898	1.915	1.882	1.886	1.895	1.881	1.916	1.904	1.872	1.898	1.884	1.903	1.922	1.89	1.912	1.924	1.901	1.901	1.895
Scale (10)	1.853	1.864	1.873	1.856	1.88	1.86	1.864	1.857	1.872	1.873	1.875	1.863	1.874	1.862	1.837	1.859	1.862	1.856	1.845	1.875	1.847	1.887	1.863	1.871	1.822	1.872	1.84	1.841	1.882	1.875	1.83	1.856	1.831	1.859	1.844	1.858	1.865	1.863	1.819	1.857	1.845	1.864	1.869	1.864	1.863	1.88	1.852	1.848	1.833
Scale (11)	1.817	1.807	1.816	1.811	1.794	1.802	1.806	1.797	1.801	1.827	1.813	1.824	1.831	1.793	1.809	1.81	1.815	1.806	1.802	1.836	1.784	1.828	1.814	1.832	1.769	1.789	1.784	1.821	1.809	1.835	1.804	1.797	1.792	1.792	1.789	1.797	1.82	1.792	1.792	1.787	1.791	1.801	1.841	1.811	1.8	1.807	1.805	1.786	1.788
Scale (12)	1.785	1.766	1.787	1.765	1.76	1.764	1.752	1.734	1.757	1.761	1.783	1.77	1.79	1.755	1.738	1.78	1.744	1.778	1.731	1.787	1.748	1.791	1.748	1.768	1.693	1.747	1.76	1.787	1.749	1.784	1.76	1.75	1.751	1.728	1.73	1.762	1.794	1.754	1.759	1.746	1.747	1.719	1.795	1.747	1.796	1.784	1.757	1.757	1.755
Scale (13)	1.751	1.713	1.748	1.742	1.734	1.719	1.735	1.682	1.694	1.73	1.752	1.698	1.74	1.691	1.709	1.739	1.701	1.747	1.729	1.752	1.723	1.745	1.737	1.745	1.649	1.701	1.7	1.749	1.706	1.735	1.707	1.713	1.703	1.713	1.695	1.719	1.743	1.682	1.696	1.705	1.699	1.689	1.755	1.721	1.767	1.736	1.673	1.714	1.72
Scale (14)	1.695	1.664	1.688	1.72	1.662	1.658	1.665	1.632	1.676	1.705	1.708	1.665	1.718	1.668	1.659	1.697	1.676	1.696	1.687	1.723	1.668	1.713	1.693	1.713	1.622	1.683	1.658	1.722	1.674	1.693	1.686	1.649	1.697	1.659	1.634	1.675	1.709	1.659	1.674	1.666	1.659	1.675	1.721	1.672	1.728	1.703	1.678	1.663	1.674
Scale (15)	1.672	1.641	1.645	1.655	1.64	1.619	1.62	1.617	1.648	1.651	1.681	1.612	1.661	1.632	1.632	1.645	1.629	1.661	1.628	1.695	1.627	1.652	1.649	1.679	1.571	1.629	1.625	1.654	1.63	1.677	1.66	1.614	1.611	1.627	1.607	1.65	1.643	1.607	1.614	1.634	1.63	1.611	1.652	1.646	1.668	1.664	1.604	1.627	1.627
Scale (16)	1.57	1.594	1.585	1.627	1.588	1.576	1.551	1.555	1.583	1.609	1.592	1.565	1.608	1.543	1.571	1.595	1.562	1.598	1.562	1.621	1.587	1.607	1.579	1.599	1.51	1.519	1.521	1.587	1.557	1.597	1.576	1.567	1.566	1.569	1.543	1.569	1.575	1.559	1.556	1.548	1.555	1.549	1.62	1.572	1.605	1.594	1.574	1.578	1.574
Scale (17)	1.534	1.533	1.508	1.552	1.507	1.496	1.512	1.485	1.482	1.515	1.524	1.483	1.553	1.484	1.494	1.508	1.494	1.538	1.481	1.553	1.504	1.556	1.533	1.527	1.449	1.48	1.48	1.524	1.483	1.516	1.5	1.498	1.5	1.505	1.488	1.513	1.508	1.474	1.481	1.507	1.515	1.506	1.535	1.489	1.544	1.532	1.493	1.523	1.473
Scale (18)	1.459	1.486	1.477	1.483	1.433	1.459	1.448	1.425	1.427	1.481	1.472	1.429	1.503	1.417	1.426	1.466	1.445	1.455	1.432	1.486	1.45	1.488	1.48	1.446	1.374	1.442	1.406	1.458	1.411	1.45	1.457	1.422	1.435	1.4	1.405	1.468	1.423	1.388	1.43	1.456	1.45	1.418	1.503	1.428	1.481	1.483	1.431	1.442	1.472
Scale (19)	1.425	1.414	1.431	1.41	1.388	1.389	1.392	1.385	1.396	1.407	1.446	1.376	1.425	1.364	1.396	1.416	1.415	1.433	1.381	1.412	1.417	1.449	1.435	1.396	1.335	1.378	1.382	1.445	1.386	1.394	1.419	1.384	1.42	1.397	1.392	1.407	1.399	1.372	1.4	1.418	1.399	1.408	1.448	1.376	1.417	1.451	1.416	1.423	1.389
Scale (20)	1.401	1.373	1.382	1.396	1.361	1.357	1.38	1.349	1.346	1.368	1.395	1.348	1.412	1.343	1.374	1.395	1.356	1.405	1.369	1.395	1.367	1.43	1.396	1.397	1.304	1.358	1.338	1.392	1.357	1.372	1.405	1.316	1.402	1.354	1.338	1.382	1.358	1.383	1.404	1.391	1.361	1.353	1.424	1.349	1.409	1.402	1.367	1.404	1.383
Scale (21)	1.405	1.368	1.38	1.396	1.358	1.344	1.338	1.332	1.361	1.392	1.402	1.361	1.407	1.364	1.359	1.378	1.372	1.398	1.369	1.404	1.347	1.407	1.38	1.408	1.281	1.365	1.334	1.386	1.36	1.35	1.385	1.337	1.383	1.332	1.328	1.362	1.361	1.325	1.362	1.343	1.387	1.339	1.394	1.355	1.378	1.418	1.38	1.369	1.359
Scale (22)	1.391	1.363	1.368	1.381	1.331	1.314	1.351	1.288	1.339	1.371	1.437	1.3	1.392	1.366	1.338	1.371	1.371	1.393	1.383	1.354	1.339	1.414	1.394	1.379	1.294	1.337	1.322	1.406	1.345	1.404	1.371	1.353	1.361	1.326	1.341	1.368	1.388	1.324	1.342	1.359	1.334	1.334	1.425	1.379	1.411	1.376	1.326	1.365	1.373
Scale (23)	1.397	1.344	1.388	1.396	1.354	1.312	1.329	1.313	1.331	1.349	1.415	1.316	1.38	1.348	1.318	1.372	1.351	1.375	1.374	1.381	1.339	1.392	1.385	1.373	1.261	1.349	1.305	1.421	1.331	1.366	1.379	1.338	1.384	1.364	1.363	1.377	1.4	1.343	1.348	1.35	1.348	1.356	1.398	1.35	1.37	1.359	1.33	1.356	1.374
Scale (24)	1.315	1.347	1.356	1.347	1.334	1.314	1.303	1.307	1.328	1.354	1.401	1.324	1.363	1.332	1.307	1.367	1.337	1.348	1.353	1.369	1.33	1.372	1.354	1.359	1.262	1.314	1.333	1.386	1.327	1.35	1.346	1.351	1.338	1.332	1.339	1.344	1.362	1.303	1.335	1.368	1.339	1.303	1.37	1.337	1.392	1.365	1.272	1.321	1.342
Scale (25)	1.318	1.305	1.333	1.357	1.307	1.299	1.302	1.303	1.358	1.325	1.346	1.299	1.384	1.294	1.293	1.339	1.339	1.342	1.322	1.35	1.307	1.344	1.347	1.34	1.23	1.3	1.306	1.358	1.315	1.379	1.317	1.3	1.302	1.329	1.288	1.32	1.37	1.284	1.293	1.307	1.31	1.318	1.343	1.295	1.345	1.358	1.283	1.345	1.338
Scale (26)	1.296	1.286	1.325	1.339	1.275	1.257	1.26	1.281	1.298	1.315	1.335	1.274	1.332	1.271	1.241	1.322	1.319	1.321	1.307	1.332	1.278	1.312	1.328	1.321	1.217	1.264	1.268	1.323	1.278	1.335	1.249	1.289	1.292	1.268	1.265	1.272	1.331	1.275	1.269	1.284	1.261	1.29	1.335	1.279	1.325	1.309	1.244	1.288	1.302
Scale (27)	1.303	1.236	1.283	1.245	1.274	1.236	1.237	1.241	1.282	1.286	1.32	1.25	1.288	1.268	1.199	1.303	1.307	1.257	1.256	1.296	1.265	1.277	1.279	1.29	1.176	1.281	1.251	1.274	1.258	1.296	1.266	1.253	1.248	1.238	1.209	1.234	1.307	1.26	1.236	1.261	1.279	1.263	1.317	1.256	1.306	1.271	1.247	1.276	1.265
Scale (28)	1.246	1.233	1.239	1.248	1.219	1.209	1.16	1.197	1.233	1.279	1.293	1.236	1.3	1.235	1.159	1.228	1.244	1.233	1.223	1.245	1.219	1.271	1.256	1.277	1.153	1.241	1.188	1.218	1.233	1.259	1.18	1.218	1.242	1.23	1.198	1.238	1.302	1.215	1.192	1.222	1.225	1.218	1.274	1.246	1.293	1.27	1.176	1.231	1.236
Scale (29)	1.184	1.214	1.251	1.192	1.2	1.197	1.165	1.18	1.207	1.198	1.181	1.192	1.243	1.235	1.163	1.223	1.222	1.206	1.206	1.224	1.188	1.227	1.246	1.219	1.139	1.202	1.175	1.237	1.198	1.243	1.212	1.204	1.198	1.182	1.2	1.181	1.242	1.187	1.161	1.188	1.206	1.213	1.238	1.219	1.242	1.255	1.142	1.195	1.185
Scale (30)	1.194	1.163	1.203	1.149	1.15	1.147	1.133	1.174	1.196	1.183	1.192	1.158	1.251	1.192	1.14	1.169	1.167	1.134	1.125	1.217	1.148	1.192	1.214	1.175	1.1	1.188	1.155	1.184	1.192	1.226	1.166	1.172	1.176	1.173	1.136	1.183	1.226	1.165	1.148	1.189	1.184	1.157	1.164	1.164	1.199	1.216	1.15	1.169	1.161
Scale (31)	1.174	1.151	1.171	1.136	1.125	1.154	1.133	1.126	1.121	1.163	1.168	1.153	1.18	1.132	1.118	1.183	1.15	1.114	1.114	1.167	1.102	1.171	1.181	1.171	1.067	1.119	1.13	1.155	1.115	1.187	1.138	1.153	1.139	1.096	1.127	1.129	1.19	1.131	1.059	1.153	1.149	1.144	1.155	1.127	1.185	1.17	1.119	1.164	1.119
Scale (32)	1.057	1.165	1.113	1.091	1.118	1.105	1.06	1.089	1.107	1.117	1.152	1.106	1.17	1.111	1.045	1.151	1.135	1.087	1.054	1.144	1.077	1.123	1.157	1.129	1.07	1.089	1.049	1.081	1.145	1.152	1.086	1.102	1.067	1.104	1.088	1.063	1.156	1.107	1.067	1.076	1.09	1.14	1.174	1.136	1.118	1.162	1.089	1.135	1.097
Scale (33)	1.089	1.082	1.076	1.055	1.086	1.082	1.052	1.086	1.05	1.121	1.1	1.064	1.133	1.091	1.061	1.088	1.12	1.037	1.042	1.103	1.073	1.101	1.125	1.07	1.024	1.086	1.047	1.084	1.082	1.1	1.081	1.067	1.073	1.058	1.045	1.046	1.098	1.057	0.998	1.041	1.095	1.043	1.144	1.082	1.1	1.129	1.066	1.091	1.058
Scale (34)	1.044	1.044	1.017	1.007	1.056	1.051	1.016	1.016	1.047	1.064	1.066	1.058	1.103	1.042	1.026	1.032	1.088	1.068	0.989	1.03	1.053	1.078	1.101	1.055	1.003	1.035	1.024	1.067	1.055	1.066	1.037	1.061	1.033	1.016	1.035	1.048	1.051	1.036	1.02	1.028	1.048	1.038	1.092	1.051	1.009	1.054	1.016	1.07	0.999
Scale (35)	1.029	1.034	0.995	0.982	1.035	1.002	0.982	1.034	0.983	1.037	1.045	1.02	1.062	1.006	1.001	1.035	1.032	1.004	0.99	1.068	0.98	1.012	1.028	1.02	0.957	1.015	0.97	1.009	1.001	1.031	0.998	1.025	1.026	0.998	1.015	1.034	1.04	0.959	0.968	0.987	1.054	1.019	1.075	1.005	1.008	1.053	0.957	0.974	1.002
Scale (36)	1.01	1.013	1.003	0.949	0.988	1.009	1.02	0.998	0.978	1.02	1.017	0.99	1.059	0.986	0.925	0.994	1.012	1.002	0.976	1.025	0.991	1.046	1.042	0.95	0.952	1.013	0.976	0.988	0.963	1.014	0.975	0.994	0.982	0.944	0.942	0.983	1.032	0.947	0.941	0.968	0.985	1.001	1.037	0.981	1.015	1.013	0.994	1.012	1.004
Scale (37)	0.984	0.974	0.972	0.975	1.011	0.996	0.99	0.965	0.968	0.988	0.996	0.964	1.049	0.965	0.958	0.993	0.999	0.961	0.933	1.003	0.979	1.017	1.046	0.953	0.944	0.939	0.927	0.962	0.92	1.001	1.001	0.951	0.96	0.959	0.948	0.988	0.989	0.951	0.909	0.996	1.003	0.984	1.022	0.948	0.962	1.028	0.963	0.954	0.938
Scale (38)	0.98	0.95	0.953	0.944	0.943	0.938	0.961	0.95	0.954	0.969	0.98	0.937	1.022	0.959	0.927	0.992	0.987	0.95	0.939	0.964	0.959	0.993	1.004	0.92	0.944	0.951	0.935	0.967	0.957	0.969	0.986	0.975	0.927	0.957	0.932	0.968	0.994	0.926	0.925	0.942	0.99	0.994	1.029	0.92	0.979	0.968	0.988	0.955	0.936
Scale (39)	0.966	0.969	0.955	0.907	0.945	0.963	0.907	0.965	0.952	0.994	0.997	0.905	1.009	0.944	0.923	0.972	0.982	0.951	0.888	0.979	0.999	1	0.985	0.928	0.899	0.92	0.893	0.956	0.91	0.987	0.961	0.928	0.964	0.945	0.915	1.001	0.992	0.912	0.924	0.939	0.943	0.946	1.05	0.973	0.947	0.987	0.914	0.957	0.931
Scale (40)	0.951	0.977	0.962	0.937	0.944	0.935	0.927	0.908	0.929	0.943	0.952	0.954	0.991	0.93	0.895	0.967	0.97	0.957	0.902	0.964	0.942	0.978	0.975	0.915	0.894	0.959	0.897	0.929	0.959	0.935	0.947	0.914	0.905	0.913	0.929	0.959	0.994	0.953	0.944	0.961	0.923	0.907	0.996	0.916	0.954	0.967	0.913	0.93	0.943
Scale (41)	0.952	0.937	0.956	0.918	0.972	0.932	0.904	0.91	0.887	0.965	0.94	0.951	0.989	0.943	0.911	0.984	0.951	0.921	0.917	0.972	0.977	0.97	0.974	0.942	0.857	0.939	0.918	0.936	0.945	0.943	0.919	0.949	0.902	0.938	0.976	0.958	0.986	0.874	0.903	0.935	0.972	0.986	1.008	0.951	0.926	0.949	0.923	0.961	0.932
Scale (42)	0.983	0.963	0.96	0.922	0.902	0.921	0.943	0.953	0.956	0.954	0.98	0.922	0.976	0.928	0.866	0.956	0.944	0.936	0.938	0.968	0.948	0.969	0.972	0.968	0.894	0.923	0.903	0.944	0.912	0.941	0.932	0.899	0.949	0.896	0.912	0.939	0.994	0.9	0.902	0.885	0.968	0.912	0.991	0.882	0.914	0.964	0.893	0.927	0.901
Scale (43)	0.95	0.947	0.922	0.887	0.944	0.883	0.894	0.933	0.902	0.935	0.946	0.958	1.003	0.913	0.872	0.957	0.966	0.914	0.875	0.947	0.921	0.962	1	0.959	0.86	0.928	0.913	0.941	0.936	0.976	0.914	0.919	0.909	0.889	0.942	0.95	0.975	0.899	0.932	0.952	0.942	0.937	1.005	0.932	0.914	0.935	0.889	0.918	0.89
Scale (44)	0.973	0.97	0.935	0.937	0.924	0.91	0.987	0.921	0.907	0.957	0.953	0.948	1.025	0.916	0.91	0.97	1	0.928	0.926	0.941	0.932	0.954	0.992	0.953	0.896	0.919	0.938	0.948	0.957	0.958	0.954	0.915	0.93	0.911	0.919	0.93	0.966	0.921	0.907	0.931	0.949	0.932	0.997	0.916	0.917	0.935	0.902	0.89	0.921
Scale (45)	1.01	0.933	0.959	0.9	0.929	0.907	0.947	0.911	0.919	0.965	0.962	0.954	0.987	0.959	0.911	0.974	0.954	0.925	0.951	0.937	0.937	0.948	0.98	0.914	0.852	0.929	0.898	0.922	0.931	0.941	0.908	0.936	0.91	0.899	0.904	0.932	0.965	0.932	0.911	0.919	0.922	0.915	0.983	0.9	0.971	0.947	0.87	0.903	0.912
Scale (46)	0.979	0.947	0.961	0.898	0.929	0.91	0.907	0.908	0.9	0.927	1.007	0.91	1.005	0.948	0.842	0.977	0.966	0.929	0.945	0.916	0.928	0.961	1.02	0.931	0.859	0.956	0.873	0.983	0.959	0.929	0.967	0.936	0.916	0.903	0.901	0.95	0.98	0.948	0.918	0.943	0.964	0.94	0.96	0.917	0.941	1.019	0.891	0.889	0.921
Scale (47)	0.958	0.951	0.916	0.892	0.955	0.932	0.929	0.883	0.907	0.947	0.975	0.893	0.989	0.939	0.88	0.974	0.986	0.924	0.941	0.978	0.907	0.944	0.98	0.93	0.872	0.961	0.9	0.964	0.957	0.942	0.904	0.94	0.942	0.929	0.892	0.937	1.026	0.912	0.92	0.901	0.935	0.929	1.02	0.945	0.98	0.964	0.904	0.927	0.926
Scale (48)	0.971	0.911	0.924	0.907	0.941	0.959	0.916	0.9	0.956	0.991	0.973	0.942	0.986	0.935	0.874	0.972	0.971	0.92	0.943	0.954	0.922	0.97	0.963	0.964	0.854	0.904	0.918	0.951	0.922	1.004	0.958	0.909	0.926	0.9	0.917	0.957	1.019	0.926	0.945	0.923	0.964	0.929	0.994	0.981	0.962	0.991	0.863	0.907	0.903
Scale (49)	0.925	0.938	0.98	0.905	0.965	0.892	0.916	0.939	0.91	0.93	1.004	0.934	0.972	0.911	0.868	0.957	0.971	0.901	0.924	0.964	0.91	0.969	1	0.951	0.894	0.927	0.908	0.943	0.981	0.968	0.95	0.915	0.906	0.904	0.939	0.948	1.036	0.917	0.936	0.89	0.934	0.924	1.007	0.965	0.972	0.988	0.908	0.881	0.929
Scale (50)	0.954	0.944	0.954	0.915	0.956	0.944	0.947	0.926	0.972	0.967	0.988	0.946	1.012	0.933	0.869	0.992	0.988	0.926	0.926	0.926	0.884	0.993	0.994	0.935	0.863	0.929	0.918	0.922	0.91	0.952	0.889	0.929	0.929	0.929	0.914	0.942	1.007	0.9	0.916	0.92	0.96	0.937	0.997	0.953	0.933	0.984	0.907	0.911	0.941
Scale (51)	0.954	0.936	0.909	0.955	0.937	0.931	0.958	0.929	0.981	0.929	0.97	0.931	0.967	0.933	0.839	0.993	0.99	0.93	0.913	0.953	0.915	0.949	0.96	0.982	0.915	0.855	0.934	0.972	0.905	0.943	0.939	0.9	0.902	0.873	0.868	0.936	1.004	0.937	0.929	0.951	0.953	0.922	1.017	0.92	0.971	0.952	0.879	0.938	0.933
Scale (52)	0.95	0.903	0.956	0.899	0.918	0.922	0.919	0.89	0.966	0.971	0.939	0.934	0.986	0.919	0.87	0.952	0.977	0.896	0.923	0.968	0.887	0.931	0.994	0.947	0.849	0.909	0.948	0.938	0.968	0.942	0.91	0.9	0.904	0.921	0.894	0.91	0.975	0.907	0.902	0.931	0.894	0.929	0.959	0.886	0.931	0.975	0.885	0.879	0.888
Scale (53)	0.941	0.925	0.97	0.902	0.932	0.933	0.904	0.92	0.893	0.892	0.958	0.922	0.974	0.923	0.915	0.955	0.983	0.906	0.922	0.947	0.919	0.897	0.927	0.95	0.822	0.86	0.91	0.916	0.899	0.946	0.936	0.932	0.897	0.893	0.864	0.911	0.967	0.877	0.874	0.896	0.893	0.913	0.999	0.953	0.944	0.985	0.909	0.894	0.846
Scale (54)	0.961	0.938	0.934	0.885	0.895	0.923	0.896	0.871	0.898	0.91	1	0.91	0.945	0.88	0.826	0.974	0.954	0.888	0.897	0.918	0.922	0.898	0.921	0.939	0.829	0.902	0.889	0.928	0.867	0.892	0.891	0.847	0.884	0.865	0.835	0.888	0.969	0.878	0.857	0.874	0.902	0.87	0.92	0.912	0.959	0.935	0.899	0.866	0.919
Scale (55)	0.886	0.916	0.923	0.864	0.904	0.877	0.914	0.88	0.897	0.892	0.94	0.902	0.961	0.925	0.834	0.975	0.921	0.884	0.904	0.932	0.875	0.926	0.972	0.931	0.836	0.846	0.869	0.93	0.885	0.883	0.912	0.898	0.908	0.857	0.879	0.938	0.984	0.844	0.87	0.872	0.892	0.852	0.967	0.904	0.936	0.942	0.85	0.896	0.907
Scale (56)	0.897	0.908	0.938	0.876	0.914	0.878	0.853	0.858	0.882	0.896	0.934	0.895	0.957	0.892	0.829	0.913	0.945	0.856	0.894	0.881	0.881	0.921	0.953	0.933	0.746	0.858	0.877	0.861	0.907	0.937	0.891	0.849	0.865	0.86	0.836	0.918	0.955	0.857	0.853	0.876	0.84	0.861	0.938	0.917	0.908	0.939	0.825	0.86	0.883
Scale (57)	0.861	0.84	0.9	0.86	0.872	0.881	0.902	0.883	0.878	0.895	0.957	0.915	0.909	0.885	0.814	0.904	0.921	0.894	0.877	0.853	0.842	0.868	0.92	0.875	0.799	0.862	0.852	0.863	0.855	0.945	0.848	0.895	0.823	0.825	0.823	0.898	0.958	0.853	0.865	0.834	0.894	0.851	0.921	0.852	0.968	0.933	0.89	0.875	0.891
Scale (58)	0.866	0.843	0.901	0.84	0.867	0.86	0.852	0.842	0.895	0.833	0.915	0.842	0.934	0.838	0.796	0.904	0.905	0.862	0.863	0.859	0.84	0.904	0.909	0.901	0.77	0.819	0.823	0.868	0.864	0.91	0.876	0.883	0.882	0.848	0.838	0.815	0.937	0.855	0.852	0.886	0.839	0.888	0.889	0.891	0.932	0.931	0.849	0.821	0.878
Scale (59)	0.887	0.85	0.893	0.847	0.891	0.903	0.848	0.825	0.85	0.873	0.874	0.874	0.9	0.86	0.799	0.936	0.922	0.885	0.813	0.822	0.834	0.839	0.91	0.903	0.791	0.874	0.818	0.857	0.872	0.882	0.866	0.858	0.86	0.827	0.832	0.875	0.965	0.817	0.839	0.798	0.834	0.848	0.881	0.881	0.877	0.861	0.838	0.845	0.86
Scale (60)	0.891	0.854	0.856	0.782	0.821	0.842	0.856	0.835	0.88	0.862	0.888	0.831	0.921	0.865	0.781	0.901	0.882	0.825	0.823	0.887	0.843	0.85	0.934	0.878	0.723	0.832	0.851	0.846	0.89	0.856	0.843	0.805	0.842	0.803	0.791	0.872	0.91	0.842	0.855	0.802	0.822	0.836	0.866	0.821	0.843	0.917	0.834	0.814	0.837
Scale (61)	0.833	0.826	0.875	0.76	0.833	0.813	0.857	0.802	0.863	0.82	0.857	0.872	0.934	0.87	0.782	0.896	0.887	0.826	0.836	0.849	0.809	0.843	0.891	0.827	0.703	0.779	0.818	0.806	0.833	0.844	0.861	0.848	0.86	0.794	0.787	0.818	0.955	0.813	0.756	0.791	0.819	0.811	0.858	0.789	0.886	0.867	0.788	0.834	0.866
Scale (62)	0.85	0.828	0.847	0.816	0.843	0.835	0.847	0.793	0.791	0.848	0.908	0.829	0.909	0.789	0.805	0.89	0.879	0.827	0.83	0.812	0.805	0.823	0.866	0.87	0.695	0.769	0.818	0.82	0.819	0.909	0.84	0.828	0.769	0.782	0.778	0.834	0.942	0.774	0.788	0.789	0.826	0.806	0.853	0.785	0.866	0.868	0.798	0.821	0.785
Scale (63)	0.899	0.821	0.836	0.767	0.774	0.814	0.823	0.762	0.818	0.824	0.886	0.829	0.9	0.832	0.738	0.92	0.836	0.808	0.785	0.828	0.79	0.846	0.871	0.856	0.709	0.788	0.855	0.829	0.829	0.824	0.829	0.791	0.792	0.744	0.783	0.833	0.895	0.792	0.758	0.777	0.831	0.768	0.819	0.811	0.843	0.88	0.799	0.819	0.792
Scale (64)	0.786	0.83	0.842	0.761	0.82	0.811	0.79	0.737	0.785	0.845	0.887	0.8	0.867	0.822	0.73	0.894	0.854	0.838	0.772	0.846	0.788	0.817	0.874	0.857	0.732	0.765	0.785	0.807	0.837	0.855	0.823	0.846	0.779	0.771	0.763	0.795	0.873	0.766	0.748	0.801	0.803	0.8	0.834	0.849	0.801	0.885	0.761	0.794	0.815
Scale (65)	0.839	0.82	0.818	0.778	0.794	0.801	0.812	0.797	0.806	0.814	0.839	0.816	0.903	0.837	0.771	0.876	0.868	0.795	0.783	0.827	0.8	0.808	0.856	0.797	0.703	0.781	0.82	0.789	0.782	0.872	0.821	0.801	0.778	0.748	0.785	0.822	0.926	0.764	0.767	0.751	0.824	0.816	0.838	0.814	0.846	0.855	0.749	0.787	0.793
Scale (66)	0.83	0.8	0.817	0.815	0.817	0.758	0.81	0.79	0.795	0.809	0.853	0.801	0.871	0.824	0.732	0.86	0.876	0.755	0.76	0.789	0.792	0.828	0.814	0.824	0.715	0.775	0.786	0.788	0.785	0.882	0.825	0.828	0.801	0.757	0.778	0.793	0.888	0.775	0.737	0.744	0.761	0.806	0.831	0.801	0.814	0.864	0.731	0.809	0.755
Scale (67)	0.829	0.779	0.82	0.736	0.779	0.793	0.758	0.784	0.787	0.832	0.856	0.807	0.896	0.778	0.715	0.848	0.855	0.754	0.791	0.794	0.727	0.812	0.819	0.802	0.681	0.769	0.798	0.805	0.838	0.813	0.784	0.776	0.72	0.775	0.743	0.817	0.907	0.757	0.743	0.743	0.797	0.75	0.82	0.767	0.809	0.861	0.71	0.74	0.79
Scale (68)	0.824	0.774	0.799	0.753	0.786	0.778	0.762	0.777	0.783	0.806	0.842	0.785	0.874	0.78	0.721	0.814	0.818	0.774	0.756	0.747	0.771	0.809	0.851	0.818	0.691	0.76	0.749	0.798	0.834	0.858	0.77	0.812	0.772	0.752	0.768	0.815	0.87	0.747	0.754	0.767	0.78	0.747	0.837	0.795	0.835	0.838	0.708	0.78	0.806
Scale (69)	0.801	0.726	0.815	0.729	0.776	0.766	0.77	0.781	0.789	0.787	0.844	0.795	0.901	0.799	0.719	0.836	0.832	0.773	0.758	0.789	0.757	0.793	0.878	0.833	0.677	0.746	0.769	0.761	0.836	0.806	0.823	0.791	0.751	0.73	0.743	0.788	0.855	0.771	0.734	0.771	0.781	0.785	0.822	0.795	0.765	0.81	0.721	0.733	0.783
Scale (70)	0.82	0.784	0.813	0.737	0.74	0.755	0.785	0.751	0.761	0.793	0.824	0.775	0.856	0.783	0.711	0.828	0.821	0.757	0.743	0.8	0.788	0.752	0.81	0.805	0.672	0.728	0.763	0.744	0.749	0.797	0.775	0.8	0.771	0.774	0.744	0.789	0.828	0.733	0.717	0.727	0.808	0.751	0.834	0.773	0.8	0.851	0.684	0.737	0.737
Scale (71)	0.787	0.764	0.808	0.702	0.81	0.748	0.747	0.794	0.792	0.791	0.793	0.793	0.815	0.759	0.734	0.825	0.852	0.725	0.798	0.786	0.765	0.806	0.788	0.805	0.675	0.72	0.743	0.784	0.745	0.809	0.784	0.773	0.72	0.755	0.736	0.788	0.856	0.746	0.723	0.749	0.766	0.73	0.808	0.783	0.787	0.776	0.735	0.727	0.702
Scale (72)	0.804	0.788	0.79	0.707	0.78	0.802	0.758	0.724	0.767	0.783	0.836	0.765	0.841	0.766	0.697	0.799	0.778	0.734	0.743	0.748	0.737	0.798	0.823	0.741	0.709	0.744	0.772	0.755	0.721	0.816	0.783	0.754	0.714	0.706	0.751	0.767	0.86	0.715	0.718	0.731	0.733	0.758	0.77	0.742	0.799	0.804	0.727	0.7	0.777
Scale (73)	0.772	0.773	0.802	0.704	0.761	0.745	0.764	0.743	0.743	0.767	0.776	0.729	0.821	0.784	0.725	0.77	0.787	0.722	0.731	0.789	0.739	0.801	0.848	0.76	0.65	0.733	0.718	0.724	0.778	0.806	0.746	0.731	0.71	0.729	0.741	0.798	0.827	0.705	0.686	0.734	0.72	0.778	0.821	0.748	0.76	0.786	0.703	0.725	0.754
Scale (74)	0.785	0.758	0.775	0.739	0.768	0.776	0.783	0.744	0.722	0.751	0.784	0.755	0.821	0.738	0.691	0.808	0.774	0.698	0.693	0.784	0.697	0.757	0.826	0.746	0.685	0.71	0.72	0.734	0.705	0.782	0.785	0.735	0.736	0.715	0.744	0.778	0.821	0.703	0.694	0.715	0.736	0.738	0.804	0.725	0.748	0.797	0.694	0.662	0.735
Scale (75)	0.742	0.726	0.764	0.683	0.754	0.75	0.724	0.699	0.728	0.768	0.748	0.736	0.818	0.782	0.691	0.79	0.766	0.747	0.697	0.704	0.704	0.748	0.799	0.754	0.657	0.659	0.703	0.724	0.72	0.753	0.759	0.765	0.69	0.73	0.702	0.771	0.809	0.719	0.694	0.733	0.695	0.729	0.784	0.762	0.782	0.811	0.688	0.721	0.723
Scale (76)	0.771	0.736	0.796	0.702	0.721	0.76	0.719	0.677	0.772	0.741	0.797	0.719	0.803	0.729	0.67	0.819	0.788	0.705	0.677	0.653	0.706	0.767	0.777	0.737	0.684	0.705	0.707	0.719	0.713	0.75	0.756	0.722	0.683	0.705	0.687	0.764	0.769	0.698	0.675	0.688	0.706	0.76	0.784	0.711	0.773	0.741	0.76	0.699	0.702
Scale (77)	0.759	0.762	0.735	0.672	0.697	0.745	0.749	0.695	0.742	0.745	0.749	0.759	0.813	0.726	0.671	0.815	0.771	0.679	0.686	0.732	0.745	0.713	0.762	0.744	0.626	0.706	0.742	0.728	0.705	0.798	0.738	0.741	0.713	0.647	0.686	0.763	0.762	0.718	0.674	0.675	0.715	0.71	0.792	0.744	0.723	0.754	0.709	0.703	0.681
Scale (78)	0.746	0.722	0.745	0.712	0.724	0.747	0.687	0.728	0.731	0.749	0.796	0.692	0.761	0.725	0.669	0.758	0.766	0.68	0.653	0.707	0.735	0.751	0.736	0.73	0.617	0.688	0.686	0.722	0.688	0.793	0.743	0.658	0.658	0.717	0.724	0.738	0.799	0.69	0.68	0.647	0.732	0.678	0.809	0.725	0.74	0.766	0.69	0.681	0.668
Scale (79)	0.731	0.727	0.714	0.649	0.719	0.686	0.723	0.727	0.699	0.77	0.777	0.754	0.806	0.737	0.68	0.741	0.73	0.679	0.717	0.74	0.688	0.7	0.772	0.739	0.651	0.687	0.691	0.709	0.731	0.792	0.753	0.707	0.64	0.653	0.675	0.751	0.802	0.687	0.686	0.668	0.69	0.664	0.79	0.724	0.731	0.737	0.682	0.692	0.701
Scale (80)	0.705	0.735	0.746	0.681	0.701	0.721	0.68	0.687	0.742	0.733	0.719	0.647	0.785	0.711	0.666	0.7	0.738	0.692	0.66	0.705	0.703	0.728	0.746	0.729	0.619	0.665	0.667	0.712	0.702	0.725	0.708	0.695	0.64	0.675	0.65	0.729	0.796	0.712	0.693	0.705	0.652	0.668	0.785	0.681	0.75	0.756	0.636	0.698	0.719
[truncated: 51 more columns]

## Sheet: Simulation (2)
	Neuron group (0)	Neuron group (1)	Neuron group (10)	Neuron group (11)	Neuron group (12)	Neuron group (13)	Neuron group (14)	Neuron group (15)	Neuron group (16)	Neuron group (17)	Neuron group (18)	Neuron group (19)	Neuron group (2)	Neuron group (20)	Neuron group (21)	Neuron group (22)	Neuron group (23)	Neuron group (24)	Neuron group (25)	Neuron group (26)	Neuron group (27)	Neuron group (28)	Neuron group (29)	Neuron group (3)	Neuron group (30)	Neuron group (31)	Neuron group (32)	Neuron group (33)	Neuron group (34)	Neuron group (35)	Neuron group (36)	Neuron group (37)	Neuron group (38)	Neuron group (39)	Neuron group (4)	Neuron group (40)	Neuron group (41)	Neuron group (42)	Neuron group (43)	Neuron group (44)	Neuron group (45)	Neuron group (46)	Neuron group (47)	Neuron group (48)	Neuron group (49)	Neuron group (5)	Neuron group (50)	Neuron group (51)	Neuron group (52)
Scale (1)	2.175	2.202	2.196	2.198	2.227	2.202	2.208	2.191	2.205	2.221	2.199	2.208	2.214	2.218	2.193	2.19	2.207	2.211	2.172	2.198	2.221	2.204	2.175	2.191	2.185	2.176	2.222	2.188	2.189	2.221	2.208	2.201	2.234	2.182	2.207	2.206	2.211	2.192	2.176	2.191	2.169	2.207	2.201	2.175	2.195	2.171	2.237	2.212	2.196
Scale (2)	2.042	2.062	2.056	2.068	2.076	2.048	2.054	2.047	2.058	2.074	2.072	2.051	2.069	2.069	2.044	2.047	2.058	2.063	2.038	2.049	2.064	2.067	2.038	2.051	2.04	2.049	2.061	2.044	2.054	2.071	2.063	2.06	2.085	2.038	2.062	2.058	2.059	2.057	2.055	2.059	2.038	2.056	2.058	2.034	2.052	2.034	2.07	2.063	2.047
Scale (3)	1.966	1.99	1.99	2.002	2.018	1.987	1.994	1.979	1.988	2.002	1.992	1.999	2	2.006	1.985	1.987	1.998	1.999	1.991	1.997	1.992	1.998	1.993	1.996	1.982	1.997	2.001	1.98	1.987	2.015	1.997	1.995	2.016	1.977	1.993	2.001	2	1.992	1.981	1.996	1.981	1.998	1.983	1.987	1.987	1.972	2.006	1.996	1.988
Scale (4)	1.945	1.97	1.955	1.97	1.968	1.971	1.97	1.95	1.964	1.982	1.986	1.974	1.965	1.992	1.969	1.966	1.966	1.977	1.954	1.958	1.973	1.989	1.96	1.969	1.945	1.969	1.967	1.963	1.959	1.978	1.964	1.971	1.972	1.953	1.956	1.986	1.974	1.959	1.96	1.965	1.966	1.958	1.968	1.961	1.961	1.952	1.982	1.947	1.978
Scale (5)	1.972	1.973	1.97	1.951	1.974	1.965	1.963	1.955	1.958	1.999	1.977	1.972	1.965	1.984	1.976	1.962	1.983	1.968	1.96	1.961	1.977	2.007	1.973	1.963	1.962	1.993	1.964	1.959	1.973	1.995	1.956	1.989	1.968	1.956	1.972	1.993	1.98	1.975	1.964	1.98	1.965	1.973	1.958	1.953	1.966	1.969	1.979	1.952	1.994
Scale (6)	1.997	1.993	1.986	1.981	1.999	1.986	1.997	1.981	1.976	2.005	1.995	1.981	1.999	1.991	1.985	1.983	2.003	1.991	1.993	1.975	1.993	2.018	2.001	1.985	1.986	2.023	1.966	1.996	2.002	1.999	1.979	2.003	1.986	1.982	2.004	2.02	2.005	1.981	1.994	1.994	1.984	1.99	1.978	1.974	1.956	2.001	1.986	1.976	2.027
Scale (7)	2.002	1.982	1.989	1.993	1.998	1.99	1.988	1.988	1.988	1.994	1.99	2.003	1.995	1.995	2.003	1.995	2.002	1.991	2.016	2	1.986	2.036	2.006	1.988	1.99	2.018	1.988	1.998	2	2	1.992	2.016	1.974	1.977	2.008	2.019	2.014	1.998	1.986	1.994	1.99	1.965	1.969	1.999	1.977	1.999	1.983	1.981	2.028
Scale (8)	1.956	1.956	1.959	1.972	1.958	1.963	1.973	1.948	1.952	1.978	1.984	1.97	1.967	1.961	1.989	1.97	1.966	1.971	1.978	1.957	1.963	1.974	1.984	1.962	1.967	1.999	1.975	1.963	1.96	1.984	1.98	1.962	1.959	1.955	1.973	1.993	1.989	1.961	1.963	1.961	1.969	1.965	1.95	1.979	1.932	1.969	1.964	1.941	1.974
Scale (9)	1.895	1.899	1.927	1.915	1.905	1.911	1.947	1.903	1.891	1.949	1.929	1.942	1.908	1.922	1.964	1.94	1.913	1.931	1.906	1.908	1.919	1.94	1.925	1.93	1.917	1.966	1.916	1.897	1.912	1.939	1.938	1.925	1.912	1.923	1.915	1.927	1.954	1.906	1.925	1.907	1.941	1.921	1.889	1.934	1.892	1.93	1.917	1.887	1.921
Scale (10)	1.866	1.832	1.871	1.863	1.865	1.868	1.894	1.844	1.847	1.874	1.881	1.902	1.862	1.87	1.899	1.873	1.854	1.878	1.86	1.864	1.858	1.874	1.901	1.88	1.886	1.903	1.863	1.862	1.867	1.869	1.863	1.873	1.871	1.87	1.871	1.866	1.904	1.857	1.873	1.848	1.876	1.886	1.844	1.892	1.838	1.893	1.885	1.843	1.875
Scale (11)	1.798	1.769	1.838	1.834	1.795	1.806	1.819	1.8	1.787	1.828	1.816	1.832	1.816	1.793	1.849	1.841	1.804	1.815	1.806	1.788	1.801	1.824	1.824	1.828	1.822	1.852	1.805	1.825	1.824	1.835	1.824	1.81	1.794	1.813	1.795	1.824	1.849	1.803	1.819	1.8	1.843	1.812	1.783	1.822	1.777	1.828	1.807	1.784	1.828
Scale (12)	1.763	1.708	1.756	1.762	1.751	1.736	1.769	1.746	1.745	1.749	1.77	1.775	1.764	1.728	1.789	1.747	1.739	1.755	1.753	1.745	1.738	1.754	1.761	1.762	1.756	1.788	1.759	1.768	1.747	1.78	1.739	1.747	1.742	1.762	1.764	1.775	1.776	1.746	1.76	1.771	1.769	1.757	1.715	1.77	1.718	1.775	1.754	1.715	1.763
Scale (13)	1.674	1.687	1.702	1.696	1.68	1.701	1.749	1.694	1.702	1.744	1.731	1.746	1.706	1.688	1.787	1.718	1.693	1.72	1.7	1.688	1.717	1.702	1.712	1.733	1.675	1.749	1.704	1.72	1.687	1.714	1.715	1.716	1.707	1.738	1.732	1.719	1.737	1.716	1.724	1.721	1.74	1.708	1.685	1.754	1.651	1.71	1.725	1.667	1.701
Scale (14)	1.643	1.655	1.675	1.653	1.659	1.67	1.689	1.662	1.654	1.709	1.705	1.71	1.656	1.64	1.743	1.673	1.675	1.679	1.668	1.644	1.661	1.683	1.673	1.714	1.676	1.708	1.676	1.673	1.664	1.697	1.661	1.677	1.679	1.725	1.675	1.69	1.7	1.631	1.658	1.68	1.704	1.654	1.659	1.71	1.642	1.689	1.689	1.62	1.669
Scale (15)	1.598	1.598	1.635	1.618	1.593	1.638	1.665	1.619	1.603	1.659	1.66	1.673	1.606	1.612	1.695	1.627	1.597	1.629	1.625	1.613	1.618	1.6	1.613	1.673	1.593	1.647	1.65	1.625	1.603	1.668	1.606	1.623	1.61	1.666	1.627	1.63	1.666	1.623	1.651	1.631	1.659	1.633	1.584	1.642	1.603	1.629	1.654	1.589	1.637
Scale (16)	1.507	1.511	1.572	1.552	1.515	1.545	1.59	1.516	1.545	1.602	1.595	1.595	1.541	1.545	1.624	1.54	1.534	1.563	1.554	1.515	1.553	1.562	1.548	1.595	1.543	1.601	1.597	1.532	1.577	1.585	1.563	1.554	1.54	1.585	1.555	1.546	1.584	1.538	1.54	1.513	1.576	1.556	1.54	1.601	1.517	1.548	1.566	1.522	1.565
Scale (17)	1.458	1.428	1.491	1.477	1.469	1.471	1.509	1.457	1.468	1.525	1.501	1.53	1.46	1.459	1.545	1.449	1.47	1.474	1.451	1.446	1.471	1.47	1.451	1.51	1.493	1.496	1.489	1.447	1.5	1.515	1.494	1.468	1.481	1.517	1.455	1.454	1.526	1.437	1.491	1.465	1.492	1.499	1.457	1.5	1.464	1.528	1.514	1.453	1.488
Scale (18)	1.382	1.369	1.436	1.419	1.409	1.406	1.448	1.391	1.405	1.467	1.444	1.446	1.398	1.41	1.489	1.416	1.391	1.397	1.383	1.379	1.39	1.423	1.4	1.459	1.41	1.453	1.444	1.397	1.411	1.452	1.419	1.416	1.432	1.452	1.412	1.401	1.447	1.395	1.43	1.405	1.425	1.431	1.409	1.45	1.376	1.435	1.466	1.382	1.434
Scale (19)	1.34	1.326	1.375	1.331	1.344	1.35	1.426	1.366	1.381	1.402	1.392	1.408	1.38	1.37	1.464	1.369	1.353	1.373	1.332	1.338	1.368	1.376	1.354	1.391	1.337	1.395	1.369	1.346	1.357	1.403	1.392	1.347	1.357	1.393	1.35	1.38	1.394	1.314	1.389	1.372	1.383	1.396	1.358	1.415	1.35	1.367	1.41	1.34	1.378
Scale (20)	1.332	1.286	1.355	1.327	1.321	1.374	1.41	1.356	1.339	1.405	1.391	1.374	1.359	1.364	1.434	1.355	1.295	1.348	1.336	1.309	1.341	1.344	1.333	1.389	1.315	1.321	1.362	1.351	1.33	1.375	1.342	1.352	1.326	1.375	1.331	1.344	1.377	1.318	1.383	1.354	1.374	1.359	1.352	1.376	1.348	1.372	1.364	1.283	1.373
Scale (21)	1.328	1.261	1.38	1.309	1.328	1.317	1.39	1.333	1.32	1.409	1.37	1.368	1.341	1.324	1.416	1.343	1.329	1.33	1.329	1.318	1.321	1.359	1.336	1.356	1.271	1.363	1.35	1.362	1.318	1.364	1.341	1.317	1.359	1.373	1.347	1.369	1.352	1.307	1.383	1.354	1.376	1.355	1.336	1.365	1.298	1.359	1.395	1.286	1.345
Scale (22)	1.315	1.298	1.392	1.296	1.349	1.328	1.414	1.362	1.325	1.384	1.371	1.379	1.328	1.337	1.409	1.319	1.309	1.351	1.324	1.286	1.322	1.379	1.315	1.374	1.273	1.348	1.324	1.339	1.342	1.366	1.313	1.331	1.34	1.382	1.365	1.361	1.349	1.313	1.38	1.336	1.383	1.331	1.305	1.354	1.294	1.36	1.358	1.272	1.377
Scale (23)	1.326	1.304	1.356	1.312	1.327	1.327	1.395	1.328	1.33	1.393	1.366	1.373	1.347	1.339	1.419	1.338	1.348	1.352	1.295	1.295	1.344	1.379	1.34	1.376	1.306	1.37	1.335	1.325	1.341	1.373	1.328	1.338	1.337	1.378	1.35	1.364	1.372	1.333	1.366	1.345	1.339	1.361	1.303	1.373	1.283	1.344	1.341	1.288	1.35
Scale (24)	1.313	1.284	1.36	1.314	1.302	1.313	1.369	1.319	1.325	1.379	1.363	1.374	1.332	1.319	1.407	1.339	1.326	1.361	1.29	1.313	1.301	1.355	1.319	1.372	1.332	1.38	1.311	1.351	1.31	1.329	1.311	1.31	1.316	1.377	1.341	1.364	1.382	1.343	1.366	1.362	1.376	1.359	1.316	1.353	1.286	1.36	1.338	1.264	1.355
Scale (25)	1.304	1.299	1.337	1.274	1.326	1.27	1.354	1.323	1.303	1.348	1.374	1.34	1.31	1.31	1.392	1.339	1.324	1.306	1.29	1.299	1.323	1.35	1.358	1.37	1.297	1.377	1.322	1.303	1.341	1.33	1.308	1.302	1.309	1.401	1.34	1.303	1.338	1.287	1.368	1.319	1.368	1.32	1.292	1.323	1.282	1.344	1.335	1.25	1.366
Scale (26)	1.277	1.287	1.307	1.247	1.279	1.28	1.363	1.293	1.306	1.342	1.363	1.354	1.308	1.301	1.381	1.321	1.277	1.322	1.267	1.318	1.325	1.322	1.334	1.305	1.276	1.35	1.302	1.317	1.292	1.301	1.281	1.286	1.286	1.35	1.308	1.31	1.331	1.276	1.308	1.308	1.325	1.326	1.296	1.329	1.216	1.345	1.312	1.285	1.34
Scale (27)	1.299	1.251	1.323	1.229	1.268	1.279	1.295	1.247	1.256	1.287	1.308	1.293	1.214	1.28	1.324	1.256	1.286	1.289	1.252	1.286	1.282	1.296	1.29	1.296	1.254	1.346	1.32	1.299	1.282	1.301	1.257	1.287	1.305	1.313	1.282	1.277	1.297	1.278	1.294	1.3	1.306	1.257	1.275	1.303	1.225	1.316	1.297	1.207	1.309
Scale (28)	1.23	1.232	1.241	1.252	1.221	1.27	1.292	1.272	1.24	1.24	1.286	1.294	1.241	1.244	1.322	1.229	1.242	1.246	1.228	1.235	1.23	1.307	1.271	1.266	1.246	1.304	1.261	1.233	1.262	1.289	1.248	1.266	1.259	1.285	1.291	1.254	1.271	1.245	1.283	1.261	1.292	1.25	1.224	1.255	1.212	1.264	1.218	1.193	1.268
Scale (29)	1.228	1.168	1.198	1.196	1.203	1.218	1.247	1.252	1.235	1.239	1.218	1.278	1.199	1.218	1.243	1.231	1.222	1.209	1.22	1.233	1.223	1.225	1.258	1.196	1.2	1.298	1.249	1.206	1.256	1.225	1.188	1.205	1.187	1.246	1.229	1.234	1.264	1.216	1.253	1.227	1.218	1.241	1.177	1.228	1.17	1.252	1.198	1.175	1.256
Scale (30)	1.209	1.183	1.204	1.154	1.17	1.202	1.23	1.203	1.189	1.22	1.211	1.233	1.168	1.196	1.213	1.195	1.174	1.188	1.215	1.186	1.215	1.205	1.181	1.22	1.182	1.245	1.188	1.192	1.206	1.196	1.164	1.2	1.164	1.207	1.196	1.224	1.221	1.176	1.254	1.215	1.227	1.193	1.199	1.204	1.141	1.245	1.24	1.151	1.234
Scale (31)	1.175	1.144	1.149	1.139	1.175	1.155	1.202	1.159	1.194	1.17	1.2	1.182	1.138	1.165	1.194	1.172	1.163	1.175	1.185	1.145	1.168	1.171	1.19	1.193	1.173	1.233	1.195	1.174	1.175	1.197	1.156	1.136	1.143	1.149	1.176	1.145	1.208	1.145	1.209	1.179	1.167	1.155	1.151	1.182	1.113	1.194	1.204	1.101	1.194
Scale (32)	1.175	1.129	1.14	1.084	1.126	1.114	1.138	1.158	1.181	1.152	1.163	1.132	1.093	1.129	1.162	1.118	1.137	1.13	1.181	1.142	1.124	1.139	1.108	1.182	1.105	1.198	1.106	1.17	1.172	1.13	1.129	1.137	1.112	1.177	1.151	1.132	1.123	1.127	1.164	1.111	1.143	1.144	1.121	1.152	1.131	1.155	1.149	1.084	1.175
Scale (33)	1.085	1.074	1.088	1.123	1.076	1.105	1.108	1.06	1.116	1.129	1.091	1.072	1.075	1.079	1.113	1.104	1.088	1.097	1.127	1.116	1.118	1.084	1.091	1.126	1.078	1.123	1.105	1.076	1.123	1.099	1.113	1.075	1.052	1.107	1.117	1.104	1.109	1.064	1.137	1.111	1.128	1.104	1.074	1.124	1.079	1.117	1.13	1.029	1.116
Scale (34)	1.055	1.062	1.076	1.096	1.082	1.043	1.057	1.047	1.095	1.083	1.065	1.047	1.049	1.024	1.084	1.017	1.047	1.043	1.089	1.062	1.069	1.084	1.024	1.09	1.087	1.111	1.091	1.061	1.072	1.066	1.062	1.053	1.019	1.072	1.077	1.03	1.074	1.054	1.09	1.054	1.102	1.083	1.052	1.057	1.056	1.075	1.061	0.998	1.108
Scale (35)	1.016	0.991	1.065	1.035	1.027	1.001	1.054	1.008	1.032	1.034	1.051	1.028	1.037	0.969	1.055	1.035	0.996	1.02	1.035	1.04	1.034	1.02	1.018	1.047	1.01	1.062	1.073	1.016	1.001	1.013	1.019	1.017	0.997	1.048	1.033	1.053	1.007	0.987	1.052	1.016	1.014	1.049	1.022	1.044	1.018	1.057	1.052	0.998	1.062
Scale (36)	1.011	0.953	0.997	1.024	1.007	0.984	0.985	1.001	1.007	0.999	1.05	0.981	0.994	0.982	1.036	0.991	1	0.987	1.026	0.998	1.02	1.032	0.96	1.009	1.01	1.028	1	0.981	1.015	0.997	0.972	0.986	1.024	1.025	1.017	1.001	1.002	0.984	1.054	1.023	1.027	1.01	1	0.984	0.965	1.039	1.014	0.978	1.012
Scale (37)	0.986	0.945	0.991	0.982	0.948	0.983	0.986	0.975	1.018	0.992	1.019	0.977	1.006	0.951	1.043	0.98	0.946	0.937	1.024	1.005	0.994	1.026	0.941	0.988	0.951	0.987	1.006	0.965	0.961	0.953	0.994	0.973	0.94	0.984	0.997	0.967	0.977	0.97	1.023	0.995	0.997	0.981	0.967	0.997	0.95	1.051	1.008	0.916	0.981
Scale (38)	0.968	0.963	0.959	0.959	0.921	0.908	0.999	0.97	0.987	0.984	0.996	0.997	0.968	0.956	1.005	0.988	0.93	0.98	0.964	0.956	0.968	0.988	0.916	0.981	0.949	0.994	0.949	0.993	0.946	0.952	0.927	0.954	0.934	0.986	0.994	0.977	0.945	0.929	1.017	1	0.987	0.986	0.943	0.98	0.914	1.004	0.991	0.915	0.955
Scale (39)	0.953	0.963	0.956	0.967	0.94	0.918	0.967	0.926	0.969	0.994	1.03	0.927	0.961	0.898	0.977	0.954	0.928	0.939	0.968	0.953	0.977	0.982	0.924	0.961	0.93	0.993	0.993	0.983	0.955	0.941	0.926	0.948	0.945	0.965	1.027	0.961	0.947	0.9	0.984	0.988	0.969	0.974	0.928	0.963	0.89	0.995	0.963	0.903	1.009
Scale (40)	0.901	0.939	0.975	0.927	0.94	0.931	0.972	0.965	0.99	0.975	0.991	0.931	0.981	0.924	0.984	0.96	0.887	0.948	0.959	0.93	0.931	0.968	0.908	0.964	0.936	0.938	0.972	0.964	0.967	0.957	0.936	0.969	0.908	0.962	0.942	0.971	0.933	0.952	0.965	0.972	0.988	0.982	0.913	0.962	0.942	0.986	0.956	0.854	0.936
Scale (41)	0.949	0.935	0.949	0.954	0.964	0.912	0.975	0.933	0.957	0.948	0.982	0.967	0.931	0.923	0.998	0.971	0.93	0.963	0.956	0.976	0.957	0.989	0.942	0.944	0.891	0.967	0.914	0.953	0.929	0.942	0.913	0.932	0.944	0.941	0.954	0.941	0.936	0.928	0.997	0.95	1.012	0.919	0.955	0.955	0.902	0.942	0.951	0.908	0.965
Scale (42)	0.945	0.889	0.959	0.933	0.92	0.909	0.946	0.948	0.935	0.948	0.988	0.931	0.974	0.898	0.949	0.914	0.943	0.939	0.967	0.976	0.942	0.983	0.903	0.96	0.9	0.981	0.952	0.972	0.908	0.932	0.906	0.934	0.954	0.943	0.954	0.945	0.957	0.895	0.989	0.966	0.987	0.928	0.956	0.955	0.945	0.98	0.956	0.884	0.966
Scale (43)	0.953	0.913	0.966	0.953	0.929	0.944	0.945	0.926	0.967	0.971	0.975	0.956	0.921	0.945	0.947	0.948	0.948	0.932	0.941	0.963	0.977	0.984	0.93	0.975	0.925	0.957	0.949	0.951	0.941	0.909	0.869	0.959	0.896	0.981	0.94	0.912	0.941	0.903	0.993	0.957	0.989	0.922	0.926	0.95	0.959	0.987	0.909	0.91	0.979
Scale (44)	0.972	0.949	0.992	0.913	0.948	0.921	0.979	0.971	0.968	0.944	0.992	0.976	0.938	0.939	0.975	0.926	0.9	0.941	0.959	0.961	0.955	1.014	0.886	0.931	0.936	0.96	0.961	0.943	0.971	0.936	0.913	0.949	0.894	0.976	0.991	0.992	0.929	0.891	0.983	0.931	0.982	0.937	0.924	0.934	0.925	1	0.947	0.874	0.961
Scale (45)	0.955	0.907	0.966	0.925	0.921	0.942	0.991	0.945	0.953	0.95	0.975	0.969	0.94	0.946	0.975	0.945	0.907	0.909	0.942	0.958	0.987	0.974	0.9	0.978	0.904	0.988	0.94	0.952	0.97	0.906	0.905	0.988	0.889	0.984	0.967	0.976	0.953	0.926	1.019	0.98	1.012	0.932	0.969	0.949	0.931	0.997	0.968	0.856	0.981
Scale (46)	0.969	0.953	0.978	0.893	0.96	0.936	0.981	0.952	0.995	0.976	1.004	0.965	1.007	0.921	0.957	0.97	0.965	0.962	0.964	0.955	0.957	1.002	0.956	0.989	0.959	0.959	0.934	0.927	0.926	0.938	0.965	0.958	0.944	0.978	0.981	0.978	0.948	0.947	0.979	0.984	0.995	0.936	0.931	0.983	0.903	0.979	0.948	0.88	0.996
Scale (47)	1.001	0.956	1.008	0.928	0.999	0.913	0.977	0.964	1.001	0.989	1.019	0.973	0.911	0.988	0.971	0.971	0.951	0.963	0.983	0.982	0.963	1.048	0.958	0.979	0.967	1.023	0.964	0.961	0.958	0.943	0.93	0.973	0.905	1.017	0.996	0.974	0.99	0.947	1.025	0.999	1.018	0.962	0.95	0.996	0.955	0.998	0.954	0.898	0.984
Scale (48)	0.957	0.971	1.012	0.935	0.946	0.916	0.972	0.992	0.968	0.967	1.011	0.951	1.009	0.954	0.987	0.948	0.964	0.978	0.923	0.948	1.001	1.014	0.935	1.006	0.969	1.028	0.958	1.007	0.958	0.915	0.963	0.954	0.936	1.048	1.002	0.989	0.976	1.007	1.007	0.97	0.992	0.971	0.949	0.995	0.933	0.984	0.957	0.891	0.993
Scale (49)	0.985	0.968	0.956	0.969	0.924	0.928	0.988	1.008	0.991	0.994	0.989	0.944	0.945	0.984	1.022	0.932	0.977	0.973	0.955	0.981	0.997	0.975	0.989	0.997	0.967	1.006	0.955	1.015	0.996	0.901	0.985	0.946	0.901	0.986	0.954	1.021	0.953	0.952	1.012	1.009	1.006	0.969	0.937	0.977	0.967	0.999	0.953	0.901	1.018
Scale (50)	1.006	0.971	0.972	0.921	0.978	0.9	0.988	0.994	0.953	1.002	1.022	0.95	0.94	0.915	1.014	0.96	0.967	0.958	0.932	0.957	1.007	1.015	0.981	1.047	0.928	0.988	0.975	0.967	0.986	0.929	0.924	0.953	0.988	1.015	1.004	0.924	0.98	0.989	1.005	1.005	1.04	0.969	0.937	0.989	0.914	0.979	0.93	0.877	0.999
Scale (51)	0.983	0.965	0.97	0.92	0.972	0.948	0.986	0.951	0.965	0.975	0.954	0.955	0.936	0.954	0.984	0.963	0.977	0.952	0.97	0.947	0.975	0.978	0.96	0.998	0.965	0.979	0.96	0.978	0.987	0.932	0.969	0.934	0.92	1.026	0.984	0.927	0.949	0.98	0.979	0.969	1.037	0.978	0.913	0.979	0.917	0.968	0.95	0.91	0.983
Scale (52)	0.95	0.914	0.951	0.96	0.91	0.889	0.983	0.944	0.969	0.967	1.02	0.982	0.907	0.935	0.985	0.966	0.933	0.959	0.939	0.958	0.942	0.962	0.938	1.01	0.919	0.95	0.949	0.996	0.891	0.942	0.925	0.896	0.918	0.982	0.944	0.909	0.947	0.934	0.978	0.968	1.014	0.928	0.913	0.95	0.9	0.979	0.938	0.901	0.938
Scale (53)	0.937	0.905	0.969	0.947	0.956	0.923	0.946	0.944	0.903	0.93	0.972	0.922	0.941	0.918	0.959	0.932	0.907	0.94	0.902	0.911	0.968	0.981	0.94	0.967	0.941	0.964	0.928	0.956	0.926	0.912	0.937	0.896	0.873	0.968	0.952	0.952	0.929	0.925	0.927	0.941	0.993	0.927	0.93	0.969	0.933	0.957	0.93	0.88	0.957
Scale (54)	0.951	0.889	0.956	0.924	0.919	0.902	0.931	0.951	0.888	0.978	0.964	0.939	0.928	0.899	1.001	0.927	0.919	0.927	0.878	0.888	0.929	0.988	0.922	0.919	0.915	0.973	0.936	0.979	0.904	0.911	0.92	0.928	0.918	0.991	0.931	0.897	0.931	0.943	0.94	0.955	0.96	0.899	0.939	0.964	0.896	0.895	0.931	0.846	0.947
Scale (55)	0.927	0.909	0.939	0.867	0.85	0.918	0.978	0.92	0.945	0.927	0.968	0.949	0.92	0.888	0.984	0.941	0.877	0.929	0.913	0.904	0.923	0.935	0.869	0.945	0.88	0.935	0.888	0.923	0.919	0.901	0.882	0.841	0.885	0.989	0.916	0.921	0.929	0.936	0.919	0.974	1.008	0.925	0.908	0.908	0.884	0.897	0.919	0.835	0.937
Scale (56)	0.9	0.933	0.89	0.86	0.875	0.895	0.938	0.946	0.946	0.959	0.967	0.929	0.902	0.906	0.954	0.893	0.869	0.887	0.857	0.875	0.898	0.996	0.877	0.947	0.878	0.924	0.925	0.912	0.924	0.877	0.859	0.878	0.894	0.956	0.888	0.866	0.895	0.924	0.912	0.937	0.941	0.888	0.9	0.94	0.881	0.902	0.905	0.798	0.99
Scale (57)	0.861	0.867	0.89	0.898	0.875	0.874	0.918	0.911	0.927	0.878	0.985	0.912	0.906	0.9	0.971	0.932	0.906	0.911	0.864	0.877	0.91	0.948	0.885	0.922	0.902	0.886	0.885	0.913	0.881	0.883	0.875	0.883	0.877	0.924	0.915	0.912	0.911	0.896	0.915	0.918	0.967	0.947	0.884	0.913	0.857	0.943	0.887	0.826	0.912
Scale (58)	0.896	0.852	0.866	0.833	0.893	0.87	0.926	0.923	0.923	0.887	0.912	0.913	0.908	0.849	0.951	0.901	0.87	0.874	0.826	0.87	0.901	0.968	0.832	0.868	0.846	0.902	0.921	0.892	0.841	0.845	0.803	0.863	0.856	0.905	0.892	0.897	0.862	0.873	0.901	0.936	0.936	0.866	0.889	0.919	0.834	0.923	0.851	0.815	0.937
Scale (59)	0.9	0.85	0.89	0.872	0.866	0.86	0.893	0.859	0.904	0.873	0.918	0.879	0.891	0.833	0.908	0.893	0.876	0.907	0.854	0.846	0.947	0.981	0.884	0.914	0.907	0.912	0.877	0.867	0.88	0.889	0.841	0.877	0.829	0.867	0.902	0.907	0.904	0.856	0.908	0.937	0.929	0.878	0.868	0.899	0.853	0.912	0.874	0.806	0.931
Scale (60)	0.867	0.876	0.879	0.838	0.853	0.874	0.886	0.894	0.901	0.92	0.925	0.855	0.871	0.863	0.94	0.867	0.857	0.864	0.835	0.843	0.9	0.908	0.796	0.899	0.845	0.891	0.856	0.896	0.9	0.853	0.85	0.895	0.879	0.93	0.791	0.904	0.891	0.85	0.928	0.893	0.909	0.873	0.871	0.921	0.857	0.863	0.893	0.771	0.901
Scale (61)	0.845	0.893	0.877	0.827	0.881	0.824	0.872	0.86	0.889	0.88	0.873	0.907	0.845	0.867	0.918	0.859	0.864	0.853	0.792	0.834	0.884	0.929	0.883	0.879	0.834	0.906	0.854	0.851	0.871	0.87	0.826	0.876	0.85	0.891	0.892	0.851	0.828	0.887	0.889	0.89	0.946	0.834	0.875	0.899	0.834	0.94	0.86	0.761	0.932
Scale (62)	0.863	0.815	0.889	0.789	0.831	0.87	0.878	0.875	0.854	0.835	0.867	0.861	0.839	0.859	0.887	0.869	0.833	0.85	0.845	0.83	0.897	0.903	0.831	0.896	0.85	0.925	0.886	0.889	0.853	0.875	0.82	0.853	0.795	0.916	0.83	0.847	0.868	0.875	0.891	0.89	0.932	0.861	0.851	0.854	0.817	0.878	0.891	0.774	0.912
Scale (63)	0.891	0.839	0.849	0.829	0.816	0.829	0.816	0.853	0.859	0.863	0.855	0.863	0.855	0.813	0.898	0.857	0.839	0.85	0.828	0.823	0.88	0.883	0.839	0.919	0.825	0.92	0.833	0.845	0.847	0.837	0.805	0.844	0.848	0.894	0.832	0.865	0.888	0.87	0.914	0.856	0.895	0.874	0.87	0.872	0.806	0.863	0.854	0.766	0.944
Scale (64)	0.861	0.86	0.861	0.801	0.812	0.834	0.856	0.908	0.873	0.846	0.886	0.834	0.857	0.84	0.898	0.841	0.853	0.849	0.825	0.843	0.848	0.889	0.802	0.879	0.815	0.898	0.854	0.865	0.884	0.852	0.813	0.833	0.831	0.909	0.855	0.84	0.84	0.868	0.862	0.857	0.919	0.837	0.802	0.876	0.853	0.835	0.836	0.767	0.886
Scale (65)	0.866	0.856	0.859	0.842	0.793	0.812	0.878	0.875	0.837	0.803	0.898	0.846	0.864	0.848	0.879	0.885	0.864	0.862	0.789	0.845	0.856	0.88	0.863	0.91	0.811	0.862	0.853	0.841	0.833	0.818	0.768	0.84	0.826	0.879	0.859	0.833	0.856	0.869	0.84	0.9	0.897	0.868	0.843	0.861	0.772	0.874	0.882	0.756	0.879
Scale (66)	0.884	0.814	0.854	0.816	0.797	0.818	0.863	0.842	0.86	0.797	0.908	0.842	0.85	0.851	0.882	0.835	0.826	0.871	0.808	0.832	0.854	0.938	0.823	0.916	0.861	0.853	0.872	0.852	0.8	0.832	0.776	0.83	0.83	0.906	0.801	0.836	0.885	0.856	0.867	0.886	0.89	0.813	0.83	0.887	0.794	0.862	0.855	0.76	0.88
Scale (67)	0.863	0.797	0.826	0.807	0.806	0.811	0.84	0.909	0.863	0.833	0.907	0.841	0.853	0.846	0.874	0.855	0.837	0.851	0.798	0.813	0.837	0.859	0.816	0.874	0.823	0.885	0.844	0.84	0.814	0.825	0.805	0.784	0.822	0.894	0.824	0.83	0.859	0.829	0.87	0.871	0.908	0.864	0.789	0.875	0.838	0.882	0.831	0.783	0.881
Scale (68)	0.88	0.862	0.842	0.809	0.815	0.794	0.834	0.822	0.884	0.825	0.835	0.818	0.855	0.789	0.867	0.808	0.859	0.808	0.774	0.832	0.873	0.856	0.767	0.9	0.841	0.875	0.857	0.88	0.843	0.822	0.798	0.833	0.779	0.892	0.84	0.799	0.821	0.807	0.829	0.856	0.883	0.816	0.804	0.883	0.802	0.837	0.845	0.773	0.905
Scale (69)	0.883	0.856	0.84	0.829	0.819	0.815	0.843	0.882	0.827	0.835	0.887	0.818	0.821	0.791	0.873	0.851	0.781	0.817	0.804	0.811	0.881	0.861	0.839	0.875	0.802	0.864	0.825	0.786	0.823	0.806	0.821	0.804	0.782	0.908	0.847	0.818	0.818	0.851	0.86	0.881	0.848	0.821	0.786	0.865	0.768	0.787	0.836	0.753	0.837
Scale (70)	0.839	0.821	0.859	0.845	0.822	0.827	0.808	0.832	0.822	0.778	0.86	0.84	0.837	0.762	0.844	0.809	0.849	0.818	0.838	0.818	0.837	0.856	0.78	0.858	0.787	0.844	0.833	0.844	0.863	0.808	0.799	0.82	0.819	0.84	0.856	0.847	0.861	0.807	0.879	0.813	0.863	0.849	0.818	0.889	0.818	0.818	0.798	0.73	0.841
Scale (71)	0.897	0.786	0.83	0.784	0.799	0.779	0.781	0.817	0.838	0.784	0.835	0.783	0.794	0.77	0.821	0.809	0.81	0.786	0.812	0.809	0.828	0.83	0.826	0.838	0.816	0.887	0.811	0.825	0.8	0.792	0.843	0.768	0.78	0.886	0.825	0.8	0.834	0.845	0.826	0.842	0.864	0.818	0.781	0.835	0.775	0.798	0.814	0.727	0.867
Scale (72)	0.848	0.832	0.803	0.797	0.795	0.82	0.765	0.876	0.799	0.759	0.865	0.762	0.821	0.754	0.833	0.787	0.805	0.811	0.818	0.802	0.809	0.848	0.796	0.838	0.797	0.832	0.807	0.837	0.761	0.811	0.763	0.786	0.759	0.832	0.766	0.777	0.808	0.81	0.843	0.861	0.829	0.822	0.756	0.812	0.765	0.831	0.782	0.728	0.834
Scale (73)	0.802	0.76	0.796	0.796	0.754	0.791	0.775	0.814	0.803	0.747	0.865	0.777	0.789	0.762	0.827	0.833	0.808	0.734	0.774	0.803	0.802	0.831	0.768	0.818	0.818	0.816	0.772	0.83	0.787	0.742	0.763	0.763	0.737	0.791	0.793	0.771	0.776	0.8	0.846	0.792	0.83	0.777	0.741	0.809	0.771	0.787	0.741	0.726	0.83
Scale (74)	0.82	0.761	0.78	0.737	0.742	0.768	0.775	0.807	0.816	0.739	0.823	0.807	0.785	0.78	0.804	0.768	0.772	0.783	0.819	0.784	0.821	0.833	0.767	0.802	0.757	0.795	0.803	0.801	0.796	0.769	0.753	0.745	0.704	0.809	0.753	0.704	0.77	0.806	0.817	0.777	0.794	0.761	0.77	0.797	0.764	0.805	0.803	0.72	0.812
Scale (75)	0.794	0.742	0.812	0.764	0.763	0.72	0.81	0.766	0.786	0.796	0.82	0.765	0.727	0.776	0.821	0.79	0.754	0.778	0.761	0.761	0.799	0.781	0.736	0.799	0.737	0.814	0.761	0.768	0.697	0.757	0.765	0.736	0.758	0.791	0.751	0.756	0.776	0.804	0.797	0.806	0.835	0.756	0.73	0.819	0.752	0.725	0.751	0.676	0.803
Scale (76)	0.796	0.733	0.778	0.743	0.727	0.755	0.796	0.806	0.793	0.745	0.841	0.783	0.753	0.719	0.825	0.841	0.766	0.748	0.753	0.753	0.75	0.811	0.734	0.799	0.743	0.804	0.762	0.84	0.741	0.779	0.751	0.692	0.718	0.783	0.788	0.753	0.727	0.754	0.805	0.806	0.795	0.777	0.776	0.797	0.747	0.806	0.77	0.677	0.803
Scale (77)	0.794	0.769	0.768	0.723	0.713	0.723	0.76	0.784	0.758	0.751	0.845	0.764	0.773	0.728	0.83	0.806	0.776	0.75	0.785	0.766	0.796	0.753	0.724	0.822	0.708	0.783	0.788	0.766	0.751	0.776	0.704	0.693	0.707	0.794	0.795	0.746	0.741	0.758	0.762	0.791	0.818	0.712	0.769	0.791	0.729	0.801	0.779	0.657	0.794
Scale (78)	0.772	0.719	0.748	0.76	0.714	0.744	0.763	0.784	0.755	0.75	0.778	0.774	0.775	0.741	0.761	0.795	0.754	0.761	0.71	0.742	0.798	0.778	0.713	0.78	0.726	0.777	0.781	0.765	0.686	0.753	0.727	0.728	0.726	0.791	0.765	0.736	0.751	0.778	0.789	0.82	0.835	0.762	0.724	0.789	0.718	0.75	0.7	0.68	0.838
Scale (79)	0.813	0.744	0.753	0.725	0.725	0.748	0.727	0.794	0.751	0.798	0.816	0.801	0.76	0.738	0.801	0.764	0.728	0.724	0.73	0.689	0.79	0.768	0.716	0.799	0.734	0.797	0.765	0.774	0.689	0.729	0.708	0.682	0.716	0.778	0.752	0.734	0.79	0.782	0.759	0.775	0.806	0.726	0.744	0.77	0.705	0.75	0.751	0.618	0.789
Scale (80)	0.789	0.735	0.744	0.692	0.716	0.741	0.749	0.826	0.802	0.783	0.762	0.669	0.771	0.747	0.735	0.791	0.747	0.753	0.776	0.735	0.767	0.811	0.689	0.771	0.692	0.764	0.749	0.762	0.749	0.737	0.707	0.715	0.715	0.806	0.746	0.696	0.764	0.786	0.762	0.761	0.816	0.745	0.745	0.776	0.743	0.798	0.736	0.614	0.773
[truncated: 51 more columns]

## Sheet: Simulation (3)
	Neuron group (0)	Neuron group (1)	Neuron group (10)	Neuron group (11)	Neuron group (12)	Neuron group (13)	Neuron group (14)	Neuron group (15)	Neuron group (16)	Neuron group (17)	Neuron group (18)	Neuron group (19)	Neuron group (2)	Neuron group (20)	Neuron group (21)	Neuron group (22)	Neuron group (23)	Neuron group (24)	Neuron group (25)	Neuron group (26)	Neuron group (27)	Neuron group (28)	Neuron group (29)	Neuron group (3)	Neuron group (30)	Neuron group (31)	Neuron group (32)	Neuron group (33)	Neuron group (34)	Neuron group (35)	Neuron group (36)	Neuron group (37)	Neuron group (38)	Neuron group (39)	Neuron group (4)	Neuron group (40)	Neuron group (41)	Neuron group (42)	Neuron group (43)	Neuron group (44)	Neuron group (45)	Neuron group (46)	Neuron group (47)	Neuron group (48)	Neuron group (49)	Neuron group (5)	Neuron group (50)	Neuron group (51)	Neuron group (52)
Scale (1)	2.201	2.253	2.264	2.236	2.228	2.281	2.248	2.229	2.248	2.236	2.234	2.214	2.267	2.223	2.221	2.258	2.253	2.201	2.276	2.245	2.236	2.248	2.23	2.243	2.246	2.241	2.26	2.213	2.212	2.258	2.24	2.265	2.267	2.253	2.232	2.232	2.249	2.247	2.236	2.225	2.238	2.259	2.209	2.224	2.257	2.244	2.239	2.227	2.237
Scale (2)	2.059	2.09	2.105	2.066	2.071	2.105	2.077	2.071	2.087	2.076	2.067	2.06	2.101	2.083	2.073	2.096	2.086	2.056	2.103	2.085	2.087	2.086	2.072	2.101	2.096	2.081	2.083	2.056	2.064	2.091	2.081	2.094	2.104	2.085	2.072	2.07	2.083	2.075	2.078	2.067	2.076	2.099	2.051	2.067	2.092	2.089	2.087	2.066	2.064
Scale (3)	1.994	2.008	2.031	1.997	2.003	2.031	2.008	1.992	2.026	2.005	2.013	2.002	2.026	2	2.002	2.022	2.024	1.988	2.029	2.007	2	2.025	2.001	2.023	2.012	2.008	2.013	1.998	1.99	2.02	2.013	2.035	2.034	2.024	2.003	1.99	2.021	2.01	2.009	1.996	2.009	2.02	1.99	1.991	2.026	2.003	2.016	1.994	1.999
Scale (4)	1.956	1.975	1.989	1.965	1.97	1.99	1.962	1.952	1.988	1.971	1.962	1.966	1.987	1.965	1.976	1.99	1.985	1.948	1.99	1.974	1.972	1.977	1.98	1.979	1.985	1.972	1.98	1.972	1.962	1.984	1.974	1.989	1.987	1.962	1.957	1.969	1.977	1.958	1.972	1.977	1.968	1.984	1.947	1.949	1.981	1.97	1.993	1.96	1.967
Scale (5)	1.957	1.948	1.971	1.949	1.953	1.966	1.954	1.959	1.993	1.956	1.98	1.957	1.967	1.969	1.967	1.973	1.968	1.957	1.982	1.952	1.959	1.969	1.964	1.984	1.968	1.959	1.961	1.985	1.971	1.963	1.964	1.98	1.974	1.947	1.951	1.957	1.965	1.964	1.962	1.959	1.972	1.965	1.945	1.929	1.961	1.967	1.981	1.965	1.953
Scale (6)	1.972	1.954	1.975	1.955	1.956	1.949	1.951	1.962	1.972	1.963	1.973	1.964	1.957	1.976	1.979	1.973	1.969	1.981	1.963	1.96	1.968	1.965	1.964	1.984	1.973	1.943	1.962	1.99	1.976	1.963	1.973	1.98	1.979	1.963	1.972	1.986	1.965	1.955	1.96	1.98	1.978	1.982	1.974	1.958	1.969	1.975	1.979	1.969	1.94
Scale (7)	1.991	1.944	1.954	1.954	1.956	1.944	1.945	1.961	1.974	1.956	1.974	1.986	1.971	1.979	1.98	1.949	1.966	1.979	1.946	1.959	1.966	1.963	1.971	1.985	1.971	1.944	1.95	1.985	1.968	1.953	1.974	1.966	1.968	1.942	1.963	2	1.974	1.976	1.961	1.971	1.986	1.965	1.97	1.951	1.955	1.971	1.987	1.976	1.935
Scale (8)	1.961	1.942	1.938	1.936	1.926	1.911	1.924	1.925	1.952	1.948	1.954	1.957	1.939	1.958	1.967	1.929	1.953	1.973	1.945	1.941	1.962	1.938	1.961	1.974	1.943	1.944	1.939	1.965	1.966	1.923	1.938	1.924	1.925	1.928	1.936	1.959	1.943	1.948	1.939	1.955	1.955	1.923	1.94	1.928	1.939	1.945	1.943	1.944	1.933
Scale (9)	1.917	1.892	1.89	1.888	1.892	1.862	1.875	1.902	1.928	1.891	1.924	1.917	1.905	1.902	1.918	1.888	1.909	1.915	1.891	1.893	1.91	1.898	1.91	1.906	1.878	1.917	1.903	1.927	1.932	1.882	1.878	1.897	1.871	1.873	1.889	1.913	1.898	1.89	1.885	1.903	1.927	1.868	1.879	1.874	1.89	1.907	1.906	1.9	1.901
Scale (10)	1.872	1.832	1.818	1.828	1.843	1.817	1.81	1.836	1.862	1.825	1.875	1.855	1.86	1.851	1.856	1.833	1.833	1.854	1.85	1.856	1.849	1.835	1.848	1.852	1.841	1.843	1.851	1.873	1.883	1.822	1.841	1.847	1.803	1.837	1.856	1.848	1.856	1.865	1.851	1.855	1.855	1.832	1.827	1.842	1.826	1.86	1.833	1.866	1.834
Scale (11)	1.799	1.771	1.786	1.782	1.76	1.761	1.76	1.792	1.813	1.766	1.812	1.784	1.788	1.793	1.799	1.779	1.785	1.791	1.787	1.803	1.802	1.777	1.785	1.812	1.772	1.79	1.783	1.847	1.826	1.784	1.765	1.789	1.761	1.76	1.797	1.819	1.806	1.798	1.768	1.786	1.809	1.757	1.771	1.787	1.773	1.78	1.769	1.79	1.755
Scale (12)	1.756	1.719	1.7	1.739	1.691	1.696	1.728	1.732	1.745	1.72	1.749	1.772	1.723	1.721	1.747	1.716	1.719	1.758	1.711	1.744	1.731	1.725	1.736	1.726	1.714	1.746	1.738	1.777	1.771	1.75	1.723	1.753	1.719	1.687	1.727	1.73	1.722	1.734	1.721	1.731	1.735	1.704	1.716	1.725	1.723	1.738	1.71	1.745	1.707
Scale (13)	1.689	1.667	1.666	1.69	1.663	1.668	1.661	1.673	1.726	1.669	1.697	1.698	1.668	1.673	1.711	1.674	1.69	1.698	1.69	1.696	1.663	1.646	1.701	1.675	1.671	1.686	1.704	1.733	1.744	1.679	1.667	1.694	1.668	1.653	1.682	1.708	1.681	1.709	1.669	1.688	1.732	1.655	1.687	1.687	1.672	1.691	1.657	1.666	1.661
Scale (14)	1.666	1.63	1.613	1.657	1.606	1.629	1.632	1.641	1.693	1.622	1.688	1.676	1.679	1.634	1.658	1.626	1.663	1.669	1.644	1.646	1.635	1.612	1.659	1.648	1.616	1.647	1.662	1.718	1.68	1.634	1.643	1.649	1.617	1.594	1.656	1.667	1.653	1.649	1.644	1.634	1.696	1.623	1.627	1.634	1.63	1.638	1.615	1.656	1.63
Scale (15)	1.618	1.599	1.587	1.597	1.557	1.586	1.568	1.609	1.618	1.587	1.617	1.603	1.605	1.594	1.629	1.585	1.621	1.577	1.612	1.602	1.604	1.592	1.601	1.594	1.575	1.616	1.617	1.652	1.647	1.583	1.557	1.593	1.584	1.543	1.616	1.597	1.594	1.59	1.582	1.584	1.646	1.544	1.589	1.598	1.593	1.611	1.582	1.601	1.614
Scale (16)	1.541	1.525	1.532	1.549	1.492	1.516	1.492	1.52	1.55	1.494	1.55	1.512	1.525	1.531	1.529	1.508	1.54	1.535	1.534	1.553	1.566	1.525	1.557	1.532	1.515	1.55	1.547	1.561	1.568	1.53	1.539	1.549	1.537	1.516	1.529	1.529	1.555	1.517	1.536	1.541	1.581	1.488	1.516	1.545	1.511	1.53	1.505	1.524	1.513
Scale (17)	1.484	1.45	1.474	1.476	1.441	1.444	1.448	1.486	1.475	1.453	1.477	1.465	1.491	1.444	1.485	1.473	1.468	1.441	1.463	1.493	1.49	1.451	1.485	1.461	1.435	1.501	1.475	1.488	1.49	1.478	1.453	1.448	1.467	1.456	1.456	1.465	1.475	1.476	1.433	1.428	1.499	1.429	1.439	1.437	1.448	1.45	1.42	1.458	1.467
Scale (18)	1.4	1.363	1.42	1.414	1.384	1.372	1.385	1.397	1.446	1.364	1.426	1.414	1.402	1.375	1.417	1.41	1.399	1.381	1.402	1.419	1.414	1.386	1.434	1.398	1.375	1.407	1.428	1.415	1.442	1.418	1.39	1.423	1.366	1.388	1.406	1.442	1.413	1.4	1.392	1.378	1.45	1.359	1.355	1.407	1.389	1.395	1.355	1.364	1.38
Scale (19)	1.365	1.34	1.378	1.378	1.318	1.36	1.363	1.357	1.401	1.336	1.374	1.356	1.356	1.34	1.361	1.352	1.382	1.341	1.373	1.384	1.359	1.361	1.386	1.375	1.354	1.399	1.365	1.417	1.374	1.363	1.36	1.398	1.351	1.362	1.36	1.379	1.391	1.357	1.341	1.348	1.413	1.346	1.334	1.382	1.348	1.369	1.339	1.338	1.308
Scale (20)	1.347	1.296	1.334	1.34	1.29	1.328	1.331	1.322	1.346	1.341	1.368	1.357	1.384	1.334	1.348	1.34	1.366	1.29	1.339	1.339	1.342	1.34	1.378	1.326	1.34	1.34	1.377	1.37	1.388	1.37	1.342	1.341	1.354	1.33	1.341	1.365	1.343	1.359	1.297	1.322	1.393	1.304	1.33	1.302	1.301	1.344	1.291	1.325	1.321
Scale (21)	1.326	1.345	1.343	1.335	1.285	1.306	1.337	1.302	1.376	1.3	1.366	1.332	1.302	1.287	1.345	1.33	1.344	1.32	1.314	1.35	1.346	1.31	1.337	1.336	1.303	1.354	1.326	1.354	1.349	1.342	1.312	1.362	1.318	1.292	1.317	1.354	1.329	1.333	1.281	1.328	1.38	1.285	1.3	1.353	1.312	1.32	1.299	1.325	1.321
Scale (22)	1.321	1.322	1.336	1.316	1.255	1.28	1.292	1.273	1.344	1.289	1.334	1.324	1.337	1.278	1.338	1.326	1.35	1.298	1.322	1.332	1.34	1.277	1.347	1.325	1.301	1.334	1.333	1.341	1.342	1.327	1.297	1.35	1.305	1.276	1.321	1.367	1.322	1.34	1.279	1.313	1.353	1.266	1.295	1.342	1.314	1.315	1.285	1.348	1.322
Scale (23)	1.323	1.316	1.292	1.309	1.256	1.268	1.291	1.322	1.366	1.28	1.306	1.314	1.351	1.313	1.335	1.286	1.321	1.314	1.282	1.279	1.329	1.292	1.311	1.326	1.293	1.291	1.312	1.37	1.329	1.302	1.288	1.313	1.277	1.28	1.308	1.338	1.328	1.319	1.287	1.32	1.374	1.266	1.303	1.34	1.28	1.34	1.254	1.341	1.298
Scale (24)	1.315	1.289	1.251	1.297	1.271	1.263	1.28	1.317	1.318	1.282	1.321	1.32	1.305	1.238	1.32	1.293	1.317	1.291	1.267	1.295	1.31	1.285	1.317	1.314	1.265	1.323	1.318	1.318	1.352	1.317	1.283	1.307	1.299	1.259	1.321	1.357	1.299	1.285	1.289	1.286	1.34	1.269	1.315	1.339	1.317	1.297	1.244	1.299	1.277
Scale (25)	1.295	1.266	1.244	1.329	1.251	1.206	1.241	1.29	1.287	1.275	1.3	1.318	1.304	1.275	1.318	1.265	1.334	1.286	1.244	1.265	1.314	1.272	1.302	1.274	1.261	1.233	1.311	1.32	1.296	1.269	1.263	1.29	1.268	1.222	1.291	1.315	1.253	1.274	1.284	1.301	1.318	1.256	1.31	1.288	1.255	1.257	1.232	1.291	1.287
Scale (26)	1.288	1.262	1.23	1.298	1.227	1.22	1.238	1.299	1.308	1.239	1.274	1.271	1.254	1.225	1.285	1.248	1.275	1.293	1.226	1.248	1.235	1.208	1.238	1.278	1.239	1.206	1.269	1.289	1.317	1.258	1.26	1.252	1.264	1.241	1.268	1.319	1.235	1.284	1.2	1.272	1.307	1.251	1.281	1.254	1.246	1.253	1.228	1.236	1.223
Scale (27)	1.279	1.244	1.197	1.212	1.18	1.176	1.217	1.243	1.219	1.236	1.243	1.241	1.22	1.222	1.227	1.234	1.262	1.255	1.203	1.186	1.253	1.228	1.216	1.255	1.203	1.19	1.248	1.292	1.274	1.225	1.216	1.271	1.228	1.185	1.221	1.268	1.238	1.235	1.216	1.231	1.303	1.192	1.208	1.277	1.214	1.232	1.192	1.22	1.214
Scale (28)	1.237	1.15	1.17	1.198	1.197	1.162	1.217	1.215	1.229	1.193	1.191	1.239	1.248	1.211	1.201	1.182	1.204	1.238	1.187	1.174	1.218	1.197	1.234	1.232	1.169	1.175	1.205	1.235	1.237	1.185	1.167	1.223	1.186	1.152	1.218	1.238	1.185	1.178	1.164	1.209	1.275	1.21	1.204	1.222	1.19	1.225	1.165	1.192	1.18
Scale (29)	1.218	1.193	1.103	1.176	1.123	1.071	1.162	1.173	1.204	1.174	1.176	1.22	1.173	1.175	1.18	1.17	1.178	1.191	1.131	1.146	1.17	1.158	1.2	1.224	1.174	1.152	1.161	1.239	1.188	1.204	1.162	1.172	1.169	1.132	1.158	1.227	1.166	1.202	1.164	1.153	1.223	1.115	1.181	1.189	1.164	1.177	1.136	1.158	1.151
Scale (30)	1.173	1.131	1.095	1.145	1.113	1.125	1.134	1.167	1.172	1.128	1.185	1.192	1.15	1.166	1.159	1.136	1.143	1.182	1.136	1.136	1.176	1.125	1.155	1.161	1.149	1.135	1.158	1.194	1.172	1.133	1.128	1.132	1.153	1.109	1.155	1.163	1.144	1.188	1.118	1.141	1.212	1.116	1.175	1.138	1.124	1.178	1.094	1.134	1.154
Scale (31)	1.156	1.102	1.078	1.155	1.104	1.045	1.114	1.129	1.146	1.13	1.138	1.191	1.145	1.123	1.092	1.131	1.082	1.151	1.073	1.116	1.126	1.105	1.102	1.156	1.135	1.075	1.118	1.17	1.14	1.143	1.097	1.132	1.115	1.087	1.108	1.158	1.125	1.143	1.114	1.14	1.178	1.104	1.141	1.152	1.076	1.185	1.073	1.079	1.13
Scale (32)	1.106	1.062	1.066	1.118	1.073	1.033	1.085	1.068	1.12	1.08	1.099	1.114	1.088	1.093	1.076	1.09	1.077	1.123	1.085	1.097	1.101	1.066	1.132	1.123	1.096	1.046	1.096	1.112	1.1	1.101	1.127	1.077	1.101	1.079	1.102	1.103	1.116	1.097	1.079	1.068	1.146	1.091	1.114	1.06	1.062	1.129	1.074	1.089	1.069
Scale (33)	1.1	1.023	1.038	1.04	1.032	1.01	1.049	1.044	1.06	1.033	1.029	1.118	1.076	1.069	0.999	1.058	1.077	1.072	1.048	1.066	1.069	1.073	1.075	1.066	1.061	1.003	1.077	1.08	1.119	1.098	1.057	1.076	1.043	1.022	1.071	1.09	1.086	1.07	1.054	1.067	1.087	1.031	1.039	1.059	1.06	1.064	1.009	1.057	1.059
Scale (34)	1.05	0.991	1.028	1.013	1.005	0.97	1	1.021	1.049	1.02	1.034	1.085	1.044	1.052	0.973	1.047	1.026	1.033	1.003	1.041	0.987	1.032	1.033	1.059	1.021	1.03	1.022	1.039	1.053	1.044	1.052	1.034	1.043	1.014	1.041	1.083	1.04	1.046	1.006	1.014	1.031	1.014	1.05	1.02	1.009	1.039	0.954	0.996	0.987
Scale (35)	1.037	0.956	0.972	0.945	0.95	1.002	0.986	0.954	1.043	0.99	0.997	1.03	0.998	1.015	0.971	1.018	0.992	0.988	0.991	1.018	0.998	1.002	0.989	1.007	0.999	0.943	1.013	0.987	0.995	1.011	0.996	1.012	1.007	0.985	0.987	1.027	0.993	0.993	0.966	1.009	1.036	0.987	1.014	1.022	0.984	1.024	0.987	0.975	0.975
Scale (36)	0.998	0.907	0.957	0.95	0.944	0.926	0.979	0.953	1	0.972	0.985	1	0.942	0.985	0.898	0.958	0.945	0.98	1.001	0.974	0.964	1	1.006	0.984	0.945	0.941	0.999	1.004	0.976	0.997	0.966	1.011	1.014	0.944	0.971	1.009	0.965	0.971	0.978	0.969	1.029	0.948	0.969	0.998	0.947	0.952	0.951	0.949	0.945
Scale (37)	0.984	0.944	0.948	0.922	0.91	0.913	0.936	0.923	0.974	0.947	0.981	0.955	0.974	0.97	0.902	0.95	0.942	0.942	0.937	0.926	0.95	0.916	0.984	0.98	0.93	0.925	0.951	0.969	0.943	0.974	0.963	0.941	0.935	0.924	0.979	0.954	0.975	0.947	0.936	0.979	1	0.912	0.955	0.981	0.96	0.984	0.94	0.949	0.956
Scale (38)	0.966	0.916	0.902	0.903	0.895	0.907	0.947	0.911	0.95	0.891	0.921	0.965	0.928	0.949	0.878	0.953	0.937	0.925	0.965	0.93	0.898	0.938	0.941	0.957	0.934	0.942	0.937	0.984	0.931	0.927	0.921	0.951	0.986	0.915	0.976	0.979	0.958	0.925	0.947	0.969	1.003	0.923	0.966	0.996	0.922	0.942	0.904	0.903	0.912
Scale (39)	0.95	0.907	0.912	0.893	0.898	0.906	0.926	0.882	0.956	0.935	0.945	0.941	0.939	0.952	0.89	0.939	0.903	0.925	0.947	0.886	0.943	0.933	0.966	0.92	0.934	0.901	0.96	0.967	0.915	0.962	0.934	0.94	0.947	0.911	0.909	0.977	0.925	0.932	0.928	0.95	0.982	0.881	0.957	0.941	0.863	0.919	0.884	0.902	0.867
Scale (40)	0.939	0.937	0.916	0.905	0.9	0.897	0.923	0.897	0.938	0.893	0.906	0.926	0.972	0.95	0.873	0.964	0.92	0.9	0.936	0.862	0.918	0.919	0.964	0.95	0.919	0.893	0.959	0.945	0.893	0.934	0.876	0.896	0.931	0.869	0.914	0.942	0.918	0.959	0.91	0.953	0.989	0.902	0.932	0.928	0.909	0.979	0.903	0.877	0.851
Scale (41)	0.932	0.89	0.891	0.882	0.881	0.899	0.963	0.865	0.986	0.89	0.939	0.906	0.899	0.908	0.88	0.953	0.888	0.93	0.913	0.87	0.928	0.875	0.929	0.942	0.899	0.91	0.92	0.952	0.907	0.934	0.901	0.956	0.908	0.864	0.908	0.941	0.868	0.966	0.886	0.935	0.973	0.914	0.957	0.956	0.883	0.944	0.875	0.92	0.909
Scale (42)	0.944	0.911	0.941	0.906	0.879	0.877	0.949	0.855	0.959	0.876	0.931	0.943	0.905	0.897	0.899	0.939	0.898	0.919	0.901	0.92	0.916	0.897	0.933	0.933	0.911	0.871	0.919	0.946	0.929	0.891	0.902	0.935	0.935	0.856	0.89	0.937	0.872	0.924	0.904	0.928	0.984	0.907	0.91	0.946	0.898	0.957	0.879	0.905	0.884
Scale (43)	0.935	0.896	0.887	0.879	0.901	0.853	0.929	0.875	0.941	0.873	0.942	0.935	0.914	0.918	0.861	0.91	0.88	0.917	0.894	0.884	0.893	0.91	0.948	0.909	0.913	0.858	0.917	0.933	0.917	0.934	0.873	0.944	0.933	0.852	0.91	0.971	0.921	0.914	0.888	0.919	0.963	0.914	0.888	0.95	0.904	0.951	0.896	0.9	0.873
Scale (44)	0.92	0.919	0.873	0.881	0.874	0.872	0.895	0.861	0.939	0.899	0.937	0.931	0.905	0.919	0.844	0.913	0.888	0.937	0.917	0.84	0.929	0.873	0.932	0.94	0.9	0.892	0.897	0.931	0.907	0.947	0.9	0.909	0.96	0.879	0.913	0.955	0.903	0.908	0.859	0.911	0.958	0.877	0.922	0.952	0.885	0.923	0.898	0.91	0.854
Scale (45)	0.958	0.898	0.874	0.915	0.927	0.883	0.901	0.917	0.954	0.913	0.939	0.941	0.887	0.931	0.866	0.925	0.86	0.945	0.899	0.877	0.882	0.898	0.898	0.936	0.927	0.871	0.914	0.95	0.942	0.957	0.906	0.949	0.895	0.901	0.944	0.932	0.87	0.915	0.886	0.903	1.008	0.885	0.937	0.947	0.885	0.927	0.905	0.904	0.867
Scale (46)	0.961	0.927	0.864	0.925	0.892	0.878	0.945	0.923	0.949	0.899	0.905	0.958	0.938	0.924	0.891	0.926	0.879	0.948	0.902	0.867	0.926	0.898	0.919	0.926	0.916	0.9	0.889	0.951	0.928	0.964	0.896	0.922	0.927	0.896	0.925	0.945	0.894	0.965	0.872	0.959	0.975	0.92	0.941	0.943	0.874	0.96	0.87	0.918	0.876
Scale (47)	0.957	0.9	0.891	0.922	0.906	0.857	0.938	0.884	0.915	0.904	0.896	0.94	0.949	0.952	0.902	0.938	0.906	0.932	0.911	0.868	0.936	0.908	0.894	0.931	0.891	0.908	0.902	0.962	0.946	0.946	0.871	0.948	0.917	0.89	0.917	0.961	0.879	0.975	0.925	0.958	0.987	0.945	0.919	0.954	0.872	0.918	0.846	0.896	0.899
Scale (48)	0.967	0.923	0.853	0.896	0.876	0.911	0.946	0.919	0.933	0.917	0.957	0.936	0.895	0.922	0.889	0.932	0.889	0.982	0.904	0.935	0.883	0.906	0.907	0.943	0.898	0.864	0.902	0.925	1.003	0.92	0.95	0.916	0.965	0.899	0.889	0.947	0.929	0.936	0.895	0.956	0.976	0.938	0.934	0.982	0.91	0.936	0.855	0.921	0.91
Scale (49)	0.967	0.93	0.861	0.927	0.887	0.914	0.944	0.92	0.975	0.911	0.969	0.931	0.94	0.974	0.887	0.912	0.911	0.946	0.868	0.913	0.941	0.927	0.92	0.938	0.923	0.877	0.911	0.981	0.945	0.91	0.937	0.949	0.936	0.895	0.921	0.976	0.846	0.949	0.878	0.94	0.987	0.927	0.917	0.958	0.943	0.915	0.928	0.911	0.875
Scale (50)	0.972	0.92	0.866	0.906	0.945	0.855	0.924	0.899	0.924	0.948	0.95	0.976	0.941	0.939	0.933	0.893	0.9	0.945	0.91	0.868	0.961	0.915	0.908	0.919	0.931	0.845	0.913	0.965	0.956	0.948	0.923	0.919	0.887	0.853	0.935	0.942	0.89	0.924	0.873	0.917	0.963	0.91	0.962	0.946	0.862	0.957	0.897	0.924	0.931
Scale (51)	0.93	0.904	0.856	0.888	0.939	0.847	0.915	0.939	0.939	0.92	0.936	0.948	0.898	0.913	0.898	0.905	0.929	0.942	0.893	0.882	0.916	0.906	0.904	0.91	0.892	0.893	0.948	0.938	0.964	0.919	0.92	0.882	0.908	0.879	0.924	0.911	0.9	0.921	0.892	0.895	0.971	0.908	0.929	0.946	0.882	0.927	0.865	0.917	0.89
Scale (52)	0.928	0.9	0.855	0.915	0.875	0.868	0.924	0.881	0.868	0.901	0.907	0.946	0.913	0.903	0.904	0.902	0.906	0.884	0.863	0.89	0.895	0.862	0.874	0.931	0.93	0.867	0.907	0.898	0.988	0.897	0.909	0.891	0.945	0.892	0.908	0.952	0.911	0.909	0.872	0.928	0.931	0.926	0.945	0.904	0.901	0.911	0.905	0.819	0.877
Scale (53)	0.924	0.896	0.833	0.88	0.89	0.815	0.89	0.907	0.879	0.892	0.954	0.929	0.951	0.883	0.862	0.908	0.869	0.9	0.887	0.856	0.904	0.871	0.931	0.943	0.849	0.904	0.86	0.893	0.956	0.869	0.852	0.925	0.875	0.858	0.902	0.917	0.822	0.894	0.883	0.885	0.957	0.906	0.878	0.94	0.88	0.908	0.852	0.87	0.898
Scale (54)	0.903	0.898	0.808	0.837	0.86	0.846	0.879	0.903	0.852	0.89	0.916	0.888	0.884	0.874	0.839	0.907	0.857	0.91	0.844	0.845	0.888	0.844	0.891	0.915	0.864	0.854	0.929	0.924	0.93	0.904	0.854	0.896	0.887	0.833	0.871	0.925	0.836	0.897	0.894	0.904	0.924	0.841	0.856	0.91	0.833	0.893	0.825	0.882	0.808
Scale (55)	0.894	0.895	0.804	0.853	0.816	0.815	0.839	0.869	0.851	0.862	0.889	0.876	0.854	0.848	0.875	0.895	0.842	0.835	0.826	0.858	0.888	0.841	0.863	0.879	0.88	0.823	0.857	0.922	0.868	0.848	0.817	0.894	0.853	0.817	0.881	0.904	0.865	0.867	0.822	0.88	0.891	0.894	0.875	0.887	0.814	0.847	0.767	0.855	0.844
Scale (56)	0.846	0.831	0.819	0.802	0.81	0.819	0.872	0.865	0.896	0.869	0.867	0.903	0.928	0.791	0.842	0.858	0.858	0.836	0.836	0.847	0.843	0.858	0.862	0.877	0.847	0.808	0.844	0.92	0.91	0.855	0.842	0.896	0.861	0.798	0.837	0.9	0.841	0.837	0.828	0.858	0.89	0.841	0.913	0.865	0.807	0.871	0.824	0.818	0.834
Scale (57)	0.88	0.846	0.806	0.813	0.787	0.802	0.874	0.834	0.867	0.848	0.873	0.866	0.863	0.846	0.857	0.833	0.821	0.836	0.807	0.806	0.858	0.817	0.848	0.875	0.855	0.809	0.845	0.918	0.875	0.85	0.823	0.906	0.845	0.814	0.853	0.894	0.843	0.822	0.841	0.871	0.93	0.844	0.846	0.879	0.774	0.861	0.809	0.836	0.81
Scale (58)	0.841	0.838	0.788	0.805	0.796	0.744	0.825	0.821	0.891	0.849	0.846	0.84	0.883	0.81	0.855	0.856	0.839	0.79	0.808	0.811	0.823	0.821	0.837	0.873	0.803	0.836	0.862	0.89	0.897	0.89	0.797	0.836	0.854	0.764	0.842	0.884	0.789	0.862	0.825	0.81	0.869	0.823	0.823	0.852	0.789	0.853	0.741	0.79	0.799
Scale (59)	0.804	0.795	0.785	0.789	0.776	0.798	0.842	0.854	0.836	0.834	0.829	0.847	0.821	0.824	0.815	0.832	0.817	0.821	0.81	0.814	0.836	0.817	0.791	0.807	0.824	0.782	0.864	0.873	0.845	0.829	0.822	0.803	0.853	0.782	0.856	0.845	0.826	0.839	0.824	0.837	0.87	0.797	0.83	0.852	0.778	0.844	0.74	0.789	0.787
Scale (60)	0.858	0.776	0.759	0.79	0.798	0.729	0.864	0.85	0.762	0.839	0.838	0.845	0.845	0.829	0.823	0.82	0.834	0.787	0.758	0.772	0.814	0.774	0.81	0.83	0.789	0.809	0.804	0.888	0.848	0.858	0.785	0.826	0.871	0.747	0.822	0.85	0.784	0.826	0.821	0.817	0.841	0.806	0.84	0.849	0.774	0.805	0.763	0.799	0.813
Scale (61)	0.803	0.849	0.752	0.767	0.74	0.725	0.854	0.841	0.82	0.764	0.835	0.83	0.809	0.798	0.789	0.798	0.82	0.798	0.791	0.817	0.839	0.783	0.79	0.817	0.814	0.758	0.806	0.853	0.853	0.817	0.784	0.8	0.797	0.731	0.845	0.798	0.8	0.793	0.793	0.829	0.868	0.777	0.855	0.863	0.758	0.821	0.735	0.754	0.808
Scale (62)	0.828	0.815	0.734	0.795	0.769	0.679	0.789	0.801	0.816	0.817	0.843	0.836	0.81	0.818	0.813	0.781	0.805	0.823	0.743	0.775	0.817	0.792	0.784	0.796	0.851	0.724	0.775	0.865	0.817	0.823	0.818	0.826	0.826	0.718	0.798	0.835	0.749	0.805	0.819	0.829	0.877	0.768	0.832	0.821	0.789	0.868	0.713	0.78	0.803
Scale (63)	0.814	0.8	0.741	0.761	0.745	0.72	0.812	0.82	0.815	0.758	0.801	0.855	0.803	0.797	0.788	0.768	0.813	0.803	0.77	0.771	0.782	0.804	0.807	0.808	0.741	0.792	0.807	0.807	0.834	0.769	0.755	0.828	0.818	0.724	0.81	0.836	0.803	0.831	0.753	0.791	0.859	0.799	0.811	0.848	0.729	0.81	0.761	0.758	0.764
Scale (64)	0.827	0.798	0.709	0.755	0.751	0.693	0.844	0.777	0.809	0.754	0.802	0.846	0.769	0.788	0.781	0.837	0.756	0.773	0.767	0.725	0.778	0.731	0.782	0.779	0.799	0.739	0.815	0.818	0.811	0.826	0.804	0.795	0.844	0.75	0.817	0.797	0.738	0.797	0.777	0.819	0.834	0.778	0.846	0.827	0.77	0.808	0.74	0.768	0.755
Scale (65)	0.795	0.81	0.706	0.784	0.753	0.719	0.799	0.79	0.793	0.803	0.791	0.836	0.809	0.789	0.798	0.791	0.763	0.792	0.749	0.732	0.786	0.783	0.759	0.783	0.775	0.717	0.79	0.831	0.831	0.812	0.75	0.759	0.79	0.748	0.781	0.797	0.757	0.762	0.789	0.788	0.856	0.76	0.833	0.834	0.71	0.776	0.756	0.743	0.738
Scale (66)	0.793	0.785	0.736	0.794	0.756	0.711	0.781	0.795	0.799	0.765	0.765	0.828	0.794	0.756	0.749	0.768	0.781	0.752	0.724	0.752	0.779	0.775	0.795	0.725	0.76	0.687	0.791	0.847	0.829	0.792	0.77	0.785	0.775	0.711	0.8	0.767	0.74	0.781	0.77	0.784	0.819	0.718	0.812	0.811	0.708	0.804	0.688	0.788	0.736
Scale (67)	0.834	0.755	0.683	0.755	0.699	0.717	0.746	0.81	0.769	0.76	0.757	0.813	0.805	0.769	0.778	0.773	0.75	0.779	0.74	0.736	0.8	0.737	0.77	0.801	0.789	0.724	0.795	0.825	0.781	0.788	0.764	0.76	0.804	0.71	0.793	0.757	0.749	0.779	0.751	0.746	0.842	0.747	0.795	0.779	0.681	0.812	0.699	0.74	0.738
Scale (68)	0.824	0.784	0.692	0.757	0.753	0.718	0.777	0.797	0.794	0.749	0.771	0.799	0.801	0.784	0.719	0.808	0.773	0.827	0.723	0.71	0.763	0.74	0.751	0.788	0.766	0.753	0.699	0.815	0.82	0.812	0.763	0.779	0.784	0.718	0.813	0.801	0.765	0.82	0.771	0.767	0.794	0.741	0.84	0.788	0.754	0.789	0.672	0.721	0.741
Scale (69)	0.791	0.797	0.686	0.774	0.734	0.693	0.769	0.799	0.793	0.777	0.786	0.821	0.773	0.81	0.726	0.799	0.722	0.786	0.746	0.717	0.773	0.742	0.744	0.786	0.763	0.679	0.78	0.83	0.798	0.817	0.809	0.757	0.779	0.764	0.784	0.798	0.77	0.792	0.738	0.771	0.835	0.774	0.798	0.772	0.698	0.753	0.724	0.787	0.742
Scale (70)	0.8	0.775	0.664	0.703	0.718	0.699	0.8	0.753	0.805	0.782	0.788	0.806	0.779	0.768	0.735	0.775	0.775	0.77	0.711	0.725	0.765	0.738	0.72	0.759	0.76	0.695	0.771	0.801	0.774	0.772	0.763	0.757	0.76	0.714	0.802	0.746	0.737	0.77	0.745	0.77	0.824	0.774	0.809	0.789	0.72	0.803	0.733	0.755	0.686
Scale (71)	0.803	0.765	0.721	0.721	0.743	0.669	0.812	0.773	0.788	0.723	0.746	0.847	0.783	0.766	0.738	0.738	0.735	0.792	0.73	0.722	0.776	0.762	0.756	0.766	0.76	0.724	0.752	0.798	0.788	0.785	0.789	0.776	0.805	0.707	0.798	0.781	0.747	0.754	0.714	0.725	0.786	0.754	0.807	0.827	0.713	0.765	0.736	0.751	0.713
Scale (72)	0.739	0.747	0.707	0.741	0.705	0.663	0.771	0.783	0.762	0.754	0.787	0.769	0.767	0.748	0.692	0.762	0.696	0.8	0.724	0.742	0.726	0.748	0.734	0.767	0.72	0.69	0.772	0.78	0.78	0.78	0.741	0.769	0.786	0.714	0.804	0.754	0.715	0.729	0.759	0.733	0.787	0.709	0.765	0.789	0.74	0.747	0.697	0.724	0.714
Scale (73)	0.758	0.767	0.68	0.718	0.747	0.684	0.748	0.78	0.744	0.741	0.755	0.802	0.755	0.739	0.689	0.729	0.747	0.73	0.708	0.742	0.728	0.75	0.732	0.779	0.742	0.737	0.744	0.783	0.765	0.781	0.719	0.749	0.776	0.698	0.726	0.76	0.753	0.729	0.704	0.733	0.796	0.742	0.81	0.793	0.709	0.735	0.679	0.666	0.737
Scale (74)	0.769	0.746	0.682	0.698	0.699	0.679	0.757	0.757	0.744	0.764	0.748	0.769	0.718	0.762	0.716	0.745	0.719	0.723	0.711	0.67	0.703	0.695	0.731	0.745	0.738	0.676	0.755	0.751	0.754	0.766	0.726	0.685	0.731	0.689	0.78	0.741	0.758	0.741	0.749	0.743	0.764	0.709	0.765	0.771	0.682	0.737	0.713	0.697	0.71
Scale (75)	0.74	0.763	0.683	0.747	0.67	0.662	0.758	0.747	0.731	0.748	0.73	0.731	0.751	0.776	0.733	0.712	0.718	0.692	0.655	0.691	0.699	0.676	0.687	0.766	0.733	0.685	0.753	0.759	0.738	0.749	0.698	0.711	0.787	0.649	0.743	0.728	0.727	0.737	0.669	0.719	0.782	0.707	0.789	0.751	0.679	0.757	0.658	0.706	0.689
Scale (76)	0.712	0.697	0.657	0.682	0.677	0.685	0.747	0.757	0.719	0.694	0.674	0.759	0.731	0.732	0.668	0.715	0.737	0.696	0.703	0.698	0.707	0.733	0.698	0.742	0.749	0.664	0.715	0.785	0.726	0.728	0.707	0.714	0.743	0.693	0.754	0.712	0.727	0.717	0.703	0.73	0.753	0.71	0.731	0.791	0.688	0.694	0.633	0.682	0.718
Scale (77)	0.739	0.736	0.656	0.759	0.694	0.661	0.752	0.761	0.753	0.703	0.734	0.764	0.707	0.745	0.661	0.738	0.691	0.691	0.706	0.69	0.704	0.73	0.704	0.715	0.726	0.645	0.688	0.753	0.742	0.756	0.731	0.734	0.714	0.652	0.717	0.692	0.689	0.724	0.688	0.727	0.744	0.71	0.739	0.753	0.645	0.722	0.657	0.689	0.707
Scale (78)	0.738	0.75	0.656	0.672	0.671	0.634	0.73	0.722	0.721	0.725	0.72	0.782	0.739	0.725	0.699	0.706	0.662	0.723	0.694	0.687	0.724	0.707	0.708	0.677	0.67	0.648	0.702	0.756	0.702	0.695	0.698	0.707	0.709	0.683	0.709	0.728	0.674	0.691	0.716	0.717	0.797	0.682	0.706	0.728	0.647	0.711	0.635	0.685	0.677
Scale (79)	0.678	0.704	0.652	0.708	0.656	0.608	0.704	0.722	0.719	0.697	0.68	0.747	0.705	0.723	0.688	0.712	0.677	0.674	0.651	0.699	0.717	0.667	0.671	0.686	0.682	0.642	0.696	0.741	0.739	0.754	0.697	0.71	0.713	0.575	0.724	0.708	0.699	0.69	0.709	0.685	0.748	0.683	0.743	0.713	0.66	0.71	0.624	0.652	0.665
Scale (80)	0.699	0.777	0.64	0.701	0.66	0.635	0.719	0.727	0.709	0.638	0.695	0.731	0.739	0.697	0.664	0.706	0.688	0.693	0.639	0.681	0.677	0.67	0.706	0.699	0.726	0.64	0.701	0.756	0.698	0.735	0.668	0.701	0.712	0.647	0.71	0.699	0.671	0.732	0.679	0.72	0.785	0.676	0.74	0.725	0.652	0.729	0.639	0.687	0.626
[truncated: 51 more columns]

## Sheet: Simulation (4)
	Neuron group (0)	Neuron group (1)	Neuron group (10)	Neuron group (11)	Neuron group (12)	Neuron group (13)	Neuron group (14)	Neuron group (15)	Neuron group (16)	Neuron group (17)	Neuron group (18)	Neuron group (19)	Neuron group (2)	Neuron group (20)	Neuron group (21)	Neuron group (22)	Neuron group (23)	Neuron group (24)	Neuron group (25)	Neuron group (26)	Neuron group (27)	Neuron group (28)	Neuron group (29)	Neuron group (3)	Neuron group (30)	Neuron group (31)	Neuron group (32)	Neuron group (33)	Neuron group (34)	Neuron group (35)	Neuron group (36)	Neuron group (37)	Neuron group (38)	Neuron group (39)	Neuron group (4)	Neuron group (40)	Neuron group (41)	Neuron group (42)	Neuron group (43)	Neuron group (44)	Neuron group (45)	Neuron group (46)	Neuron group (47)	Neuron group (48)	Neuron group (49)	Neuron group (5)	Neuron group (50)	Neuron group (51)	Neuron group (52)
Scale (1)	2.239	2.242	2.26	2.22	2.227	2.255	2.239	2.244	2.254	2.241	2.2	2.239	2.244	2.237	2.239	2.215	2.235	2.244	2.24	2.225	2.227	2.231	2.248	2.23	2.247	2.251	2.216	2.233	2.255	2.237	2.22	2.226	2.255	2.242	2.224	2.212	2.248	2.206	2.246	2.226	2.192	2.234	2.248	2.23	2.228	2.25	2.236	2.214	2.213
Scale (2)	2.078	2.085	2.086	2.073	2.066	2.08	2.083	2.085	2.09	2.081	2.052	2.083	2.092	2.068	2.079	2.059	2.074	2.078	2.082	2.08	2.071	2.077	2.088	2.073	2.089	2.073	2.068	2.083	2.098	2.079	2.07	2.056	2.088	2.081	2.067	2.056	2.087	2.068	2.08	2.076	2.063	2.078	2.083	2.063	2.069	2.095	2.085	2.062	2.053
Scale (3)	2.009	2.021	2.011	2.006	2.004	2.002	2.018	2.019	2.02	2.011	1.985	2.006	2.014	1.998	2.012	1.984	2.008	1.999	2.005	2.011	1.993	2.004	2.004	2.007	2.008	2.001	1.998	2.01	2.026	2.015	1.984	1.989	2.03	2.017	1.991	2	2.024	2.007	1.991	2.005	1.99	2.005	2.016	2.004	2.013	2.023	2.015	2.003	2.007
Scale (4)	1.976	1.977	1.976	1.96	1.975	1.969	1.965	1.983	1.987	1.983	1.956	1.986	1.967	1.959	1.964	1.961	1.974	1.965	1.96	1.966	1.977	1.969	1.966	1.964	1.984	1.968	1.988	1.982	1.978	1.985	1.973	1.945	1.997	1.961	1.979	1.958	1.998	1.954	1.959	1.973	1.967	1.978	1.967	1.973	1.975	1.984	1.974	1.964	1.958
Scale (5)	1.973	1.963	1.956	1.945	1.965	1.944	1.957	1.971	1.971	1.952	1.95	1.969	1.967	1.957	1.948	1.956	1.968	1.958	1.948	1.974	1.975	1.952	1.953	1.953	1.979	1.938	1.98	1.974	1.969	1.971	1.975	1.953	1.989	1.96	1.976	1.941	1.974	1.962	1.964	1.952	1.991	1.978	1.976	1.974	1.979	1.96	1.969	1.972	1.96
Scale (6)	1.974	1.965	1.957	1.969	1.968	1.942	1.969	1.97	1.97	1.974	1.957	1.972	1.973	1.965	1.964	1.963	1.975	1.96	1.954	1.992	2.004	1.972	1.954	1.981	1.969	1.951	1.993	1.982	1.983	1.981	1.97	1.963	1.979	1.969	1.977	1.967	1.958	1.984	1.964	1.987	2.018	1.995	1.945	1.981	1.99	1.961	1.977	1.989	1.976
Scale (7)	1.993	1.965	1.951	1.987	1.968	1.924	1.986	1.976	1.974	1.969	1.971	1.993	1.972	1.955	1.964	1.984	1.978	1.946	1.943	1.996	1.997	1.982	1.954	1.973	1.97	1.947	1.981	1.972	1.954	1.981	1.977	1.972	1.976	1.978	1.974	1.967	1.969	1.99	1.959	1.97	2.019	1.992	1.971	1.964	1.968	1.949	1.987	1.983	1.994
Scale (8)	1.953	1.921	1.928	1.958	1.963	1.926	1.961	1.936	1.933	1.947	1.939	1.954	1.925	1.947	1.949	1.954	1.946	1.938	1.925	1.943	1.982	1.96	1.947	1.944	1.949	1.92	1.986	1.94	1.942	1.96	1.967	1.965	1.956	1.954	1.939	1.95	1.939	1.961	1.942	1.954	1.968	1.96	1.935	1.945	1.967	1.929	1.955	1.96	1.962
Scale (9)	1.918	1.885	1.899	1.925	1.917	1.865	1.896	1.893	1.911	1.889	1.894	1.908	1.883	1.913	1.898	1.931	1.895	1.891	1.882	1.891	1.921	1.907	1.907	1.897	1.9	1.889	1.934	1.876	1.888	1.916	1.915	1.926	1.928	1.922	1.896	1.867	1.876	1.882	1.897	1.902	1.906	1.906	1.887	1.929	1.898	1.868	1.93	1.903	1.911
Scale (10)	1.856	1.825	1.84	1.87	1.869	1.818	1.84	1.858	1.862	1.854	1.854	1.852	1.826	1.852	1.85	1.878	1.831	1.86	1.839	1.828	1.874	1.841	1.854	1.853	1.831	1.834	1.897	1.849	1.842	1.871	1.875	1.848	1.847	1.85	1.856	1.804	1.827	1.823	1.835	1.853	1.867	1.861	1.842	1.866	1.866	1.818	1.834	1.857	1.854
Scale (11)	1.793	1.775	1.768	1.793	1.818	1.778	1.78	1.783	1.783	1.775	1.783	1.792	1.76	1.778	1.769	1.816	1.804	1.8	1.781	1.787	1.812	1.796	1.797	1.781	1.808	1.796	1.84	1.764	1.791	1.79	1.789	1.813	1.792	1.788	1.796	1.758	1.777	1.766	1.79	1.776	1.802	1.804	1.777	1.8	1.814	1.756	1.795	1.795	1.799
Scale (12)	1.732	1.709	1.728	1.738	1.752	1.741	1.712	1.712	1.712	1.684	1.73	1.719	1.687	1.719	1.711	1.777	1.724	1.749	1.698	1.716	1.742	1.726	1.724	1.728	1.71	1.741	1.755	1.726	1.709	1.74	1.737	1.768	1.729	1.719	1.729	1.707	1.721	1.709	1.737	1.712	1.755	1.737	1.719	1.75	1.744	1.687	1.753	1.762	1.731
Scale (13)	1.684	1.664	1.69	1.682	1.686	1.693	1.664	1.684	1.699	1.656	1.685	1.693	1.645	1.692	1.658	1.752	1.704	1.702	1.677	1.67	1.707	1.675	1.671	1.696	1.692	1.713	1.719	1.69	1.674	1.715	1.7	1.742	1.657	1.678	1.7	1.646	1.673	1.669	1.718	1.665	1.688	1.675	1.682	1.715	1.673	1.652	1.693	1.661	1.69
Scale (14)	1.637	1.61	1.648	1.628	1.663	1.646	1.609	1.637	1.658	1.642	1.674	1.632	1.615	1.644	1.641	1.701	1.64	1.662	1.631	1.626	1.645	1.658	1.657	1.635	1.656	1.687	1.679	1.654	1.639	1.652	1.648	1.694	1.647	1.654	1.662	1.607	1.647	1.635	1.658	1.621	1.64	1.64	1.644	1.68	1.653	1.607	1.64	1.67	1.643
Scale (15)	1.587	1.57	1.574	1.592	1.652	1.606	1.582	1.603	1.599	1.59	1.603	1.597	1.589	1.607	1.598	1.644	1.585	1.611	1.589	1.598	1.599	1.593	1.581	1.62	1.59	1.61	1.642	1.606	1.577	1.611	1.615	1.646	1.608	1.621	1.615	1.552	1.59	1.594	1.6	1.585	1.62	1.578	1.576	1.629	1.593	1.548	1.598	1.62	1.596
Scale (16)	1.528	1.482	1.523	1.548	1.577	1.53	1.519	1.532	1.519	1.517	1.525	1.541	1.498	1.519	1.524	1.604	1.545	1.566	1.535	1.509	1.544	1.547	1.561	1.509	1.552	1.547	1.572	1.525	1.512	1.527	1.544	1.602	1.54	1.557	1.576	1.484	1.52	1.507	1.537	1.502	1.517	1.543	1.533	1.583	1.532	1.519	1.534	1.577	1.524
Scale (17)	1.449	1.399	1.445	1.45	1.512	1.466	1.423	1.448	1.462	1.458	1.461	1.459	1.421	1.437	1.46	1.5	1.461	1.49	1.448	1.446	1.46	1.452	1.487	1.475	1.488	1.507	1.508	1.467	1.467	1.445	1.474	1.525	1.462	1.493	1.49	1.425	1.442	1.423	1.495	1.445	1.417	1.453	1.462	1.507	1.436	1.431	1.47	1.464	1.437
Scale (18)	1.362	1.362	1.379	1.397	1.424	1.406	1.37	1.389	1.423	1.393	1.367	1.406	1.368	1.407	1.392	1.437	1.407	1.447	1.395	1.39	1.377	1.394	1.398	1.398	1.415	1.446	1.45	1.398	1.409	1.406	1.412	1.44	1.405	1.408	1.416	1.347	1.387	1.335	1.441	1.38	1.367	1.359	1.394	1.427	1.384	1.325	1.425	1.415	1.395
Scale (19)	1.355	1.305	1.391	1.354	1.388	1.369	1.322	1.343	1.337	1.324	1.358	1.373	1.306	1.342	1.323	1.422	1.379	1.398	1.374	1.315	1.354	1.357	1.358	1.352	1.367	1.378	1.385	1.356	1.361	1.363	1.356	1.421	1.339	1.365	1.369	1.317	1.355	1.297	1.368	1.337	1.339	1.329	1.35	1.421	1.352	1.301	1.359	1.351	1.308
Scale (20)	1.301	1.299	1.339	1.32	1.355	1.36	1.307	1.323	1.342	1.296	1.283	1.327	1.306	1.312	1.282	1.387	1.289	1.389	1.337	1.272	1.308	1.302	1.346	1.328	1.33	1.383	1.364	1.308	1.34	1.332	1.339	1.366	1.308	1.327	1.38	1.277	1.319	1.27	1.353	1.315	1.323	1.315	1.314	1.398	1.334	1.303	1.335	1.313	1.321
Scale (21)	1.31	1.291	1.362	1.307	1.353	1.357	1.264	1.319	1.344	1.296	1.308	1.345	1.304	1.321	1.303	1.386	1.316	1.323	1.318	1.28	1.319	1.296	1.357	1.316	1.343	1.341	1.372	1.308	1.325	1.326	1.306	1.333	1.288	1.341	1.348	1.248	1.332	1.251	1.316	1.291	1.329	1.323	1.297	1.364	1.315	1.262	1.308	1.316	1.299
Scale (22)	1.282	1.274	1.32	1.281	1.332	1.348	1.285	1.297	1.306	1.307	1.317	1.302	1.29	1.324	1.244	1.384	1.322	1.34	1.328	1.305	1.299	1.323	1.342	1.288	1.346	1.34	1.391	1.294	1.324	1.338	1.301	1.372	1.289	1.335	1.353	1.265	1.363	1.199	1.313	1.28	1.319	1.323	1.282	1.357	1.307	1.254	1.312	1.316	1.298
Scale (23)	1.304	1.25	1.319	1.28	1.34	1.325	1.262	1.296	1.306	1.31	1.319	1.298	1.293	1.325	1.289	1.383	1.313	1.345	1.288	1.284	1.295	1.292	1.317	1.346	1.327	1.345	1.337	1.327	1.292	1.323	1.329	1.305	1.288	1.299	1.341	1.234	1.315	1.22	1.336	1.287	1.31	1.298	1.283	1.359	1.312	1.251	1.297	1.288	1.306
Scale (24)	1.303	1.266	1.298	1.293	1.342	1.302	1.248	1.283	1.283	1.282	1.295	1.316	1.268	1.329	1.26	1.356	1.31	1.33	1.271	1.282	1.298	1.292	1.323	1.328	1.298	1.31	1.37	1.314	1.296	1.314	1.309	1.343	1.285	1.285	1.318	1.227	1.315	1.243	1.332	1.252	1.295	1.312	1.296	1.358	1.321	1.242	1.315	1.298	1.304
Scale (25)	1.262	1.251	1.286	1.268	1.306	1.287	1.231	1.239	1.304	1.25	1.318	1.293	1.247	1.288	1.261	1.362	1.286	1.296	1.273	1.275	1.298	1.268	1.273	1.302	1.293	1.287	1.347	1.307	1.287	1.295	1.281	1.339	1.256	1.286	1.305	1.216	1.276	1.237	1.286	1.253	1.275	1.3	1.279	1.298	1.321	1.236	1.244	1.269	1.298
Scale (26)	1.245	1.204	1.241	1.259	1.291	1.259	1.196	1.237	1.259	1.222	1.273	1.26	1.219	1.231	1.237	1.337	1.295	1.24	1.244	1.28	1.287	1.254	1.234	1.284	1.268	1.291	1.293	1.28	1.231	1.242	1.293	1.316	1.231	1.266	1.297	1.217	1.239	1.194	1.282	1.221	1.273	1.247	1.255	1.299	1.257	1.225	1.294	1.27	1.228
Scale (27)	1.217	1.176	1.224	1.246	1.285	1.238	1.192	1.245	1.23	1.229	1.246	1.253	1.222	1.229	1.208	1.281	1.223	1.233	1.203	1.239	1.236	1.242	1.193	1.27	1.259	1.248	1.259	1.243	1.235	1.237	1.249	1.265	1.206	1.226	1.253	1.204	1.247	1.181	1.275	1.209	1.249	1.254	1.198	1.279	1.26	1.173	1.223	1.228	1.253
Scale (28)	1.212	1.161	1.181	1.213	1.235	1.18	1.16	1.208	1.181	1.19	1.269	1.196	1.198	1.212	1.212	1.266	1.223	1.205	1.163	1.223	1.23	1.207	1.114	1.223	1.194	1.202	1.267	1.245	1.21	1.215	1.19	1.272	1.182	1.232	1.214	1.18	1.218	1.181	1.212	1.216	1.237	1.227	1.167	1.241	1.208	1.149	1.22	1.239	1.213
Scale (29)	1.191	1.138	1.109	1.194	1.219	1.156	1.167	1.164	1.166	1.203	1.205	1.185	1.149	1.179	1.171	1.265	1.18	1.175	1.13	1.156	1.199	1.196	1.153	1.19	1.211	1.14	1.221	1.183	1.195	1.157	1.172	1.194	1.169	1.168	1.203	1.149	1.157	1.181	1.155	1.176	1.199	1.209	1.164	1.181	1.207	1.143	1.173	1.209	1.196
Scale (30)	1.122	1.049	1.076	1.17	1.191	1.16	1.15	1.179	1.145	1.159	1.188	1.119	1.137	1.111	1.126	1.226	1.113	1.123	1.109	1.162	1.166	1.176	1.159	1.174	1.133	1.146	1.22	1.171	1.14	1.165	1.163	1.177	1.134	1.175	1.162	1.103	1.146	1.131	1.143	1.153	1.211	1.144	1.115	1.186	1.185	1.082	1.141	1.227	1.184
Scale (31)	1.074	1.09	1.055	1.151	1.145	1.104	1.085	1.13	1.105	1.125	1.13	1.135	1.12	1.096	1.094	1.176	1.142	1.123	1.102	1.141	1.14	1.118	1.084	1.145	1.148	1.174	1.178	1.135	1.141	1.128	1.135	1.134	1.112	1.125	1.128	1.111	1.123	1.117	1.172	1.131	1.151	1.124	1.095	1.147	1.165	1.069	1.126	1.165	1.124
Scale (32)	1.07	1.039	1.035	1.114	1.125	1.087	1.057	1.108	1.057	1.108	1.13	1.089	1.086	1.054	1.107	1.127	1.118	1.091	1.064	1.118	1.12	1.103	1.014	1.085	1.107	1.079	1.116	1.09	1.108	1.121	1.12	1.102	1.08	1.087	1.112	1.102	1.092	1.128	1.058	1.097	1.118	1.095	1.048	1.153	1.118	1.058	1.114	1.137	1.1
Scale (33)	1.043	0.959	1.033	1.069	1.085	1.052	1.003	1.094	1.072	1.068	1.093	1.045	1.066	1.007	1.047	1.135	1.105	1.064	1.003	1.08	1.08	1.055	1.02	1.076	1.078	1.089	1.101	1.08	1.044	1.067	1.087	1.041	1.013	1.073	1.066	1.059	1.025	1.095	1.104	1.05	1.069	1.033	1.074	1.112	1.057	1.026	1.041	1.082	1.074
Scale (34)	0.984	0.968	0.96	1.019	1.032	1.021	0.971	1.064	1.028	0.988	1.044	0.988	1.019	0.997	1.02	1.068	1.015	1.024	0.972	1.042	1.073	1.005	0.985	1.04	1.063	1.023	1.067	1.034	1.037	1.028	1.025	1.042	0.995	1.048	1.022	1.041	0.982	1.028	1.012	1.01	1.009	1.018	1.025	1.067	1.009	0.981	1.031	1.069	1.029
Scale (35)	0.961	0.939	0.963	1.014	1.004	0.992	0.957	0.996	0.98	0.97	0.995	0.986	0.957	0.995	0.978	1.074	1.047	1.021	0.972	0.973	1.005	0.973	0.949	1.006	1.007	0.991	1.004	1.025	0.956	1.032	0.992	1.03	0.996	0.98	1.027	0.988	0.991	0.972	0.99	0.984	1.023	0.958	0.984	1	1.025	0.923	0.986	1.043	1.015
Scale (36)	0.942	0.907	0.887	0.985	0.986	0.996	0.938	0.986	0.985	0.956	0.98	0.926	0.923	0.979	0.956	1.056	0.968	0.991	0.962	1	0.964	0.962	0.913	0.974	0.998	0.995	1.01	1.005	0.945	0.98	0.983	0.969	0.923	0.98	0.991	0.938	0.915	0.966	1.001	0.924	0.983	0.966	0.93	0.994	0.967	0.922	0.995	0.999	1.006
Scale (37)	0.93	0.886	0.905	0.948	0.999	0.947	0.914	0.967	0.938	0.952	0.963	0.879	0.935	0.921	0.913	1.009	0.999	0.962	0.895	0.952	0.94	0.942	0.923	0.953	0.947	0.986	0.955	0.975	0.96	0.943	0.905	0.991	0.889	0.947	0.953	0.899	0.965	0.959	0.989	0.953	0.962	0.953	0.949	0.969	0.962	0.911	0.93	0.957	0.96
Scale (38)	0.903	0.846	0.867	0.884	0.964	0.96	0.879	0.927	0.938	0.897	0.954	0.903	0.922	0.943	0.915	1.011	0.965	0.921	0.908	0.932	0.938	0.957	0.876	0.928	0.954	0.94	0.916	0.954	0.922	0.944	0.9	0.97	0.91	0.953	0.947	0.905	0.915	0.913	0.973	0.912	0.931	0.931	0.928	0.985	0.915	0.892	0.898	0.978	0.91
Scale (39)	0.917	0.85	0.873	0.895	0.981	0.922	0.877	0.939	0.948	0.859	0.94	0.921	0.859	0.911	0.911	1.003	0.948	0.928	0.899	0.924	0.936	0.912	0.871	0.93	0.94	0.925	0.949	0.94	0.937	0.932	0.912	0.972	0.897	0.961	0.919	0.894	0.917	0.908	0.95	0.88	0.945	0.919	0.935	0.976	0.873	0.876	0.913	0.938	0.928
Scale (40)	0.914	0.851	0.864	0.944	0.935	0.935	0.897	0.919	0.89	0.882	0.925	0.86	0.88	0.904	0.892	0.986	0.895	0.939	0.897	0.93	0.909	0.887	0.87	0.889	0.909	0.925	0.935	0.928	0.934	0.898	0.886	0.96	0.861	0.87	0.932	0.849	0.904	0.877	0.912	0.859	0.905	0.893	0.874	0.981	0.928	0.885	0.872	0.926	0.905
Scale (41)	0.882	0.844	0.852	0.949	0.935	0.92	0.869	0.961	0.879	0.883	0.921	0.851	0.883	0.875	0.906	0.99	0.956	0.931	0.87	0.894	0.926	0.918	0.844	0.901	0.904	0.93	0.928	0.911	0.932	0.952	0.885	0.95	0.869	0.898	0.927	0.878	0.882	0.867	0.901	0.853	0.926	0.907	0.901	0.958	0.888	0.85	0.898	0.885	0.888
Scale (42)	0.906	0.873	0.892	0.919	0.923	0.944	0.862	0.934	0.961	0.901	0.927	0.848	0.927	0.894	0.931	0.982	0.937	0.865	0.895	0.914	0.92	0.891	0.864	0.897	0.934	0.916	0.958	0.926	0.886	0.924	0.892	0.933	0.867	0.917	0.932	0.88	0.894	0.885	0.922	0.893	0.932	0.896	0.896	0.941	0.913	0.866	0.912	0.95	0.883
Scale (43)	0.907	0.867	0.835	0.899	0.914	0.967	0.886	0.923	0.925	0.871	0.914	0.86	0.897	0.909	0.87	0.99	0.94	0.88	0.886	0.896	0.924	0.922	0.85	0.891	0.906	0.942	0.898	0.927	0.908	0.912	0.885	0.927	0.874	0.916	0.941	0.856	0.918	0.858	0.922	0.865	0.908	0.913	0.904	0.923	0.921	0.887	0.918	0.93	0.882
Scale (44)	0.879	0.839	0.887	0.926	0.913	0.899	0.861	0.925	0.9	0.887	0.933	0.863	0.875	0.909	0.914	1	0.919	0.935	0.883	0.915	0.908	0.942	0.876	0.926	0.905	0.948	0.935	0.948	0.894	0.919	0.897	0.952	0.856	0.917	0.935	0.883	0.9	0.816	0.913	0.862	0.947	0.91	0.898	0.93	0.921	0.842	0.886	0.908	0.906
Scale (45)	0.908	0.85	0.858	0.873	0.922	0.894	0.895	0.913	0.916	0.885	0.913	0.88	0.884	0.916	0.893	1.024	0.94	0.939	0.903	0.904	0.918	0.905	0.839	0.903	0.91	0.908	0.94	0.886	0.875	0.916	0.872	0.929	0.906	0.877	0.945	0.856	0.908	0.854	0.922	0.877	0.936	0.897	0.893	0.946	0.94	0.859	0.89	0.947	0.905
Scale (46)	0.929	0.843	0.854	0.891	0.928	0.926	0.867	0.925	0.889	0.89	0.885	0.851	0.869	0.951	0.91	0.999	0.921	0.907	0.892	0.946	0.927	0.923	0.87	0.946	0.897	0.919	0.898	0.945	0.903	0.9	0.918	0.906	0.856	0.911	0.908	0.878	0.9	0.9	0.929	0.886	0.938	0.93	0.908	0.96	0.946	0.842	0.902	0.935	0.898
Scale (47)	0.942	0.869	0.863	0.92	0.932	0.951	0.869	0.928	0.888	0.863	0.954	0.94	0.897	0.923	0.913	1.035	0.973	0.925	0.919	0.922	0.906	0.912	0.873	0.937	0.918	0.939	0.956	0.913	0.899	0.92	0.901	0.93	0.877	0.924	0.924	0.871	0.914	0.852	0.938	0.884	0.994	0.941	0.894	0.942	0.98	0.889	0.902	0.949	0.889
Scale (48)	0.939	0.866	0.88	0.888	0.941	0.94	0.895	0.934	0.904	0.886	0.971	0.922	0.91	0.946	0.886	0.991	0.926	0.933	0.899	0.925	0.931	0.929	0.917	0.919	0.898	0.92	0.952	0.911	0.916	0.937	0.881	0.915	0.899	0.914	0.928	0.904	0.927	0.929	0.951	0.866	1.004	0.966	0.884	0.991	0.971	0.889	0.917	0.961	0.919
Scale (49)	0.921	0.86	0.847	0.932	0.98	0.955	0.887	0.958	0.893	0.894	0.933	0.885	0.909	0.946	0.904	1.011	0.97	0.918	0.908	0.975	0.944	0.931	0.873	0.973	0.928	0.918	0.956	0.956	0.928	0.953	0.907	0.894	0.851	0.893	0.922	0.896	0.915	0.912	0.925	0.897	0.989	0.935	0.848	1.013	0.949	0.86	0.911	0.979	0.908
Scale (50)	0.952	0.869	0.885	0.943	0.951	0.964	0.901	0.919	0.926	0.882	0.968	0.868	0.867	0.925	0.911	1.018	0.912	0.938	0.885	0.91	0.944	0.929	0.847	0.938	0.93	0.914	0.963	0.949	0.886	0.906	0.884	0.918	0.869	0.903	0.889	0.896	0.878	0.866	0.935	0.904	0.959	0.91	0.932	0.939	0.938	0.853	0.893	0.951	0.952
Scale (51)	0.901	0.839	0.872	0.94	0.934	0.895	0.917	0.917	0.914	0.874	0.966	0.895	0.908	0.903	0.878	0.979	0.945	0.91	0.876	0.966	0.912	0.944	0.873	0.928	0.932	0.939	0.94	0.908	0.926	0.881	0.917	0.942	0.865	0.865	0.914	0.889	0.914	0.908	0.927	0.899	0.949	0.918	0.949	0.931	0.869	0.905	0.893	0.944	0.911
Scale (52)	0.903	0.862	0.869	0.952	0.958	0.899	0.891	0.935	0.906	0.889	0.919	0.927	0.887	0.872	0.912	0.997	0.949	0.904	0.88	0.92	0.926	0.945	0.839	0.94	0.881	0.905	0.891	0.918	0.865	0.905	0.907	0.928	0.856	0.888	0.949	0.889	0.859	0.928	0.961	0.884	0.947	0.923	0.928	0.951	0.894	0.843	0.905	0.945	0.908
Scale (53)	0.876	0.82	0.841	0.912	0.944	0.87	0.866	0.922	0.86	0.868	0.893	0.872	0.868	0.89	0.882	0.976	0.947	0.904	0.92	0.905	0.867	0.921	0.856	0.934	0.904	0.889	0.935	0.916	0.853	0.877	0.876	0.871	0.882	0.897	0.892	0.856	0.909	0.881	0.929	0.837	0.929	0.931	0.852	0.945	0.891	0.848	0.894	0.897	0.882
Scale (54)	0.829	0.802	0.863	0.911	0.939	0.894	0.847	0.887	0.888	0.893	0.872	0.878	0.853	0.862	0.864	0.956	0.888	0.922	0.837	0.865	0.897	0.917	0.793	0.895	0.857	0.913	0.916	0.864	0.85	0.894	0.825	0.855	0.844	0.882	0.905	0.842	0.885	0.849	0.886	0.813	0.894	0.88	0.84	0.927	0.869	0.806	0.861	0.949	0.901
Scale (55)	0.816	0.816	0.793	0.929	0.906	0.909	0.858	0.866	0.874	0.853	0.911	0.866	0.863	0.824	0.852	0.92	0.892	0.876	0.849	0.842	0.868	0.906	0.831	0.907	0.845	0.878	0.891	0.863	0.844	0.869	0.862	0.893	0.85	0.891	0.89	0.837	0.878	0.858	0.867	0.8	0.862	0.902	0.831	0.909	0.885	0.832	0.883	0.853	0.853
Scale (56)	0.86	0.798	0.812	0.876	0.91	0.836	0.816	0.834	0.851	0.803	0.903	0.818	0.847	0.882	0.832	0.945	0.868	0.885	0.81	0.825	0.839	0.865	0.793	0.875	0.839	0.851	0.879	0.831	0.872	0.859	0.859	0.908	0.814	0.874	0.856	0.841	0.858	0.836	0.893	0.818	0.918	0.902	0.853	0.893	0.866	0.788	0.81	0.888	0.878
Scale (57)	0.828	0.76	0.785	0.875	0.846	0.918	0.795	0.862	0.861	0.852	0.883	0.805	0.822	0.836	0.819	0.94	0.935	0.871	0.789	0.823	0.856	0.844	0.76	0.899	0.866	0.876	0.889	0.798	0.82	0.838	0.834	0.879	0.805	0.849	0.89	0.809	0.802	0.847	0.837	0.793	0.869	0.863	0.782	0.901	0.894	0.78	0.826	0.895	0.813
Scale (58)	0.863	0.756	0.753	0.794	0.862	0.817	0.777	0.843	0.844	0.809	0.878	0.809	0.794	0.823	0.822	0.943	0.827	0.866	0.828	0.812	0.876	0.885	0.792	0.834	0.846	0.827	0.872	0.841	0.813	0.842	0.818	0.842	0.774	0.809	0.85	0.804	0.874	0.806	0.847	0.78	0.82	0.883	0.793	0.882	0.879	0.761	0.794	0.842	0.83
Scale (59)	0.817	0.74	0.699	0.783	0.829	0.83	0.813	0.825	0.801	0.826	0.837	0.792	0.797	0.791	0.831	0.922	0.829	0.824	0.801	0.814	0.843	0.851	0.766	0.902	0.835	0.85	0.855	0.775	0.79	0.817	0.835	0.862	0.783	0.834	0.829	0.77	0.819	0.831	0.873	0.752	0.839	0.85	0.802	0.859	0.896	0.757	0.846	0.882	0.799
Scale (60)	0.777	0.735	0.77	0.829	0.872	0.851	0.804	0.834	0.812	0.792	0.824	0.78	0.753	0.795	0.808	0.903	0.81	0.829	0.837	0.826	0.82	0.842	0.756	0.847	0.793	0.848	0.846	0.781	0.787	0.821	0.847	0.883	0.773	0.795	0.846	0.771	0.818	0.813	0.848	0.771	0.88	0.84	0.742	0.861	0.849	0.789	0.846	0.822	0.814
Scale (61)	0.779	0.719	0.726	0.78	0.899	0.828	0.793	0.801	0.825	0.767	0.786	0.794	0.779	0.801	0.781	0.899	0.803	0.85	0.815	0.792	0.807	0.866	0.742	0.834	0.805	0.827	0.825	0.775	0.802	0.825	0.83	0.815	0.786	0.794	0.832	0.729	0.824	0.747	0.833	0.743	0.843	0.838	0.759	0.867	0.863	0.717	0.831	0.812	0.753
Scale (62)	0.789	0.749	0.722	0.813	0.849	0.838	0.741	0.801	0.76	0.826	0.811	0.801	0.79	0.825	0.78	0.852	0.813	0.802	0.792	0.838	0.791	0.788	0.722	0.846	0.821	0.829	0.866	0.805	0.796	0.81	0.82	0.793	0.775	0.825	0.835	0.776	0.817	0.788	0.833	0.762	0.815	0.835	0.748	0.849	0.846	0.741	0.76	0.833	0.793
Scale (63)	0.774	0.722	0.718	0.789	0.797	0.814	0.774	0.797	0.825	0.783	0.822	0.814	0.764	0.781	0.754	0.877	0.851	0.752	0.823	0.797	0.824	0.79	0.737	0.83	0.778	0.827	0.854	0.743	0.771	0.786	0.826	0.828	0.753	0.774	0.828	0.75	0.808	0.76	0.784	0.749	0.849	0.812	0.788	0.796	0.849	0.723	0.786	0.824	0.764
Scale (64)	0.766	0.69	0.741	0.829	0.801	0.8	0.757	0.798	0.801	0.77	0.832	0.764	0.795	0.763	0.774	0.873	0.817	0.812	0.775	0.806	0.781	0.814	0.677	0.811	0.762	0.812	0.815	0.76	0.791	0.785	0.807	0.777	0.763	0.782	0.772	0.744	0.851	0.744	0.804	0.727	0.82	0.812	0.781	0.851	0.796	0.729	0.788	0.82	0.787
Scale (65)	0.792	0.732	0.68	0.763	0.85	0.764	0.749	0.796	0.744	0.733	0.823	0.752	0.781	0.766	0.774	0.864	0.778	0.789	0.747	0.796	0.795	0.783	0.745	0.796	0.774	0.813	0.828	0.777	0.803	0.75	0.808	0.803	0.712	0.747	0.784	0.754	0.796	0.788	0.839	0.732	0.803	0.79	0.782	0.802	0.806	0.678	0.788	0.807	0.757
Scale (66)	0.806	0.659	0.71	0.792	0.827	0.785	0.781	0.808	0.764	0.782	0.805	0.733	0.768	0.77	0.755	0.888	0.818	0.787	0.751	0.818	0.757	0.784	0.71	0.839	0.765	0.795	0.834	0.782	0.768	0.766	0.784	0.764	0.738	0.77	0.783	0.763	0.82	0.769	0.84	0.737	0.785	0.776	0.744	0.823	0.795	0.701	0.769	0.853	0.798
Scale (67)	0.782	0.734	0.727	0.754	0.81	0.78	0.767	0.787	0.767	0.707	0.774	0.733	0.796	0.775	0.745	0.861	0.785	0.774	0.729	0.79	0.749	0.766	0.739	0.791	0.802	0.772	0.821	0.809	0.755	0.756	0.743	0.785	0.737	0.778	0.787	0.73	0.808	0.752	0.836	0.749	0.832	0.777	0.75	0.841	0.788	0.77	0.771	0.788	0.769
Scale (68)	0.762	0.714	0.704	0.744	0.799	0.787	0.746	0.809	0.751	0.742	0.776	0.725	0.734	0.777	0.77	0.891	0.79	0.798	0.702	0.796	0.793	0.75	0.703	0.813	0.762	0.763	0.809	0.767	0.748	0.75	0.758	0.785	0.735	0.777	0.8	0.743	0.78	0.69	0.811	0.691	0.799	0.831	0.729	0.823	0.782	0.74	0.75	0.811	0.755
Scale (69)	0.781	0.671	0.668	0.707	0.796	0.806	0.726	0.781	0.744	0.73	0.787	0.745	0.751	0.748	0.755	0.871	0.816	0.752	0.741	0.795	0.784	0.737	0.701	0.819	0.736	0.782	0.814	0.753	0.756	0.734	0.782	0.747	0.688	0.758	0.812	0.746	0.785	0.788	0.794	0.733	0.789	0.794	0.724	0.796	0.785	0.723	0.716	0.775	0.765
Scale (70)	0.771	0.697	0.73	0.783	0.772	0.784	0.721	0.784	0.753	0.747	0.777	0.742	0.747	0.779	0.705	0.816	0.827	0.752	0.725	0.773	0.766	0.738	0.693	0.768	0.76	0.785	0.792	0.778	0.717	0.775	0.803	0.784	0.731	0.724	0.797	0.75	0.772	0.78	0.805	0.734	0.827	0.754	0.741	0.779	0.787	0.691	0.719	0.843	0.772
Scale (71)	0.745	0.684	0.669	0.741	0.778	0.734	0.753	0.78	0.74	0.727	0.759	0.731	0.737	0.754	0.723	0.84	0.823	0.752	0.71	0.737	0.75	0.752	0.719	0.796	0.743	0.787	0.769	0.771	0.765	0.752	0.738	0.774	0.725	0.703	0.763	0.766	0.79	0.754	0.801	0.684	0.802	0.79	0.735	0.793	0.778	0.707	0.772	0.795	0.736
Scale (72)	0.76	0.697	0.685	0.79	0.814	0.726	0.753	0.756	0.749	0.74	0.741	0.699	0.732	0.749	0.693	0.849	0.749	0.756	0.73	0.775	0.734	0.763	0.674	0.748	0.711	0.791	0.803	0.759	0.72	0.756	0.778	0.729	0.708	0.753	0.762	0.691	0.738	0.769	0.774	0.67	0.79	0.78	0.726	0.755	0.752	0.685	0.725	0.778	0.738
Scale (73)	0.736	0.668	0.699	0.73	0.788	0.765	0.73	0.735	0.689	0.677	0.774	0.692	0.744	0.729	0.719	0.824	0.79	0.739	0.712	0.773	0.75	0.727	0.649	0.789	0.751	0.722	0.764	0.75	0.72	0.742	0.716	0.786	0.668	0.721	0.741	0.732	0.73	0.753	0.79	0.677	0.779	0.748	0.707	0.796	0.763	0.682	0.708	0.789	0.753
Scale (74)	0.755	0.677	0.675	0.764	0.772	0.712	0.727	0.74	0.694	0.726	0.719	0.635	0.698	0.683	0.716	0.798	0.774	0.75	0.63	0.718	0.726	0.693	0.663	0.763	0.665	0.725	0.761	0.748	0.723	0.707	0.701	0.743	0.67	0.672	0.727	0.703	0.738	0.76	0.825	0.715	0.759	0.779	0.708	0.76	0.73	0.636	0.714	0.738	0.72
Scale (75)	0.757	0.597	0.664	0.752	0.769	0.712	0.706	0.707	0.656	0.655	0.732	0.684	0.718	0.72	0.734	0.811	0.755	0.721	0.699	0.714	0.752	0.694	0.637	0.768	0.727	0.722	0.762	0.74	0.719	0.712	0.66	0.731	0.643	0.702	0.703	0.684	0.718	0.681	0.805	0.64	0.739	0.738	0.681	0.753	0.73	0.648	0.673	0.714	0.697
Scale (76)	0.75	0.645	0.655	0.685	0.773	0.733	0.674	0.715	0.692	0.682	0.712	0.63	0.678	0.697	0.66	0.813	0.796	0.707	0.664	0.755	0.69	0.716	0.634	0.741	0.711	0.742	0.728	0.717	0.747	0.698	0.68	0.733	0.7	0.669	0.704	0.678	0.707	0.716	0.755	0.658	0.726	0.752	0.708	0.765	0.71	0.619	0.642	0.756	0.666
Scale (77)	0.72	0.607	0.63	0.743	0.775	0.698	0.685	0.691	0.652	0.669	0.69	0.676	0.713	0.698	0.7	0.778	0.747	0.715	0.66	0.703	0.709	0.721	0.642	0.762	0.692	0.741	0.755	0.689	0.672	0.72	0.659	0.765	0.644	0.686	0.699	0.7	0.688	0.695	0.751	0.665	0.719	0.719	0.696	0.719	0.7	0.632	0.659	0.744	0.685
Scale (78)	0.751	0.656	0.615	0.73	0.765	0.748	0.653	0.717	0.721	0.652	0.731	0.67	0.691	0.699	0.683	0.804	0.773	0.675	0.671	0.712	0.667	0.69	0.626	0.744	0.679	0.7	0.728	0.674	0.668	0.697	0.664	0.739	0.652	0.67	0.71	0.667	0.739	0.722	0.764	0.636	0.782	0.724	0.681	0.767	0.636	0.643	0.709	0.746	0.694
Scale (79)	0.716	0.612	0.62	0.712	0.753	0.702	0.648	0.715	0.619	0.648	0.699	0.659	0.684	0.701	0.663	0.8	0.709	0.706	0.659	0.715	0.728	0.699	0.625	0.737	0.658	0.703	0.741	0.691	0.698	0.683	0.691	0.686	0.618	0.66	0.718	0.626	0.718	0.733	0.728	0.623	0.692	0.707	0.691	0.752	0.695	0.631	0.637	0.757	0.647
Scale (80)	0.691	0.608	0.621	0.728	0.74	0.692	0.664	0.693	0.637	0.596	0.668	0.652	0.666	0.709	0.684	0.77	0.755	0.696	0.643	0.643	0.697	0.698	0.625	0.764	0.653	0.692	0.724	0.69	0.697	0.684	0.668	0.694	0.614	0.631	0.67	0.633	0.69	0.658	0.704	0.621	0.744	0.669	0.66	0.769	0.731	0.623	0.689	0.714	0.693
[truncated: 51 more columns]

## Sheet: Simulation (5)
	Neuron group (0)	Neuron group (1)	Neuron group (10)	Neuron group (11)	Neuron group (12)	Neuron group (13)	Neuron group (14)	Neuron group (15)	Neuron group (16)	Neuron group (17)	Neuron group (18)	Neuron group (19)	Neuron group (2)	Neuron group (20)	Neuron group (21)	Neuron group (22)	Neuron group (23)	Neuron group (24)	Neuron group (25)	Neuron group (26)	Neuron group (27)	Neuron group (28)	Neuron group (29)	Neuron group (3)	Neuron group (30)	Neuron group (31)	Neuron group (32)	Neuron group (33)	Neuron group (34)	Neuron group (35)	Neuron group (36)	Neuron group (37)	Neuron group (38)	Neuron group (39)	Neuron group (4)	Neuron group (40)	Neuron group (41)	Neuron group (42)	Neuron group (43)	Neuron group (44)	Neuron group (45)	Neuron group (46)	Neuron group (47)	Neuron group (48)	Neuron group (49)	Neuron group (5)	Neuron group (50)	Neuron group (51)	Neuron group (52)
Scale (1)	2.193	2.218	2.175	2.202	2.193	2.197	2.229	2.153	2.204	2.152	2.186	2.196	2.208	2.203	2.218	2.221	2.212	2.186	2.206	2.222	2.178	2.181	2.204	2.195	2.218	2.198	2.178	2.215	2.191	2.134	2.188	2.146	2.179	2.226	2.181	2.2	2.215	2.194	2.189	2.206	2.216	2.198	2.184	2.165	2.239	2.167	2.191	2.167	2.209
Scale (2)	2.05	2.06	2.032	2.044	2.031	2.04	2.067	2.006	2.055	2.015	2.053	2.041	2.053	2.051	2.055	2.071	2.058	2.034	2.046	2.049	2.042	2.02	2.059	2.048	2.05	2.049	2.028	2.056	2.051	2.007	2.049	2.006	2.041	2.064	2.039	2.059	2.054	2.048	2.046	2.049	2.068	2.052	2.036	2.022	2.08	2.029	2.041	2.018	2.057
Scale (3)	1.986	1.997	1.983	1.995	1.968	1.987	2.008	1.944	2.002	1.97	1.982	1.975	1.992	1.986	1.993	1.998	1.987	1.977	1.99	2.011	1.974	1.968	1.993	1.988	1.994	1.999	1.977	1.996	1.991	1.953	1.99	1.942	1.986	2.008	1.966	2.011	1.995	1.971	1.982	1.991	2.001	1.979	1.969	1.954	2.011	1.969	1.985	1.961	1.988
Scale (4)	1.96	1.969	1.978	1.96	1.94	1.95	1.993	1.933	1.946	1.942	1.965	1.947	1.952	1.971	1.968	1.977	1.956	1.948	1.941	1.972	1.951	1.93	1.966	1.955	1.962	1.955	1.949	1.964	1.974	1.935	1.958	1.942	1.955	1.968	1.951	1.972	1.955	1.954	1.959	1.971	1.95	1.951	1.959	1.944	1.979	1.95	1.96	1.951	1.963
Scale (5)	1.968	1.977	1.984	1.966	1.945	1.969	1.96	1.94	1.963	1.971	1.955	1.961	1.969	1.974	1.958	1.986	1.962	1.981	1.967	1.978	1.953	1.931	1.968	1.96	1.967	1.953	1.962	1.978	1.964	1.946	1.979	1.957	1.949	1.981	1.958	1.976	1.975	1.958	1.978	1.987	1.967	1.952	1.948	1.968	1.967	1.952	1.958	1.954	1.965
Scale (6)	1.987	1.992	1.992	1.988	1.958	1.993	1.955	1.974	1.993	1.998	2.005	1.982	1.992	1.968	1.979	1.991	1.983	1.985	1.974	1.98	1.984	1.959	1.998	1.995	1.968	1.976	1.963	1.974	1.986	1.97	2.008	2.002	1.99	1.973	1.97	2.004	1.973	1.982	2.001	1.989	1.988	1.967	1.975	1.996	1.978	1.97	1.996	1.977	1.98
Scale (7)	1.976	1.998	2.008	2.007	1.986	1.989	1.974	1.993	2.004	2.01	2.006	1.994	1.992	2	1.969	1.991	1.983	1.987	1.99	1.975	1.984	1.972	2.004	2.001	1.968	1.978	1.982	1.98	1.987	2.002	2.009	2.011	2.005	1.98	2.005	2.003	1.991	1.985	2.01	1.992	1.991	1.984	1.983	2.013	1.974	1.984	2.01	1.994	1.979
Scale (8)	1.988	1.989	1.982	1.981	1.964	1.98	1.954	1.98	1.997	1.987	1.978	1.965	1.96	1.972	1.962	1.977	1.966	1.991	1.982	1.965	1.973	1.975	1.966	1.981	1.959	1.973	1.989	1.958	1.984	1.961	1.988	1.985	1.975	1.96	1.987	1.999	1.973	1.981	1.973	1.979	1.981	1.983	1.973	2.003	1.957	1.982	2.004	1.98	1.961
Scale (9)	1.942	1.943	1.946	1.926	1.938	1.943	1.912	1.943	1.958	1.96	1.926	1.926	1.937	1.954	1.938	1.935	1.923	1.966	1.931	1.94	1.92	1.951	1.922	1.926	1.935	1.945	1.963	1.929	1.963	1.939	1.933	1.962	1.934	1.924	1.96	1.951	1.918	1.943	1.929	1.958	1.951	1.93	1.941	1.967	1.912	1.936	1.971	1.959	1.936
Scale (10)	1.896	1.877	1.899	1.876	1.919	1.895	1.857	1.907	1.899	1.903	1.864	1.879	1.913	1.912	1.892	1.856	1.855	1.911	1.899	1.882	1.899	1.903	1.876	1.886	1.88	1.9	1.892	1.915	1.896	1.882	1.884	1.929	1.862	1.856	1.918	1.923	1.874	1.913	1.903	1.919	1.891	1.872	1.877	1.94	1.862	1.889	1.927	1.903	1.885
Scale (11)	1.845	1.83	1.866	1.823	1.84	1.856	1.82	1.847	1.862	1.856	1.821	1.834	1.843	1.856	1.848	1.831	1.825	1.863	1.826	1.821	1.834	1.857	1.808	1.829	1.83	1.864	1.873	1.837	1.877	1.832	1.844	1.878	1.837	1.837	1.86	1.873	1.822	1.837	1.845	1.849	1.832	1.82	1.852	1.868	1.828	1.86	1.861	1.861	1.839
Scale (12)	1.805	1.79	1.79	1.763	1.793	1.806	1.783	1.8	1.806	1.805	1.777	1.782	1.8	1.808	1.784	1.783	1.784	1.829	1.792	1.774	1.781	1.806	1.753	1.781	1.795	1.815	1.821	1.804	1.805	1.796	1.807	1.829	1.766	1.761	1.827	1.82	1.785	1.793	1.772	1.79	1.783	1.773	1.79	1.845	1.76	1.776	1.812	1.815	1.783
Scale (13)	1.747	1.785	1.745	1.708	1.768	1.768	1.735	1.743	1.791	1.79	1.743	1.741	1.752	1.756	1.747	1.715	1.735	1.794	1.733	1.708	1.759	1.772	1.709	1.739	1.776	1.786	1.805	1.751	1.785	1.757	1.774	1.795	1.747	1.708	1.784	1.763	1.74	1.735	1.715	1.776	1.742	1.722	1.75	1.808	1.724	1.742	1.787	1.773	1.734
Scale (14)	1.691	1.719	1.728	1.695	1.725	1.727	1.699	1.712	1.739	1.719	1.691	1.705	1.742	1.739	1.721	1.683	1.705	1.749	1.668	1.675	1.687	1.742	1.691	1.698	1.75	1.749	1.769	1.704	1.746	1.697	1.727	1.747	1.704	1.687	1.749	1.705	1.735	1.691	1.733	1.724	1.676	1.69	1.727	1.782	1.679	1.707	1.75	1.745	1.71
Scale (15)	1.629	1.67	1.657	1.635	1.67	1.697	1.654	1.656	1.696	1.677	1.636	1.676	1.679	1.691	1.673	1.662	1.66	1.71	1.66	1.633	1.631	1.714	1.632	1.658	1.677	1.696	1.698	1.677	1.697	1.67	1.666	1.707	1.636	1.639	1.714	1.685	1.654	1.652	1.666	1.695	1.657	1.625	1.695	1.728	1.651	1.667	1.704	1.674	1.671
Scale (16)	1.589	1.593	1.592	1.571	1.617	1.589	1.58	1.629	1.605	1.585	1.553	1.604	1.596	1.598	1.644	1.597	1.597	1.641	1.583	1.57	1.566	1.637	1.539	1.58	1.615	1.62	1.644	1.583	1.647	1.619	1.591	1.629	1.592	1.59	1.621	1.596	1.61	1.602	1.597	1.651	1.588	1.594	1.607	1.662	1.598	1.623	1.632	1.605	1.605
Scale (17)	1.5	1.537	1.533	1.494	1.566	1.513	1.5	1.533	1.547	1.546	1.499	1.533	1.54	1.543	1.558	1.532	1.535	1.584	1.523	1.497	1.518	1.553	1.48	1.532	1.537	1.562	1.55	1.54	1.578	1.529	1.535	1.536	1.517	1.519	1.567	1.527	1.524	1.512	1.496	1.541	1.501	1.485	1.55	1.572	1.513	1.533	1.556	1.544	1.546
Scale (18)	1.436	1.45	1.461	1.439	1.478	1.446	1.453	1.473	1.473	1.456	1.421	1.472	1.462	1.471	1.49	1.458	1.461	1.538	1.489	1.437	1.459	1.519	1.41	1.449	1.48	1.502	1.471	1.462	1.455	1.464	1.463	1.529	1.43	1.44	1.491	1.454	1.481	1.439	1.45	1.462	1.439	1.452	1.506	1.488	1.471	1.458	1.487	1.477	1.453
Scale (19)	1.368	1.411	1.416	1.38	1.441	1.422	1.398	1.406	1.435	1.418	1.376	1.404	1.445	1.427	1.447	1.4	1.426	1.488	1.413	1.4	1.389	1.455	1.366	1.413	1.415	1.45	1.438	1.411	1.46	1.427	1.436	1.463	1.401	1.378	1.461	1.428	1.439	1.377	1.415	1.444	1.404	1.386	1.435	1.447	1.393	1.458	1.415	1.428	1.456
Scale (20)	1.375	1.407	1.391	1.331	1.431	1.38	1.39	1.387	1.386	1.39	1.347	1.377	1.412	1.393	1.413	1.385	1.38	1.429	1.425	1.347	1.384	1.426	1.367	1.406	1.414	1.424	1.418	1.394	1.396	1.402	1.414	1.437	1.379	1.344	1.414	1.4	1.437	1.423	1.389	1.388	1.366	1.356	1.391	1.423	1.392	1.417	1.421	1.398	1.381
Scale (21)	1.339	1.395	1.405	1.335	1.386	1.38	1.376	1.413	1.372	1.397	1.345	1.375	1.39	1.39	1.394	1.372	1.373	1.425	1.359	1.341	1.357	1.445	1.32	1.348	1.396	1.425	1.399	1.365	1.415	1.387	1.414	1.413	1.335	1.365	1.409	1.376	1.399	1.382	1.362	1.405	1.405	1.355	1.37	1.429	1.395	1.408	1.417	1.393	1.402
Scale (22)	1.386	1.377	1.427	1.366	1.393	1.397	1.362	1.397	1.355	1.411	1.356	1.372	1.416	1.388	1.421	1.374	1.361	1.425	1.383	1.313	1.363	1.427	1.326	1.378	1.424	1.413	1.448	1.359	1.422	1.413	1.392	1.429	1.356	1.369	1.403	1.388	1.358	1.373	1.385	1.403	1.378	1.376	1.375	1.432	1.351	1.388	1.429	1.406	1.37
Scale (23)	1.363	1.385	1.415	1.354	1.357	1.395	1.316	1.406	1.379	1.409	1.349	1.391	1.364	1.379	1.379	1.364	1.37	1.43	1.373	1.343	1.341	1.419	1.3	1.376	1.396	1.419	1.389	1.39	1.408	1.407	1.41	1.418	1.338	1.364	1.429	1.376	1.383	1.366	1.35	1.383	1.378	1.353	1.403	1.444	1.337	1.384	1.418	1.392	1.358
Scale (24)	1.375	1.385	1.395	1.355	1.352	1.387	1.304	1.38	1.353	1.379	1.344	1.385	1.395	1.393	1.382	1.367	1.374	1.412	1.369	1.312	1.38	1.417	1.334	1.374	1.38	1.403	1.432	1.364	1.397	1.409	1.352	1.435	1.355	1.349	1.404	1.367	1.367	1.355	1.359	1.416	1.357	1.359	1.406	1.428	1.344	1.4	1.382	1.423	1.344
Scale (25)	1.367	1.344	1.397	1.328	1.357	1.353	1.308	1.389	1.386	1.378	1.337	1.36	1.362	1.38	1.376	1.337	1.332	1.377	1.338	1.32	1.348	1.385	1.298	1.342	1.396	1.377	1.408	1.359	1.392	1.379	1.337	1.405	1.34	1.318	1.412	1.372	1.345	1.356	1.374	1.364	1.305	1.33	1.407	1.382	1.326	1.379	1.378	1.394	1.371
Scale (26)	1.338	1.365	1.347	1.314	1.363	1.38	1.269	1.356	1.338	1.364	1.328	1.328	1.324	1.324	1.336	1.305	1.312	1.404	1.319	1.263	1.319	1.372	1.269	1.314	1.383	1.37	1.375	1.369	1.359	1.351	1.369	1.376	1.325	1.308	1.398	1.357	1.324	1.326	1.326	1.348	1.321	1.29	1.346	1.405	1.308	1.34	1.314	1.345	1.324
Scale (27)	1.291	1.332	1.353	1.33	1.313	1.301	1.251	1.331	1.309	1.37	1.313	1.308	1.306	1.325	1.325	1.324	1.318	1.373	1.297	1.237	1.35	1.361	1.251	1.316	1.33	1.361	1.348	1.301	1.351	1.345	1.325	1.373	1.32	1.273	1.342	1.297	1.304	1.302	1.326	1.329	1.291	1.28	1.329	1.392	1.323	1.339	1.328	1.365	1.285
Scale (28)	1.27	1.277	1.332	1.256	1.289	1.296	1.244	1.3	1.27	1.305	1.29	1.3	1.29	1.294	1.261	1.298	1.29	1.321	1.236	1.197	1.273	1.347	1.248	1.28	1.284	1.301	1.334	1.263	1.272	1.314	1.291	1.342	1.3	1.24	1.332	1.296	1.265	1.27	1.314	1.303	1.292	1.251	1.306	1.369	1.243	1.346	1.31	1.276	1.28
Scale (29)	1.241	1.251	1.299	1.26	1.268	1.271	1.198	1.329	1.278	1.305	1.257	1.236	1.291	1.241	1.25	1.224	1.267	1.345	1.248	1.218	1.275	1.31	1.219	1.267	1.232	1.273	1.279	1.248	1.278	1.295	1.25	1.315	1.258	1.237	1.349	1.286	1.217	1.199	1.294	1.268	1.213	1.223	1.293	1.34	1.227	1.29	1.268	1.3	1.215
Scale (30)	1.202	1.23	1.276	1.214	1.266	1.206	1.199	1.286	1.206	1.272	1.234	1.251	1.24	1.215	1.226	1.213	1.21	1.298	1.227	1.185	1.267	1.289	1.215	1.265	1.236	1.233	1.239	1.226	1.221	1.267	1.255	1.303	1.239	1.165	1.287	1.27	1.236	1.232	1.256	1.247	1.185	1.179	1.244	1.323	1.217	1.278	1.232	1.242	1.222
Scale (31)	1.189	1.196	1.255	1.196	1.23	1.195	1.16	1.265	1.181	1.256	1.19	1.234	1.232	1.171	1.212	1.202	1.213	1.295	1.204	1.15	1.233	1.244	1.162	1.27	1.197	1.249	1.205	1.212	1.187	1.232	1.222	1.288	1.194	1.155	1.246	1.204	1.178	1.204	1.181	1.218	1.191	1.16	1.218	1.292	1.157	1.255	1.207	1.213	1.15
Scale (32)	1.171	1.191	1.23	1.147	1.2	1.139	1.121	1.207	1.164	1.22	1.139	1.167	1.197	1.142	1.181	1.16	1.206	1.217	1.174	1.132	1.172	1.207	1.112	1.222	1.148	1.139	1.157	1.17	1.17	1.225	1.174	1.229	1.194	1.148	1.236	1.187	1.201	1.172	1.169	1.201	1.14	1.124	1.156	1.257	1.153	1.212	1.154	1.166	1.135
Scale (33)	1.115	1.125	1.17	1.132	1.143	1.107	1.08	1.185	1.148	1.182	1.13	1.129	1.149	1.139	1.136	1.121	1.146	1.189	1.123	1.073	1.172	1.187	1.095	1.094	1.113	1.124	1.139	1.151	1.102	1.219	1.15	1.2	1.142	1.107	1.167	1.163	1.126	1.123	1.153	1.171	1.113	1.082	1.154	1.197	1.125	1.206	1.121	1.152	1.129
Scale (34)	1.089	1.117	1.104	1.063	1.122	1.073	1.068	1.154	1.143	1.156	1.064	1.106	1.13	1.103	1.121	1.092	1.117	1.176	1.095	1.013	1.12	1.145	1.064	1.124	1.093	1.116	1.055	1.089	1.115	1.158	1.11	1.133	1.124	1.048	1.165	1.146	1.056	1.118	1.112	1.129	1.065	1.107	1.116	1.187	1.09	1.182	1.105	1.104	1.068
Scale (35)	1.071	1.075	1.082	1.04	1.104	1.072	1.04	1.076	1.048	1.121	1.047	1.057	1.107	1.055	1.053	1.039	1.073	1.108	1.085	1.006	1.089	1.097	1.027	1.011	1.061	1.071	1.056	1.069	1.097	1.109	1.063	1.101	1.035	1.017	1.109	1.089	1.051	1.052	1.088	1.076	1.054	1.072	1.084	1.115	1.063	1.123	1.101	1.094	1.05
Scale (36)	1.059	1.009	1.094	0.972	1.048	1.021	0.972	1.092	1.07	1.089	1.005	1.036	1.071	1.052	1.047	1.054	1.013	1.105	1.079	1.017	1.086	1.115	0.998	1.097	1.035	1.048	1.027	1.023	1.033	1.037	1.101	1.102	1.024	0.988	1.067	1.056	1.053	1.068	1.088	1.034	0.991	1.047	1.049	1.082	1.016	1.076	1.038	1.057	1.007
Scale (37)	1.005	0.998	1.049	0.974	1.058	0.973	0.989	1.04	1.042	1.033	1	0.998	1.067	0.994	1.037	1.01	1.004	1.095	1.028	1	1.023	1.061	0.99	1.069	1.023	0.999	0.982	1.02	1.037	1.044	1.038	1.068	1.004	0.93	1.093	1.047	1.01	1.02	1.035	1.047	0.97	1.011	1.023	1.071	0.998	1.097	0.984	1.032	0.996
Scale (38)	0.962	1.013	1.05	0.935	0.975	1.027	0.973	1.042	1.005	1.022	1.026	1.015	1.044	0.978	1.002	1.004	0.984	1.072	0.99	0.947	1.045	1.066	0.955	1.022	1.02	1.007	1.011	1.019	1.01	1.061	1.029	1.001	1.017	0.95	1.103	1.033	0.998	0.954	1.049	0.986	0.995	0.971	1.008	1.055	0.943	1.08	0.988	1.042	0.999
Scale (39)	0.979	1.007	1.024	0.959	1.02	0.991	0.919	1.033	1.014	1.046	0.977	0.995	1.032	1.005	1.036	0.977	1.002	1.072	0.997	0.92	1.022	1.046	0.933	1.021	0.985	1.016	0.985	1.009	1.014	1.015	1.07	1.032	0.984	0.913	1.067	1.028	0.994	0.981	0.991	0.994	0.964	0.978	1.006	0.998	0.991	1.055	1.028	1.016	0.95
Scale (40)	0.947	1.008	1.02	0.953	0.985	0.967	0.942	1.008	0.988	1.028	0.949	0.97	1.021	0.956	1.013	0.977	1.025	1.034	0.992	0.937	1.017	1.056	0.924	1.004	1.002	1.004	0.948	0.965	0.957	1.019	1.009	1.049	0.996	0.934	1.054	1.019	1.012	0.991	1.015	0.996	0.958	0.981	0.965	1.029	0.969	1.059	1	0.984	0.989
Scale (41)	0.983	1.013	1.039	0.972	1.004	1.004	0.929	1.02	0.973	1.034	0.979	0.997	1.018	0.956	1.02	0.961	0.97	1.052	0.996	0.944	1.01	1.038	0.966	0.981	0.975	1.025	1.02	1.002	0.995	1.017	1.021	1.063	0.96	0.922	1.042	0.982	1.003	0.958	0.981	0.936	0.967	0.964	0.978	0.993	0.942	1.055	0.979	0.995	1
Scale (42)	0.966	0.997	1.035	0.951	1.009	1.004	0.96	1.017	0.983	1.027	0.939	0.994	1.014	0.924	0.981	0.986	0.986	1.034	0.949	0.901	0.98	1.02	0.895	0.987	0.98	1.011	1.002	0.967	0.998	1.01	1.02	1.048	0.955	0.933	1.024	0.993	0.989	0.956	0.988	0.956	0.991	0.956	0.977	1.067	0.961	1.051	1.007	0.99	0.965
Scale (43)	0.977	1.008	1.051	0.946	0.957	0.989	0.952	1.006	0.959	1.021	0.995	1.004	1.016	0.921	0.993	0.969	0.969	1.045	0.989	0.922	0.975	1.021	0.91	1.002	0.963	0.979	1.028	0.965	1.006	1.022	1.019	1.035	0.964	0.953	1.041	1.033	0.976	0.942	1.022	0.952	0.976	0.932	0.996	1.032	0.961	1.057	0.98	1.025	0.951
Scale (44)	0.991	0.966	1.062	0.986	0.971	0.99	0.923	1.025	0.982	1.048	0.966	0.973	1.035	0.886	0.996	0.994	0.952	1.029	0.995	0.914	1.022	1.013	0.93	1.02	0.971	0.994	0.994	0.967	0.966	1.037	0.994	1.068	0.961	0.934	1.012	0.999	0.984	0.975	1.007	0.975	0.992	0.959	1.017	1.03	0.955	1.029	0.971	1.021	0.923
Scale (45)	0.959	1.019	1.053	0.962	1.015	0.985	0.913	1.023	0.967	1.031	0.968	0.976	1.012	0.93	0.969	0.978	0.983	1.05	0.982	0.91	0.987	1.023	0.92	1.015	0.96	1.032	0.996	0.994	0.98	1.028	1.043	1.08	0.97	0.932	1.025	0.997	0.945	0.971	0.994	0.983	0.967	0.964	0.986	1.057	0.954	1.03	1.005	1.029	0.964
Scale (46)	0.97	1.029	1.057	0.958	0.975	1.017	0.91	1.044	0.98	1.058	0.967	1.042	1.03	0.931	1.005	1.003	1.004	1.061	0.972	0.939	0.976	1.037	0.95	0.979	0.973	0.989	1.021	0.995	0.976	1.039	1.019	1.064	0.981	0.955	1.057	1.022	1.017	0.987	1.011	1.003	1.004	0.978	0.996	1.061	0.948	1.028	1.017	0.992	0.979
Scale (47)	0.964	1.005	1.066	1	0.993	0.999	0.986	1.025	1.006	1.065	0.95	1.044	1.031	0.992	0.989	0.997	0.99	1.083	0.98	0.887	1.014	1.045	1	0.989	1.021	1.054	0.999	1.015	1.046	1.079	1.084	1.124	0.98	0.967	1.05	1.004	0.985	0.958	1.029	1.02	1.03	0.951	1.009	1.065	0.954	1.059	0.997	1.056	0.962
Scale (48)	1.011	1.014	1.082	1.021	1.016	1.012	0.884	1.035	0.981	1.056	0.997	1.039	1.052	0.996	1.014	1.003	0.97	1.064	0.994	0.928	1.04	1.011	0.924	1.015	0.977	0.987	0.995	0.992	0.979	1.052	1.072	1.085	0.997	0.953	1.084	1.011	0.974	0.952	1.029	1.002	1.001	1.017	0.995	1.056	0.927	1.047	0.981	1.03	0.947
Scale (49)	1.011	1.03	1.071	1.005	0.943	1.06	0.958	1.029	0.983	1.067	0.997	1.016	1.063	0.957	1.006	0.99	1.007	1.092	0.965	0.943	1.032	1.062	0.987	1.052	0.988	0.998	1.022	0.976	1.012	1.006	1.059	1.092	0.989	0.968	1.117	1.006	1	1.006	1.038	0.976	1.015	0.937	0.976	1.095	0.976	1.038	1.011	1.024	0.969
Scale (50)	0.991	1.026	1.057	0.973	0.985	1.007	0.972	1.076	1.004	1.082	1.01	1.013	1.073	0.974	1.031	0.983	0.984	1.045	0.959	0.907	1.016	1.031	1.011	1.048	1.033	1.034	1.043	0.999	1.046	1.037	1.045	1.112	1.002	0.974	1.035	1.036	0.937	1.002	1.031	0.992	0.985	1.021	1.044	1.069	0.957	1.032	1.041	1.029	0.978
Scale (51)	0.994	1.01	1.053	1.002	1.01	1.035	0.946	1.003	1.02	1.064	1.011	1.025	1.084	0.938	1.038	0.986	1.008	1.072	1.018	0.918	1.011	1.073	0.975	1.1	0.989	1.019	0.993	0.978	0.989	1.011	1.017	1.062	0.999	0.97	1.023	1.036	0.985	1.001	1.02	1.023	1.025	0.994	0.946	1.083	0.938	1.038	1.057	1.023	0.964
Scale (52)	1.014	1.025	1.007	0.995	0.997	0.966	0.942	1.033	0.995	1.013	0.964	1.017	0.988	0.982	0.964	0.972	1.025	1.06	0.955	0.908	0.987	1.039	0.96	0.999	1.001	1.017	1.025	0.961	0.992	1.016	1.083	1.05	1.042	0.979	1.046	1.031	0.979	0.939	0.999	0.995	0.984	0.96	1.012	1.088	0.933	1.011	1.008	1.013	0.934
Scale (53)	0.991	0.988	1.007	0.926	0.984	1.003	0.931	1.046	1.013	1.065	0.976	0.965	1.02	0.957	0.95	0.949	0.971	1.068	0.922	0.919	1.023	1.015	0.934	0.996	0.994	1.017	1.016	0.962	1.004	1.03	1.029	1.05	0.965	0.915	1.048	0.967	0.916	0.972	0.988	0.947	0.966	0.99	0.993	1.031	0.951	1.029	1.02	0.983	0.961
Scale (54)	0.929	0.982	1.011	0.945	0.932	0.971	0.906	1.015	0.929	1.056	0.94	0.973	0.972	0.981	0.965	0.96	0.954	1.055	0.958	0.905	1.005	1.055	0.952	0.989	0.994	1.024	0.965	0.935	0.975	1.025	1.031	1.079	0.987	0.913	1.011	0.934	1	0.986	0.994	1.01	0.954	0.937	0.986	1.027	0.935	0.976	0.996	1.01	0.954
Scale (55)	0.907	0.982	1.011	0.919	0.93	0.977	0.947	0.972	0.93	1.003	0.903	1.004	0.976	0.91	0.918	0.972	0.959	1.032	0.933	0.885	0.93	1.062	0.919	0.974	0.957	1.017	0.973	1.008	0.973	1.034	0.992	1.021	0.945	0.91	1.064	0.97	0.963	0.916	1.001	0.95	0.976	0.913	0.956	1.038	0.92	0.982	0.99	0.985	0.933
Scale (56)	0.91	0.936	1.019	0.92	0.944	0.972	0.903	0.921	0.943	1.009	0.943	0.981	0.999	0.894	0.922	0.971	0.929	1.043	0.871	0.863	0.946	1.014	0.919	0.971	0.964	1.025	1.021	0.938	0.963	1.028	1.007	1.053	0.945	0.898	1.021	0.942	0.909	0.889	0.963	0.969	0.932	0.915	0.934	1.032	0.901	1.014	0.969	0.975	0.951
Scale (57)	0.905	0.952	0.994	0.898	0.944	0.975	0.932	0.961	0.94	1.012	0.911	0.988	0.985	0.912	0.963	0.958	0.917	1.031	0.911	0.854	0.926	0.971	0.929	0.963	0.913	0.978	0.977	0.917	0.942	0.991	0.966	1.009	0.947	0.92	1.022	0.982	0.938	0.899	0.965	0.943	0.936	0.898	0.955	0.978	0.891	1.003	0.921	0.972	0.905
Scale (58)	0.928	0.896	1.022	0.922	0.961	0.958	0.845	0.982	0.918	0.961	0.952	0.927	0.994	0.906	0.936	0.91	0.934	1.02	0.899	0.86	0.923	0.988	0.881	0.949	0.886	0.963	0.97	0.941	0.961	0.977	0.987	1.024	0.869	0.89	1.004	0.932	0.92	0.886	0.898	0.959	0.886	0.876	0.946	1.002	0.884	0.982	0.961	0.937	0.888
Scale (59)	0.909	0.919	1	0.9	0.899	0.942	0.892	0.917	0.948	0.98	0.906	0.881	0.944	0.979	0.935	0.959	0.926	0.983	0.905	0.809	0.891	1.015	0.839	0.971	0.951	0.952	0.984	0.872	0.919	0.992	0.924	0.969	0.883	0.859	1.011	0.91	0.865	0.9	0.921	0.983	0.918	0.887	0.968	1.016	0.855	0.965	0.933	0.921	0.847
Scale (60)	0.881	0.916	0.977	0.858	0.928	0.903	0.897	0.925	0.908	0.977	0.902	0.918	0.946	0.907	0.939	0.927	0.873	1.031	0.881	0.803	0.903	1.017	0.911	0.908	0.938	0.946	0.918	0.884	0.925	0.981	0.971	1.039	0.939	0.87	0.99	0.938	0.908	0.837	0.934	0.959	0.864	0.829	0.898	1.013	0.843	0.958	0.897	0.958	0.898
Scale (61)	0.892	0.906	0.975	0.837	0.854	0.949	0.925	0.927	0.944	0.901	0.905	0.955	0.955	0.879	0.887	0.915	0.899	0.99	0.918	0.786	0.851	0.959	0.878	0.92	0.897	0.96	0.921	0.89	0.971	0.96	0.915	1.013	0.896	0.839	0.976	0.952	0.895	0.912	0.902	0.944	0.893	0.848	0.904	0.976	0.891	0.929	0.932	0.929	0.873
Scale (62)	0.905	0.917	0.995	0.881	0.895	0.942	0.848	0.967	0.868	0.951	0.891	0.91	0.908	0.859	0.955	0.907	0.916	0.995	0.859	0.775	0.88	1.012	0.862	0.931	0.875	0.993	0.913	0.922	0.908	0.952	0.924	0.983	0.912	0.865	0.953	0.897	0.891	0.897	0.883	0.917	0.849	0.87	0.897	0.961	0.842	0.961	0.896	0.958	0.804
Scale (63)	0.877	0.897	0.935	0.869	0.858	0.926	0.841	0.928	0.921	0.927	0.878	0.904	0.89	0.87	0.883	0.887	0.855	0.957	0.872	0.833	0.881	0.965	0.852	0.9	0.897	0.927	0.919	0.833	0.934	0.952	0.867	0.963	0.895	0.857	0.956	0.924	0.864	0.851	0.91	0.91	0.91	0.855	0.893	0.984	0.826	0.918	0.904	0.922	0.848
Scale (64)	0.863	0.909	0.991	0.864	0.855	0.901	0.828	0.93	0.864	0.929	0.876	0.844	0.901	0.873	0.917	0.898	0.908	0.989	0.865	0.792	0.851	0.957	0.855	0.881	0.877	0.916	0.947	0.827	0.911	0.926	0.891	0.969	0.889	0.847	0.949	0.885	0.884	0.876	0.872	0.937	0.868	0.849	0.877	0.979	0.834	0.927	0.898	0.898	0.85
Scale (65)	0.876	0.899	0.916	0.84	0.85	0.96	0.848	0.896	0.912	0.934	0.854	0.908	0.885	0.825	0.861	0.879	0.879	0.993	0.93	0.728	0.9	0.921	0.848	0.905	0.866	0.949	0.947	0.856	0.898	0.948	0.921	0.979	0.87	0.855	0.987	0.875	0.854	0.858	0.843	0.908	0.894	0.867	0.895	0.989	0.796	0.951	0.888	0.867	0.854
Scale (66)	0.87	0.868	0.926	0.874	0.814	0.913	0.786	0.952	0.89	0.943	0.859	0.852	0.908	0.856	0.902	0.877	0.856	0.981	0.889	0.767	0.91	0.94	0.855	0.867	0.842	0.877	0.921	0.859	0.861	0.969	0.908	0.934	0.847	0.83	0.922	0.874	0.848	0.872	0.882	0.892	0.865	0.833	0.833	0.961	0.82	0.915	0.883	0.919	0.822
Scale (67)	0.858	0.838	0.959	0.851	0.835	0.908	0.808	0.87	0.878	0.907	0.878	0.883	0.88	0.837	0.866	0.823	0.868	0.971	0.871	0.777	0.853	0.924	0.86	0.904	0.849	0.892	0.933	0.819	0.855	0.912	0.92	0.954	0.868	0.788	0.941	0.869	0.884	0.834	0.886	0.89	0.853	0.843	0.914	0.953	0.816	0.984	0.859	0.875	0.798
Scale (68)	0.864	0.867	0.903	0.827	0.856	0.935	0.813	0.886	0.89	0.907	0.848	0.908	0.866	0.811	0.856	0.886	0.867	0.973	0.844	0.757	0.88	0.968	0.856	0.914	0.827	0.881	0.911	0.852	0.874	0.95	0.897	0.934	0.855	0.804	0.931	0.904	0.826	0.815	0.837	0.89	0.821	0.848	0.838	0.997	0.82	0.9	0.878	0.867	0.792
Scale (69)	0.855	0.88	0.921	0.85	0.854	0.914	0.758	0.906	0.876	0.936	0.857	0.892	0.868	0.834	0.87	0.869	0.872	0.981	0.863	0.757	0.884	0.96	0.84	0.871	0.799	0.894	0.919	0.851	0.887	0.928	0.961	0.966	0.868	0.81	0.929	0.892	0.84	0.816	0.859	0.905	0.832	0.825	0.879	0.944	0.786	0.908	0.854	0.883	0.794
Scale (70)	0.835	0.863	0.901	0.859	0.878	0.91	0.801	0.871	0.82	0.936	0.835	0.871	0.9	0.819	0.808	0.825	0.872	0.93	0.857	0.713	0.892	0.914	0.836	0.835	0.837	0.91	0.898	0.841	0.868	0.932	0.923	0.927	0.892	0.797	0.862	0.904	0.815	0.849	0.879	0.863	0.833	0.827	0.863	0.944	0.796	0.922	0.877	0.92	0.803
Scale (71)	0.867	0.842	0.922	0.846	0.866	0.853	0.791	0.897	0.834	0.932	0.832	0.875	0.858	0.834	0.859	0.835	0.888	0.945	0.832	0.72	0.835	0.907	0.835	0.866	0.849	0.885	0.874	0.81	0.84	0.917	0.897	0.968	0.874	0.809	0.913	0.87	0.855	0.832	0.85	0.877	0.847	0.832	0.858	0.954	0.785	0.928	0.843	0.881	0.779
Scale (72)	0.841	0.82	0.882	0.827	0.805	0.877	0.75	0.869	0.859	0.848	0.835	0.835	0.885	0.826	0.846	0.834	0.796	0.918	0.839	0.773	0.908	0.942	0.804	0.873	0.785	0.884	0.869	0.831	0.82	0.837	0.867	0.956	0.848	0.818	0.921	0.889	0.855	0.821	0.847	0.839	0.847	0.85	0.855	0.922	0.742	0.884	0.813	0.885	0.782
Scale (73)	0.839	0.852	0.901	0.818	0.784	0.899	0.763	0.854	0.815	0.888	0.822	0.847	0.854	0.766	0.877	0.841	0.857	0.924	0.821	0.735	0.868	0.9	0.809	0.803	0.783	0.871	0.877	0.789	0.84	0.88	0.864	0.931	0.842	0.771	0.883	0.857	0.797	0.819	0.791	0.829	0.822	0.819	0.85	0.903	0.727	0.86	0.767	0.854	0.786
Scale (74)	0.841	0.812	0.892	0.752	0.79	0.839	0.799	0.861	0.822	0.852	0.805	0.782	0.801	0.751	0.83	0.775	0.834	0.929	0.819	0.728	0.839	0.912	0.792	0.847	0.752	0.874	0.872	0.817	0.815	0.862	0.869	0.887	0.834	0.761	0.88	0.851	0.785	0.834	0.801	0.831	0.789	0.808	0.824	0.862	0.771	0.889	0.82	0.836	0.778
Scale (75)	0.803	0.872	0.845	0.79	0.803	0.887	0.756	0.844	0.835	0.847	0.789	0.865	0.823	0.778	0.811	0.776	0.835	0.923	0.772	0.742	0.793	0.91	0.806	0.805	0.756	0.858	0.857	0.803	0.847	0.881	0.857	0.881	0.815	0.732	0.878	0.843	0.767	0.836	0.83	0.812	0.783	0.779	0.812	0.87	0.749	0.863	0.845	0.806	0.787
Scale (76)	0.802	0.797	0.885	0.775	0.759	0.832	0.731	0.861	0.828	0.882	0.767	0.781	0.793	0.78	0.799	0.759	0.841	0.903	0.805	0.718	0.823	0.884	0.798	0.794	0.749	0.835	0.871	0.802	0.821	0.87	0.852	0.912	0.829	0.788	0.838	0.816	0.786	0.822	0.81	0.806	0.768	0.798	0.763	0.88	0.723	0.838	0.816	0.799	0.745
Scale (77)	0.819	0.792	0.813	0.804	0.773	0.837	0.777	0.836	0.812	0.854	0.772	0.814	0.858	0.777	0.803	0.782	0.831	0.876	0.789	0.664	0.802	0.903	0.782	0.835	0.818	0.858	0.862	0.8	0.819	0.869	0.824	0.882	0.849	0.765	0.89	0.789	0.758	0.79	0.797	0.817	0.796	0.806	0.768	0.898	0.744	0.839	0.847	0.814	0.8
Scale (78)	0.791	0.814	0.839	0.739	0.806	0.831	0.726	0.802	0.809	0.846	0.789	0.809	0.819	0.801	0.826	0.746	0.772	0.898	0.79	0.668	0.819	0.865	0.767	0.801	0.781	0.855	0.83	0.778	0.821	0.863	0.858	0.883	0.853	0.729	0.913	0.836	0.768	0.781	0.744	0.809	0.777	0.793	0.793	0.86	0.735	0.848	0.822	0.82	0.697
Scale (79)	0.813	0.799	0.854	0.745	0.772	0.816	0.756	0.817	0.797	0.844	0.798	0.823	0.828	0.766	0.756	0.783	0.805	0.894	0.763	0.718	0.779	0.878	0.739	0.809	0.751	0.812	0.862	0.824	0.772	0.87	0.831	0.874	0.818	0.761	0.86	0.827	0.758	0.81	0.795	0.757	0.76	0.796	0.802	0.855	0.726	0.806	0.79	0.782	0.749
Scale (80)	0.781	0.783	0.854	0.731	0.752	0.78	0.771	0.769	0.761	0.865	0.748	0.743	0.776	0.752	0.793	0.783	0.831	0.886	0.77	0.673	0.752	0.862	0.802	0.804	0.755	0.807	0.84	0.775	0.814	0.866	0.835	0.853	0.827	0.741	0.789	0.797	0.757	0.777	0.763	0.791	0.789	0.786	0.782	0.878	0.734	0.86	0.772	0.783	0.778
[truncated: 51 more columns]

## Sheet: Simulation (7)
	Neuron group (0)	Neuron group (1)	Neuron group (10)	Neuron group (11)	Neuron group (12)	Neuron group (13)	Neuron group (14)	Neuron group (15)	Neuron group (16)	Neuron group (17)	Neuron group (18)	Neuron group (19)	Neuron group (2)	Neuron group (20)	Neuron group (21)	Neuron group (22)	Neuron group (23)	Neuron group (24)	Neuron group (25)	Neuron group (26)	Neuron group (27)	Neuron group (28)	Neuron group (29)	Neuron group (3)	Neuron group (30)	Neuron group (31)	Neuron group (32)	Neuron group (33)	Neuron group (34)	Neuron group (35)	Neuron group (36)	Neuron group (37)	Neuron group (38)	Neuron group (39)	Neuron group (4)	Neuron group (40)	Neuron group (41)	Neuron group (42)	Neuron group (43)	Neuron group (44)	Neuron group (45)	Neuron group (46)	Neuron group (47)	Neuron group (48)	Neuron group (49)	Neuron group (5)	Neuron group (50)	Neuron group (51)	Neuron group (52)
Scale (1)	2.241	2.223	2.227	2.237	2.246	2.25	2.23	2.225	2.216	2.23	2.213	2.261	2.233	2.226	2.26	2.218	2.236	2.252	2.23	2.236	2.251	2.254	2.231	2.253	2.211	2.233	2.234	2.247	2.231	2.212	2.225	2.232	2.234	2.234	2.252	2.227	2.217	2.236	2.246	2.21	2.222	2.21	2.227	2.256	2.243	2.234	2.217	2.258	2.221
Scale (2)	2.069	2.065	2.056	2.067	2.078	2.077	2.071	2.071	2.057	2.067	2.053	2.085	2.063	2.07	2.082	2.056	2.077	2.088	2.069	2.07	2.074	2.091	2.07	2.082	2.054	2.068	2.065	2.077	2.071	2.051	2.072	2.082	2.067	2.076	2.082	2.063	2.056	2.081	2.088	2.048	2.066	2.066	2.074	2.088	2.081	2.08	2.057	2.09	2.059
Scale (3)	2.009	1.993	2.001	1.997	2.005	2.014	2.012	1.996	1.991	1.996	1.993	2.005	2	2.01	2.01	2.006	2.01	1.998	2.002	2.011	1.998	2.037	1.99	2.008	1.981	2.006	2.004	2.009	1.993	1.973	2.006	2.007	2.002	2.003	2.003	1.986	1.981	2.014	2.019	1.998	1.996	2.006	1.999	2.009	1.998	2.003	1.989	2.011	2
Scale (4)	1.97	1.973	1.963	1.963	1.971	1.972	1.977	1.963	1.973	1.97	1.961	1.978	1.979	1.969	1.973	1.97	1.967	1.958	1.958	1.975	1.961	1.99	1.962	1.981	1.951	1.966	1.983	1.964	1.959	1.947	1.947	1.969	1.958	1.973	1.964	1.956	1.956	1.969	1.986	1.96	1.96	1.968	1.953	1.98	1.96	1.957	1.969	1.98	1.952
Scale (5)	1.94	1.961	1.956	1.957	1.97	1.962	1.974	1.953	1.969	1.96	1.95	1.954	1.962	1.97	1.982	1.985	1.955	1.948	1.962	1.954	1.968	1.975	1.954	1.967	1.936	1.951	1.967	1.952	1.96	1.948	1.957	1.966	1.962	1.968	1.949	1.968	1.96	1.966	1.978	1.962	1.97	1.958	1.958	1.963	1.969	1.963	1.969	1.946	1.957
Scale (6)	1.945	1.967	1.952	1.952	1.97	1.957	1.982	1.983	1.974	1.975	1.973	1.95	1.975	1.982	1.959	1.976	1.967	1.94	1.973	1.96	1.981	1.969	1.954	1.959	1.94	1.97	1.984	1.972	1.984	1.969	1.972	1.992	1.971	1.989	1.941	1.968	1.964	1.976	1.977	1.976	1.971	1.968	1.967	1.958	1.957	1.969	1.978	1.961	1.965
Scale (7)	1.916	1.963	1.955	1.957	1.964	1.959	1.975	1.99	1.962	1.98	1.967	1.952	1.973	1.977	1.957	1.982	1.973	1.928	1.96	1.967	1.952	1.981	1.957	1.963	1.957	1.965	1.988	1.956	1.981	1.973	1.979	1.983	1.964	1.98	1.937	1.952	1.978	1.967	1.977	1.981	1.993	1.967	1.972	1.954	1.969	1.97	1.983	1.957	1.953
Scale (8)	1.917	1.951	1.937	1.943	1.944	1.945	1.956	1.966	1.949	1.949	1.96	1.919	1.961	1.969	1.918	1.963	1.95	1.923	1.936	1.947	1.951	1.953	1.93	1.945	1.948	1.94	1.975	1.945	1.938	1.933	1.944	1.96	1.945	1.958	1.925	1.945	1.963	1.945	1.954	1.952	1.965	1.943	1.935	1.935	1.943	1.937	1.958	1.93	1.948
Scale (9)	1.892	1.905	1.893	1.925	1.902	1.909	1.916	1.934	1.909	1.919	1.934	1.892	1.921	1.923	1.87	1.93	1.906	1.872	1.901	1.917	1.914	1.907	1.891	1.908	1.889	1.92	1.929	1.909	1.9	1.918	1.902	1.915	1.913	1.918	1.873	1.919	1.916	1.914	1.911	1.934	1.916	1.921	1.914	1.906	1.898	1.884	1.938	1.897	1.913
Scale (10)	1.834	1.853	1.855	1.875	1.861	1.835	1.862	1.892	1.872	1.867	1.892	1.844	1.894	1.88	1.838	1.883	1.842	1.806	1.834	1.851	1.856	1.869	1.87	1.841	1.84	1.847	1.885	1.877	1.863	1.878	1.843	1.862	1.864	1.854	1.833	1.864	1.879	1.841	1.863	1.898	1.883	1.854	1.855	1.85	1.862	1.824	1.89	1.844	1.874
Scale (11)	1.793	1.802	1.787	1.823	1.787	1.791	1.813	1.815	1.8	1.804	1.831	1.775	1.845	1.818	1.759	1.833	1.775	1.762	1.776	1.794	1.805	1.79	1.812	1.794	1.766	1.805	1.82	1.81	1.799	1.82	1.784	1.788	1.816	1.809	1.775	1.829	1.815	1.812	1.807	1.841	1.823	1.79	1.794	1.803	1.785	1.758	1.816	1.779	1.81
Scale (12)	1.72	1.754	1.759	1.784	1.747	1.729	1.731	1.764	1.75	1.754	1.813	1.742	1.804	1.787	1.714	1.781	1.72	1.72	1.72	1.729	1.757	1.748	1.755	1.723	1.686	1.744	1.754	1.749	1.731	1.742	1.747	1.738	1.782	1.77	1.732	1.765	1.756	1.74	1.72	1.773	1.765	1.733	1.736	1.784	1.73	1.713	1.778	1.731	1.761
Scale (13)	1.675	1.689	1.698	1.736	1.715	1.691	1.709	1.72	1.703	1.692	1.751	1.681	1.77	1.742	1.69	1.718	1.693	1.647	1.684	1.681	1.724	1.699	1.726	1.695	1.66	1.704	1.721	1.718	1.698	1.681	1.679	1.692	1.738	1.707	1.702	1.734	1.717	1.695	1.679	1.732	1.684	1.679	1.704	1.706	1.678	1.671	1.734	1.676	1.739
Scale (14)	1.654	1.676	1.679	1.691	1.672	1.64	1.671	1.692	1.671	1.685	1.725	1.656	1.737	1.704	1.627	1.672	1.643	1.605	1.656	1.638	1.674	1.659	1.694	1.649	1.632	1.644	1.695	1.68	1.647	1.672	1.64	1.67	1.709	1.658	1.663	1.706	1.692	1.666	1.645	1.694	1.675	1.667	1.649	1.694	1.656	1.604	1.719	1.654	1.691
Scale (15)	1.6	1.602	1.611	1.64	1.616	1.604	1.611	1.655	1.608	1.615	1.679	1.615	1.674	1.661	1.589	1.621	1.598	1.574	1.584	1.595	1.644	1.582	1.637	1.626	1.57	1.611	1.63	1.611	1.61	1.631	1.582	1.605	1.657	1.641	1.632	1.643	1.619	1.595	1.605	1.638	1.633	1.606	1.608	1.621	1.599	1.563	1.642	1.603	1.657
Scale (16)	1.569	1.563	1.555	1.581	1.544	1.521	1.559	1.574	1.542	1.551	1.605	1.552	1.598	1.575	1.528	1.565	1.51	1.487	1.505	1.538	1.562	1.535	1.604	1.537	1.535	1.556	1.565	1.564	1.548	1.562	1.518	1.543	1.575	1.548	1.532	1.6	1.551	1.576	1.548	1.599	1.564	1.529	1.547	1.547	1.556	1.509	1.59	1.529	1.594
Scale (17)	1.478	1.476	1.53	1.518	1.493	1.49	1.492	1.472	1.48	1.507	1.537	1.501	1.557	1.513	1.486	1.514	1.45	1.428	1.474	1.449	1.504	1.489	1.504	1.471	1.432	1.484	1.483	1.494	1.479	1.475	1.449	1.482	1.523	1.473	1.478	1.523	1.485	1.479	1.482	1.541	1.49	1.481	1.47	1.518	1.473	1.424	1.508	1.473	1.514
Scale (18)	1.427	1.399	1.448	1.468	1.439	1.437	1.392	1.421	1.417	1.432	1.488	1.459	1.494	1.473	1.426	1.43	1.388	1.373	1.408	1.419	1.429	1.407	1.474	1.459	1.362	1.43	1.441	1.421	1.43	1.412	1.387	1.418	1.468	1.424	1.426	1.463	1.408	1.412	1.4	1.472	1.435	1.424	1.413	1.435	1.384	1.361	1.458	1.393	1.471
Scale (19)	1.399	1.39	1.383	1.396	1.36	1.372	1.378	1.375	1.393	1.4	1.403	1.404	1.44	1.406	1.372	1.4	1.361	1.325	1.363	1.357	1.404	1.373	1.414	1.392	1.345	1.384	1.402	1.359	1.387	1.382	1.362	1.356	1.437	1.386	1.387	1.404	1.386	1.341	1.35	1.437	1.391	1.395	1.368	1.42	1.369	1.344	1.409	1.355	1.411
Scale (20)	1.338	1.347	1.339	1.364	1.337	1.374	1.33	1.364	1.395	1.37	1.402	1.347	1.454	1.397	1.357	1.363	1.333	1.312	1.318	1.351	1.384	1.379	1.408	1.378	1.28	1.368	1.361	1.342	1.31	1.364	1.345	1.325	1.367	1.336	1.356	1.369	1.343	1.336	1.335	1.404	1.354	1.322	1.354	1.37	1.337	1.317	1.396	1.349	1.386
Scale (21)	1.314	1.329	1.349	1.374	1.316	1.333	1.365	1.349	1.338	1.343	1.384	1.367	1.417	1.394	1.338	1.332	1.281	1.29	1.299	1.297	1.355	1.324	1.389	1.336	1.294	1.329	1.342	1.34	1.331	1.337	1.312	1.321	1.384	1.346	1.349	1.373	1.355	1.308	1.307	1.382	1.309	1.33	1.331	1.388	1.325	1.289	1.4	1.319	1.393
Scale (22)	1.303	1.354	1.356	1.399	1.295	1.305	1.345	1.337	1.353	1.352	1.426	1.342	1.427	1.383	1.309	1.337	1.297	1.3	1.3	1.298	1.341	1.316	1.375	1.329	1.266	1.335	1.328	1.348	1.342	1.352	1.33	1.326	1.382	1.348	1.326	1.395	1.371	1.317	1.291	1.365	1.316	1.302	1.333	1.365	1.32	1.253	1.431	1.33	1.371
Scale (23)	1.317	1.302	1.347	1.349	1.346	1.282	1.343	1.345	1.352	1.333	1.385	1.315	1.406	1.371	1.343	1.314	1.277	1.257	1.301	1.292	1.36	1.302	1.365	1.356	1.267	1.334	1.308	1.337	1.324	1.322	1.285	1.323	1.367	1.352	1.328	1.373	1.358	1.336	1.302	1.369	1.325	1.302	1.342	1.306	1.308	1.274	1.401	1.318	1.372
Scale (24)	1.288	1.336	1.334	1.374	1.325	1.281	1.306	1.312	1.343	1.328	1.375	1.328	1.406	1.369	1.293	1.342	1.272	1.256	1.301	1.271	1.334	1.326	1.342	1.293	1.25	1.308	1.325	1.311	1.326	1.339	1.303	1.322	1.369	1.356	1.305	1.401	1.335	1.322	1.281	1.342	1.316	1.289	1.317	1.335	1.305	1.254	1.372	1.307	1.34
Scale (25)	1.247	1.297	1.324	1.35	1.297	1.283	1.328	1.304	1.328	1.349	1.364	1.281	1.369	1.376	1.307	1.344	1.245	1.277	1.27	1.256	1.307	1.27	1.299	1.279	1.241	1.309	1.27	1.298	1.297	1.326	1.277	1.295	1.327	1.322	1.308	1.336	1.309	1.303	1.267	1.348	1.312	1.281	1.269	1.338	1.288	1.257	1.372	1.298	1.319
Scale (26)	1.26	1.227	1.288	1.302	1.321	1.259	1.281	1.282	1.28	1.275	1.342	1.277	1.334	1.33	1.259	1.297	1.263	1.207	1.27	1.203	1.301	1.269	1.311	1.258	1.274	1.27	1.271	1.268	1.281	1.254	1.237	1.269	1.324	1.317	1.262	1.328	1.286	1.286	1.247	1.35	1.275	1.272	1.277	1.291	1.247	1.238	1.349	1.267	1.305
Scale (27)	1.215	1.235	1.278	1.255	1.274	1.237	1.251	1.27	1.26	1.25	1.293	1.235	1.309	1.343	1.225	1.312	1.206	1.191	1.227	1.218	1.247	1.23	1.262	1.262	1.226	1.255	1.225	1.255	1.266	1.294	1.222	1.21	1.28	1.293	1.218	1.272	1.272	1.246	1.231	1.323	1.31	1.275	1.248	1.187	1.264	1.218	1.291	1.22	1.286
Scale (28)	1.24	1.214	1.225	1.256	1.243	1.205	1.22	1.255	1.255	1.238	1.315	1.214	1.264	1.292	1.17	1.226	1.192	1.183	1.21	1.191	1.239	1.206	1.223	1.174	1.176	1.209	1.238	1.222	1.253	1.254	1.205	1.243	1.264	1.238	1.207	1.27	1.232	1.236	1.185	1.28	1.248	1.257	1.2	1.218	1.247	1.227	1.29	1.2	1.23
Scale (29)	1.171	1.17	1.231	1.212	1.191	1.176	1.221	1.216	1.252	1.197	1.279	1.186	1.275	1.27	1.191	1.204	1.158	1.148	1.205	1.15	1.257	1.171	1.227	1.135	1.142	1.189	1.209	1.166	1.22	1.224	1.187	1.186	1.223	1.227	1.201	1.244	1.219	1.177	1.174	1.287	1.235	1.222	1.156	1.174	1.191	1.175	1.255	1.188	1.209
Scale (30)	1.174	1.185	1.162	1.201	1.174	1.133	1.169	1.217	1.195	1.178	1.243	1.154	1.234	1.236	1.159	1.183	1.107	1.117	1.177	1.154	1.189	1.121	1.22	1.137	1.161	1.168	1.187	1.153	1.2	1.197	1.135	1.163	1.194	1.2	1.156	1.157	1.188	1.177	1.135	1.253	1.211	1.193	1.173	1.147	1.187	1.128	1.2	1.183	1.226
Scale (31)	1.123	1.16	1.138	1.148	1.147	1.126	1.174	1.127	1.153	1.179	1.244	1.123	1.181	1.203	1.109	1.122	1.073	1.098	1.145	1.076	1.13	1.135	1.175	1.112	1.116	1.152	1.165	1.139	1.205	1.123	1.13	1.127	1.158	1.178	1.122	1.113	1.152	1.176	1.133	1.215	1.176	1.163	1.14	1.128	1.111	1.121	1.148	1.146	1.157
Scale (32)	1.093	1.091	1.124	1.141	1.069	1.1	1.138	1.126	1.114	1.125	1.185	1.106	1.134	1.172	1.088	1.135	1.067	1.058	1.1	1.092	1.12	1.114	1.18	1.063	1.07	1.122	1.114	1.072	1.146	1.147	1.12	1.104	1.137	1.15	1.106	1.136	1.096	1.106	1.07	1.195	1.156	1.154	1.095	1.098	1.111	1.098	1.152	1.074	1.14
Scale (33)	1.083	1.083	1.096	1.061	1.074	1.092	1.11	1.063	1.089	1.103	1.17	1.064	1.129	1.156	1.05	1.099	1.084	1.027	1.067	1.047	1.076	1.041	1.127	1.024	1.056	1.067	1.1	1.055	1.126	1.086	1.097	1.073	1.127	1.113	1.077	1.089	1.075	1.103	1.047	1.142	1.115	1.128	1.055	1.035	1.072	1.093	1.112	1.063	1.104
Scale (34)	1.032	1.044	1.08	1.03	1.044	1.073	1.033	1.069	1.052	1.044	1.09	1.032	1.097	1.096	1.052	1.081	1.031	1.018	1.063	1.038	1.074	1.032	1.076	1.004	1.03	1.064	1.043	1.03	1.054	1.064	1.065	1.012	1.051	1.043	1.036	1.061	1.023	1.057	1.041	1.129	1.067	1.104	1.018	1.042	1.044	1.056	1.075	1.037	1.069
Scale (35)	1.021	0.972	1.005	1.02	1.003	1.012	1.013	1.022	1.029	0.989	1.082	1.026	1.033	1.09	0.998	1.026	0.93	0.999	1.012	0.986	1.017	1.02	1.065	0.991	0.997	1.018	1.057	0.995	1.043	1.043	1.04	0.974	1.034	1.021	1.039	1.029	1.013	1.042	1.011	1.08	1.032	1.092	1.036	1.012	1.006	1.026	1.048	0.996	1.07
Scale (36)	0.972	0.972	1.016	1.024	1.009	0.988	0.992	1.009	0.983	0.988	1.06	0.98	1.039	1.076	0.985	0.971	0.972	0.979	0.991	0.969	1.017	0.967	1.026	0.977	0.933	1.024	1.019	0.983	1.037	1.01	1.001	1.016	0.979	1.02	0.969	0.985	0.967	1	0.961	1.079	1.021	1.019	0.957	0.995	0.963	0.961	1.022	0.976	1.04
Scale (37)	0.976	0.958	1.013	0.976	0.978	0.986	0.969	0.97	0.98	0.96	1.042	0.953	1.017	1.042	0.994	0.973	0.927	0.912	0.966	0.937	1.001	0.963	1	0.939	0.938	0.972	1	0.939	0.971	1.006	0.979	0.942	0.998	0.993	0.959	1.014	0.966	1.002	0.94	1.045	1.017	1.013	0.984	0.96	0.98	0.963	1.02	0.965	0.99
Scale (38)	0.957	0.929	0.952	0.946	0.91	0.935	0.968	0.958	0.982	0.95	0.985	0.933	0.97	1.025	0.966	0.966	0.895	0.927	0.958	0.923	0.977	0.945	0.971	0.916	0.936	0.952	0.962	0.948	0.966	0.956	0.965	0.97	0.977	1.015	0.94	0.959	0.961	0.943	0.916	1.015	1.007	1.01	0.958	0.922	0.972	0.957	0.998	0.955	0.983
Scale (39)	0.938	0.924	0.986	0.977	0.938	0.949	0.972	0.932	0.956	0.913	1.016	0.948	0.996	1.02	0.945	0.907	0.844	0.889	0.923	0.924	1.004	0.94	0.951	0.897	0.896	0.926	0.939	0.95	0.962	0.955	0.951	0.955	0.999	0.997	0.969	0.933	0.95	0.966	0.941	0.993	0.955	0.973	0.946	0.98	0.949	0.942	0.982	0.93	0.98
Scale (40)	0.909	0.91	0.939	0.934	0.938	0.947	0.955	0.951	0.965	0.934	1.013	0.93	0.997	1.021	0.95	0.952	0.89	0.906	0.914	0.924	0.989	0.944	0.948	0.907	0.914	0.915	0.933	0.922	0.939	0.938	0.963	0.938	0.94	0.97	0.941	0.955	0.935	0.976	0.885	0.989	0.958	0.996	0.937	0.916	0.952	0.979	0.972	0.907	1.001
Scale (41)	0.866	0.909	0.986	0.931	0.936	0.929	0.937	0.924	0.92	0.916	1.013	0.94	0.971	1.011	0.906	0.944	0.892	0.936	0.926	0.874	0.971	0.944	0.953	0.913	0.898	0.924	0.951	0.943	0.956	0.982	0.943	0.924	0.958	0.984	0.966	0.915	0.947	0.931	0.885	0.994	0.954	0.998	0.955	0.938	0.924	0.944	0.947	0.932	1.005
Scale (42)	0.871	0.903	0.949	0.951	0.915	0.918	0.943	0.942	0.943	0.934	0.994	0.948	0.98	1.025	0.916	0.937	0.873	0.886	0.904	0.901	0.92	0.937	0.945	0.923	0.915	0.916	0.932	0.94	0.934	0.944	0.932	0.916	0.959	0.976	0.931	0.924	0.972	0.943	0.902	0.985	0.918	0.976	0.927	0.94	0.914	0.927	0.961	0.928	0.961
Scale (43)	0.878	0.917	0.946	0.949	0.944	0.916	0.94	0.931	0.947	0.953	1.006	0.954	1.003	1.041	0.924	0.93	0.876	0.892	0.932	0.884	1.007	0.906	0.945	0.944	0.896	0.887	0.892	0.922	0.955	0.941	0.934	0.907	0.95	0.968	0.935	0.932	0.944	0.976	0.93	0.949	0.945	0.976	0.936	0.883	0.911	0.94	0.955	0.928	0.978
Scale (44)	0.917	0.916	0.956	0.951	0.921	0.925	0.93	0.96	0.962	0.916	1.009	0.941	0.998	1.029	0.933	0.916	0.884	0.915	0.948	0.914	0.963	0.943	0.938	0.902	0.879	0.899	0.936	0.928	0.92	0.958	0.933	0.906	0.938	0.979	0.943	0.956	0.986	0.913	0.871	1.033	0.931	0.934	0.937	0.936	0.912	0.924	0.986	0.922	0.945
Scale (45)	0.911	0.931	0.936	0.963	0.904	0.922	0.929	0.981	0.938	0.946	1.036	0.896	1.029	1.044	0.95	0.902	0.883	0.9	0.937	0.875	0.961	0.929	0.983	0.898	0.894	0.874	0.921	0.944	0.955	0.967	0.908	0.899	0.948	0.961	0.941	0.944	0.991	0.937	0.891	1.012	0.915	0.923	0.944	0.93	0.925	0.875	0.99	0.882	0.993
Scale (46)	0.927	0.939	0.979	0.942	0.922	0.929	0.962	0.972	0.944	0.931	0.987	0.9	0.982	1.031	0.968	0.921	0.903	0.897	0.952	0.847	0.942	0.889	0.963	0.931	0.911	0.907	0.943	0.928	0.94	0.964	0.947	0.976	0.948	1.005	0.9	0.926	0.975	0.942	0.854	1.02	0.927	0.924	0.944	0.934	0.912	0.933	1.015	0.911	0.997
Scale (47)	0.888	0.934	0.986	0.933	0.93	0.92	0.951	0.963	0.974	0.941	1.015	0.984	0.985	1.012	0.95	0.953	0.871	0.893	0.947	0.918	0.933	0.932	0.947	0.899	0.911	0.925	0.932	0.933	0.965	0.969	0.937	0.918	0.926	0.971	0.944	0.949	0.987	0.979	0.869	1.019	0.964	0.937	0.945	0.906	0.955	0.931	0.978	0.898	0.993
Scale (48)	0.894	0.957	0.944	0.951	0.903	0.924	0.918	1.001	0.95	0.951	1.008	0.944	1.045	1.031	0.925	0.931	0.897	0.889	0.918	0.864	0.953	0.976	0.988	0.894	0.918	0.896	0.936	0.961	0.969	0.978	0.931	0.935	0.98	1.003	0.914	0.982	0.961	0.966	0.91	1.032	0.943	0.943	0.951	0.913	0.923	0.926	0.981	0.934	0.947
Scale (49)	0.905	0.931	0.968	0.976	0.919	0.93	0.937	0.968	1.004	0.943	1.008	0.901	1.039	1.061	0.925	0.955	0.944	0.912	0.984	0.906	0.941	0.932	0.933	0.909	0.898	0.931	0.939	0.961	0.994	1.012	0.962	0.908	0.948	0.961	0.95	0.939	0.948	0.991	0.902	1.041	0.927	0.972	0.923	0.893	0.922	0.919	0.992	0.933	0.96
Scale (50)	0.836	0.928	0.987	0.944	0.946	0.913	0.924	0.978	0.982	0.989	1.045	0.929	1.001	1.087	0.955	0.981	0.89	0.94	0.927	0.902	0.961	0.963	0.998	0.86	0.914	0.938	0.931	0.938	0.975	1.01	0.959	0.935	0.967	0.991	0.945	0.962	0.962	0.929	0.899	1.021	0.983	0.988	0.891	0.958	0.934	0.936	0.993	0.966	0.975
Scale (51)	0.9	0.926	0.948	0.948	0.931	0.899	0.955	0.992	0.993	0.942	1.035	0.933	1.019	1.01	0.931	0.967	0.919	0.882	0.968	0.871	0.96	0.932	0.928	0.889	0.908	0.907	0.923	0.915	0.929	0.945	0.936	0.93	0.928	0.947	0.917	0.979	0.966	0.963	0.912	1.02	0.932	1.009	0.922	0.918	0.99	0.939	0.973	0.912	0.976
Scale (52)	0.896	0.863	0.947	0.928	0.899	0.9	0.921	0.991	0.926	0.924	1.025	0.915	1.025	1.041	0.904	0.942	0.89	0.846	0.933	0.874	0.907	0.925	0.97	0.896	0.92	0.898	0.898	0.922	0.907	0.958	0.92	0.907	0.946	0.963	0.925	0.986	0.966	0.968	0.827	0.963	0.93	0.961	0.933	0.932	0.953	0.93	0.979	0.926	1.009
Scale (53)	0.862	0.904	0.926	0.935	0.906	0.877	0.906	0.955	0.966	0.948	0.984	0.9	0.983	0.984	0.917	0.93	0.864	0.858	0.929	0.851	0.948	0.926	0.914	0.874	0.907	0.916	0.924	0.953	0.942	0.938	0.917	0.9	0.94	0.932	0.927	0.948	0.968	0.952	0.849	1.001	0.946	0.936	0.921	0.857	0.909	0.947	1.005	0.903	0.981
Scale (54)	0.86	0.91	0.949	0.907	0.907	0.92	0.883	0.925	0.887	0.92	0.997	0.912	0.997	0.981	0.875	0.938	0.858	0.872	0.909	0.87	0.88	0.89	0.917	0.922	0.842	0.9	0.887	0.913	0.905	0.956	0.932	0.846	0.959	1.009	0.91	0.91	0.927	0.891	0.895	0.961	0.935	0.955	0.9	0.887	0.884	0.892	0.958	0.854	0.966
Scale (55)	0.857	0.897	0.962	0.861	0.872	0.878	0.893	0.921	0.928	0.909	1.005	0.849	0.998	0.983	0.895	0.912	0.853	0.812	0.869	0.837	0.907	0.879	0.922	0.889	0.783	0.878	0.89	0.928	0.899	0.932	0.894	0.875	0.897	0.961	0.879	0.906	0.955	0.931	0.877	0.931	0.894	0.899	0.901	0.838	0.878	0.845	0.987	0.851	0.958
Scale (56)	0.874	0.875	0.933	0.879	0.879	0.913	0.845	0.902	0.918	0.877	1.018	0.883	0.958	0.985	0.824	0.856	0.822	0.808	0.834	0.855	0.879	0.877	0.925	0.872	0.785	0.886	0.869	0.901	0.873	0.9	0.897	0.908	0.918	0.864	0.862	0.92	0.907	0.86	0.825	0.98	0.879	0.921	0.862	0.904	0.898	0.862	0.978	0.868	0.891
Scale (57)	0.809	0.831	0.935	0.832	0.885	0.86	0.855	0.899	0.939	0.862	0.963	0.857	0.945	0.927	0.831	0.895	0.822	0.814	0.869	0.812	0.888	0.817	0.917	0.829	0.839	0.877	0.863	0.876	0.896	0.911	0.892	0.863	0.916	0.927	0.885	0.913	0.874	0.873	0.85	0.938	0.947	0.929	0.884	0.859	0.859	0.84	0.909	0.861	0.934
Scale (58)	0.783	0.84	0.899	0.888	0.893	0.842	0.887	0.916	0.928	0.869	0.974	0.858	0.965	0.966	0.876	0.832	0.794	0.801	0.885	0.789	0.89	0.822	0.911	0.847	0.809	0.849	0.831	0.881	0.878	0.912	0.849	0.825	0.879	0.853	0.858	0.905	0.903	0.899	0.802	0.937	0.884	0.913	0.886	0.825	0.877	0.855	0.951	0.855	0.859
Scale (59)	0.833	0.882	0.859	0.875	0.826	0.782	0.827	0.908	0.895	0.869	0.993	0.879	0.959	0.939	0.832	0.869	0.777	0.797	0.821	0.78	0.872	0.843	0.882	0.815	0.823	0.822	0.83	0.884	0.864	0.892	0.86	0.821	0.9	0.891	0.846	0.898	0.914	0.88	0.754	0.95	0.839	0.863	0.857	0.875	0.857	0.797	0.915	0.832	0.897
Scale (60)	0.828	0.819	0.863	0.855	0.867	0.826	0.805	0.877	0.877	0.866	0.978	0.849	0.936	0.923	0.829	0.855	0.796	0.768	0.831	0.783	0.856	0.821	0.883	0.82	0.793	0.848	0.861	0.822	0.798	0.903	0.859	0.775	0.882	0.873	0.816	0.872	0.862	0.853	0.802	0.95	0.847	0.877	0.842	0.808	0.862	0.828	0.916	0.8	0.888
Scale (61)	0.735	0.846	0.883	0.854	0.815	0.781	0.803	0.873	0.859	0.859	0.947	0.829	0.918	0.92	0.818	0.846	0.763	0.756	0.87	0.749	0.856	0.809	0.897	0.805	0.784	0.827	0.785	0.83	0.851	0.89	0.859	0.817	0.901	0.867	0.812	0.853	0.88	0.804	0.778	0.91	0.873	0.849	0.856	0.829	0.838	0.84	0.899	0.823	0.881
Scale (62)	0.749	0.837	0.815	0.823	0.817	0.791	0.811	0.872	0.835	0.806	0.967	0.809	0.922	0.916	0.79	0.81	0.707	0.735	0.832	0.764	0.817	0.8	0.885	0.81	0.782	0.833	0.828	0.854	0.834	0.85	0.83	0.793	0.856	0.863	0.828	0.816	0.898	0.854	0.782	0.915	0.838	0.868	0.853	0.82	0.824	0.804	0.854	0.835	0.885
Scale (63)	0.768	0.757	0.88	0.807	0.808	0.763	0.785	0.851	0.828	0.822	0.973	0.787	0.882	0.91	0.798	0.858	0.75	0.771	0.831	0.727	0.811	0.817	0.872	0.782	0.776	0.792	0.805	0.788	0.835	0.846	0.853	0.822	0.794	0.861	0.814	0.838	0.847	0.854	0.759	0.888	0.849	0.853	0.812	0.782	0.842	0.802	0.894	0.788	0.862
Scale (64)	0.726	0.824	0.844	0.804	0.804	0.769	0.779	0.856	0.862	0.832	0.911	0.809	0.89	0.893	0.745	0.841	0.73	0.713	0.847	0.764	0.814	0.814	0.869	0.768	0.761	0.782	0.826	0.802	0.837	0.841	0.793	0.76	0.843	0.849	0.782	0.83	0.821	0.796	0.741	0.895	0.826	0.847	0.826	0.782	0.837	0.821	0.891	0.79	0.867
Scale (65)	0.744	0.809	0.886	0.813	0.797	0.796	0.787	0.803	0.829	0.846	0.895	0.8	0.912	0.916	0.787	0.851	0.76	0.741	0.763	0.729	0.803	0.775	0.836	0.707	0.791	0.802	0.754	0.795	0.794	0.812	0.808	0.817	0.816	0.842	0.808	0.815	0.89	0.789	0.73	0.851	0.857	0.85	0.818	0.759	0.784	0.838	0.863	0.801	0.847
Scale (66)	0.722	0.828	0.841	0.788	0.768	0.79	0.775	0.839	0.818	0.848	0.924	0.758	0.903	0.908	0.771	0.821	0.759	0.767	0.799	0.736	0.786	0.779	0.851	0.743	0.762	0.809	0.791	0.831	0.808	0.826	0.821	0.766	0.834	0.82	0.816	0.819	0.833	0.782	0.75	0.836	0.829	0.837	0.793	0.768	0.788	0.785	0.873	0.784	0.863
Scale (67)	0.703	0.782	0.868	0.769	0.781	0.772	0.81	0.86	0.833	0.85	0.922	0.736	0.902	0.854	0.784	0.831	0.763	0.726	0.809	0.755	0.809	0.802	0.823	0.757	0.762	0.81	0.836	0.78	0.811	0.849	0.797	0.776	0.873	0.841	0.793	0.804	0.824	0.784	0.746	0.905	0.826	0.801	0.847	0.761	0.817	0.812	0.857	0.796	0.888
Scale (68)	0.761	0.836	0.854	0.731	0.782	0.796	0.777	0.839	0.804	0.802	0.921	0.764	0.855	0.838	0.79	0.845	0.697	0.745	0.843	0.728	0.862	0.77	0.813	0.776	0.743	0.809	0.781	0.769	0.791	0.84	0.798	0.797	0.827	0.853	0.795	0.779	0.805	0.805	0.755	0.887	0.819	0.85	0.791	0.75	0.821	0.814	0.857	0.792	0.878
Scale (69)	0.746	0.832	0.805	0.779	0.779	0.738	0.802	0.85	0.803	0.802	0.909	0.737	0.874	0.871	0.788	0.8	0.744	0.688	0.847	0.724	0.786	0.775	0.869	0.767	0.719	0.798	0.803	0.8	0.806	0.784	0.801	0.822	0.824	0.848	0.773	0.788	0.852	0.781	0.758	0.837	0.827	0.848	0.827	0.783	0.785	0.821	0.867	0.767	0.862
Scale (70)	0.719	0.77	0.817	0.784	0.8	0.745	0.78	0.808	0.805	0.819	0.91	0.804	0.826	0.874	0.723	0.827	0.702	0.7	0.752	0.715	0.798	0.797	0.847	0.773	0.749	0.797	0.775	0.832	0.806	0.824	0.844	0.703	0.828	0.801	0.758	0.834	0.836	0.801	0.759	0.854	0.827	0.861	0.819	0.722	0.813	0.789	0.881	0.782	0.828
Scale (71)	0.749	0.736	0.814	0.807	0.77	0.761	0.771	0.775	0.819	0.792	0.9	0.765	0.838	0.896	0.771	0.823	0.702	0.747	0.758	0.684	0.796	0.791	0.816	0.768	0.767	0.782	0.784	0.756	0.797	0.801	0.789	0.796	0.812	0.863	0.776	0.79	0.805	0.803	0.775	0.901	0.826	0.817	0.801	0.773	0.786	0.76	0.85	0.75	0.801
Scale (72)	0.684	0.74	0.804	0.782	0.789	0.718	0.741	0.832	0.752	0.781	0.912	0.751	0.848	0.86	0.753	0.797	0.759	0.755	0.742	0.718	0.785	0.788	0.803	0.733	0.712	0.813	0.815	0.761	0.759	0.789	0.785	0.765	0.781	0.808	0.761	0.789	0.773	0.766	0.726	0.862	0.793	0.811	0.79	0.747	0.761	0.765	0.825	0.754	0.83
Scale (73)	0.705	0.771	0.813	0.766	0.808	0.744	0.754	0.788	0.756	0.776	0.851	0.758	0.84	0.835	0.697	0.784	0.704	0.717	0.735	0.741	0.786	0.763	0.8	0.709	0.744	0.729	0.743	0.757	0.753	0.773	0.827	0.714	0.779	0.792	0.748	0.773	0.827	0.786	0.734	0.848	0.795	0.852	0.772	0.739	0.761	0.782	0.823	0.776	0.801
Scale (74)	0.759	0.735	0.758	0.756	0.759	0.756	0.76	0.769	0.791	0.756	0.853	0.743	0.815	0.818	0.724	0.803	0.696	0.688	0.734	0.677	0.805	0.735	0.825	0.745	0.703	0.726	0.792	0.784	0.758	0.828	0.799	0.7	0.746	0.754	0.704	0.766	0.8	0.765	0.704	0.856	0.825	0.838	0.745	0.712	0.739	0.769	0.791	0.735	0.793
Scale (75)	0.678	0.757	0.752	0.704	0.734	0.734	0.692	0.747	0.713	0.771	0.839	0.702	0.851	0.811	0.69	0.756	0.697	0.715	0.739	0.685	0.765	0.754	0.77	0.724	0.736	0.767	0.718	0.756	0.763	0.795	0.772	0.661	0.778	0.797	0.729	0.73	0.855	0.759	0.688	0.808	0.772	0.805	0.762	0.76	0.71	0.752	0.824	0.7	0.787
Scale (76)	0.697	0.712	0.737	0.707	0.713	0.762	0.722	0.788	0.751	0.744	0.815	0.718	0.837	0.814	0.724	0.776	0.692	0.706	0.752	0.678	0.724	0.741	0.77	0.679	0.699	0.749	0.767	0.763	0.729	0.766	0.784	0.718	0.788	0.791	0.716	0.775	0.762	0.75	0.699	0.802	0.807	0.789	0.738	0.719	0.735	0.735	0.767	0.748	0.783
Scale (77)	0.726	0.77	0.754	0.703	0.724	0.749	0.752	0.78	0.738	0.759	0.811	0.723	0.828	0.822	0.689	0.743	0.683	0.656	0.743	0.676	0.712	0.722	0.792	0.671	0.736	0.716	0.706	0.72	0.728	0.748	0.767	0.687	0.786	0.799	0.704	0.763	0.797	0.747	0.676	0.824	0.755	0.779	0.79	0.671	0.707	0.752	0.809	0.723	0.803
Scale (78)	0.678	0.718	0.8	0.717	0.671	0.741	0.732	0.744	0.707	0.724	0.848	0.733	0.791	0.794	0.697	0.754	0.674	0.656	0.743	0.681	0.731	0.716	0.793	0.677	0.74	0.719	0.693	0.73	0.711	0.728	0.732	0.697	0.777	0.786	0.724	0.76	0.757	0.75	0.688	0.844	0.764	0.801	0.756	0.751	0.742	0.748	0.781	0.731	0.782
Scale (79)	0.703	0.713	0.763	0.712	0.714	0.684	0.662	0.743	0.748	0.71	0.819	0.71	0.788	0.811	0.704	0.723	0.695	0.688	0.725	0.698	0.737	0.734	0.777	0.732	0.685	0.701	0.705	0.756	0.72	0.73	0.778	0.681	0.748	0.731	0.698	0.709	0.767	0.72	0.663	0.788	0.756	0.727	0.796	0.696	0.722	0.716	0.799	0.755	0.806
Scale (80)	0.656	0.722	0.738	0.704	0.69	0.694	0.728	0.747	0.743	0.722	0.821	0.704	0.792	0.828	0.665	0.74	0.675	0.644	0.679	0.664	0.777	0.719	0.755	0.719	0.678	0.702	0.696	0.709	0.717	0.736	0.758	0.67	0.749	0.761	0.716	0.748	0.771	0.715	0.653	0.794	0.761	0.786	0.763	0.649	0.72	0.755	0.784	0.702	0.77
[truncated: 51 more columns]

## Sheet: Simulation (8)
	Neuron group (0)	Neuron group (1)	Neuron group (10)	Neuron group (11)	Neuron group (12)	Neuron group (13)	Neuron group (14)	Neuron group (15)	Neuron group (16)	Neuron group (17)	Neuron group (18)	Neuron group (19)	Neuron group (2)	Neuron group (20)	Neuron group (21)	Neuron group (22)	Neuron group (23)	Neuron group (24)	Neuron group (25)	Neuron group (26)	Neuron group (27)	Neuron group (28)	Neuron group (29)	Neuron group (3)	Neuron group (30)	Neuron group (31)	Neuron group (32)	Neuron group (33)	Neuron group (34)	Neuron group (35)	Neuron group (36)	Neuron group (37)	Neuron group (38)	Neuron group (39)	Neuron group (4)	Neuron group (40)	Neuron group (41)	Neuron group (42)	Neuron group (43)	Neuron group (44)	Neuron group (45)	Neuron group (46)	Neuron group (47)	Neuron group (48)	Neuron group (49)	Neuron group (5)	Neuron group (50)	Neuron group (51)	Neuron group (52)
Scale (1)	2.238	2.241	2.254	2.244	2.245	2.206	2.237	2.208	2.232	2.21	2.235	2.236	2.244	2.213	2.231	2.21	2.197	2.215	2.241	2.234	2.229	2.244	2.204	2.237	2.228	2.234	2.234	2.237	2.238	2.217	2.25	2.233	2.235	2.228	2.233	2.244	2.239	2.229	2.218	2.252	2.228	2.253	2.223	2.227	2.23	2.215	2.224	2.222	2.202
Scale (2)	2.081	2.066	2.093	2.08	2.088	2.062	2.076	2.048	2.074	2.058	2.063	2.085	2.085	2.059	2.08	2.069	2.04	2.073	2.071	2.075	2.074	2.077	2.06	2.084	2.081	2.076	2.08	2.085	2.07	2.065	2.092	2.075	2.071	2.073	2.079	2.08	2.081	2.074	2.063	2.088	2.07	2.086	2.064	2.065	2.071	2.066	2.086	2.064	2.065
Scale (3)	2.022	2.014	2.022	2.009	2.01	1.986	2.005	1.99	2.002	2.002	2.001	2.004	2.019	1.991	2.015	2.002	1.985	2.012	1.998	1.995	2.025	2.012	1.991	2.015	2.013	2.008	2.008	2.026	2.001	2.002	2.014	2.031	2.008	2.012	2.007	2.002	1.998	1.992	1.989	2.011	2.012	2.031	2.002	2.01	2.003	2.003	2.015	1.999	2.009
Scale (4)	1.989	1.977	1.981	1.989	1.973	1.976	1.969	1.97	1.978	1.983	1.959	1.967	1.989	1.962	1.99	1.948	1.967	1.969	1.972	1.981	1.988	1.975	1.967	1.981	1.975	1.982	1.973	1.993	1.967	1.977	1.981	1.988	1.962	1.98	1.963	1.96	1.965	1.968	1.964	1.971	1.951	1.979	1.971	1.977	1.973	1.958	1.975	1.964	1.967
Scale (5)	1.977	1.972	1.988	1.972	1.96	1.986	1.975	1.98	1.97	1.981	1.957	1.963	1.976	1.982	1.973	1.952	1.967	1.968	1.962	1.973	1.969	1.966	1.971	1.981	1.969	1.968	1.969	1.995	1.977	1.982	1.967	1.975	1.972	2.001	1.965	1.956	1.963	1.944	1.954	1.969	1.955	1.979	1.967	1.967	1.978	1.975	1.979	1.981	1.961
Scale (6)	1.982	1.988	1.984	1.977	1.979	1.989	1.972	1.99	1.985	2.01	1.972	1.982	1.981	1.985	1.97	1.978	1.997	2.011	1.977	1.979	1.969	1.97	2.004	1.994	1.981	1.969	1.982	1.988	1.98	1.987	1.979	1.994	1.977	2.011	1.967	1.973	1.974	1.971	1.976	1.971	1.976	1.975	1.978	1.972	1.99	1.998	1.999	1.979	1.985
Scale (7)	1.986	1.978	1.96	1.992	1.979	1.997	1.983	1.981	1.99	2.004	1.969	1.982	1.984	1.987	1.973	1.994	1.99	2.002	1.988	1.982	1.986	1.974	2	1.981	1.977	1.966	1.982	1.992	1.961	1.979	1.976	1.972	1.978	2.014	1.97	1.963	1.977	1.973	1.975	1.972	1.979	1.976	1.981	1.978	1.974	1.995	1.994	1.987	2.011
Scale (8)	1.964	1.953	1.94	1.959	1.954	1.969	1.963	1.958	1.971	1.966	1.942	1.942	1.96	1.941	1.958	1.959	1.963	1.962	1.973	1.962	1.971	1.944	1.967	1.971	1.953	1.943	1.956	1.981	1.946	1.955	1.95	1.95	1.954	1.981	1.953	1.953	1.954	1.936	1.965	1.949	1.971	1.945	1.952	1.953	1.947	1.98	1.967	1.958	1.968
Scale (9)	1.935	1.908	1.885	1.917	1.909	1.941	1.923	1.908	1.93	1.909	1.926	1.906	1.911	1.894	1.912	1.909	1.923	1.919	1.913	1.903	1.928	1.892	1.897	1.926	1.919	1.926	1.919	1.943	1.888	1.901	1.889	1.919	1.905	1.937	1.901	1.917	1.901	1.88	1.927	1.914	1.927	1.903	1.916	1.921	1.893	1.912	1.904	1.918	1.909
Scale (10)	1.883	1.861	1.855	1.856	1.835	1.872	1.865	1.852	1.872	1.884	1.86	1.84	1.841	1.85	1.854	1.85	1.876	1.86	1.883	1.836	1.87	1.84	1.847	1.858	1.855	1.871	1.862	1.886	1.836	1.823	1.828	1.874	1.875	1.858	1.869	1.863	1.846	1.831	1.872	1.845	1.891	1.866	1.857	1.865	1.844	1.873	1.862	1.872	1.856
Scale (11)	1.83	1.819	1.801	1.824	1.791	1.834	1.823	1.797	1.806	1.805	1.814	1.794	1.785	1.812	1.808	1.796	1.805	1.802	1.825	1.794	1.82	1.777	1.809	1.806	1.795	1.783	1.823	1.84	1.785	1.783	1.783	1.804	1.812	1.81	1.795	1.808	1.784	1.787	1.815	1.774	1.815	1.8	1.815	1.8	1.782	1.819	1.799	1.81	1.806
Scale (12)	1.785	1.766	1.75	1.735	1.737	1.774	1.747	1.75	1.754	1.744	1.787	1.736	1.746	1.74	1.77	1.731	1.76	1.749	1.797	1.733	1.752	1.735	1.767	1.761	1.756	1.713	1.754	1.753	1.75	1.727	1.735	1.744	1.759	1.738	1.732	1.732	1.721	1.722	1.759	1.737	1.772	1.754	1.762	1.739	1.713	1.773	1.76	1.773	1.749
Scale (13)	1.727	1.694	1.729	1.696	1.665	1.746	1.694	1.695	1.729	1.671	1.734	1.695	1.694	1.71	1.704	1.694	1.686	1.709	1.767	1.661	1.704	1.697	1.732	1.689	1.684	1.677	1.703	1.734	1.676	1.657	1.657	1.707	1.726	1.72	1.671	1.719	1.671	1.641	1.732	1.699	1.721	1.669	1.747	1.681	1.674	1.701	1.673	1.729	1.706
Scale (14)	1.701	1.699	1.665	1.646	1.645	1.688	1.671	1.65	1.699	1.665	1.694	1.64	1.668	1.654	1.69	1.643	1.663	1.656	1.706	1.635	1.655	1.663	1.652	1.647	1.642	1.662	1.685	1.685	1.63	1.636	1.599	1.684	1.677	1.654	1.625	1.668	1.634	1.627	1.679	1.646	1.683	1.653	1.701	1.673	1.634	1.683	1.646	1.692	1.647
Scale (15)	1.676	1.649	1.598	1.611	1.61	1.671	1.603	1.611	1.641	1.608	1.644	1.576	1.627	1.613	1.647	1.598	1.627	1.583	1.669	1.598	1.645	1.619	1.608	1.617	1.609	1.62	1.63	1.609	1.573	1.582	1.547	1.615	1.628	1.591	1.583	1.618	1.586	1.559	1.645	1.591	1.631	1.643	1.64	1.626	1.571	1.626	1.605	1.629	1.595
Scale (16)	1.595	1.571	1.574	1.526	1.518	1.587	1.549	1.546	1.611	1.54	1.572	1.533	1.551	1.548	1.551	1.53	1.566	1.527	1.576	1.542	1.57	1.542	1.545	1.542	1.546	1.554	1.577	1.557	1.513	1.509	1.517	1.538	1.562	1.516	1.542	1.554	1.499	1.484	1.567	1.524	1.586	1.56	1.589	1.541	1.521	1.569	1.545	1.565	1.528
Scale (17)	1.504	1.489	1.468	1.474	1.447	1.508	1.459	1.505	1.509	1.478	1.496	1.452	1.472	1.472	1.491	1.454	1.496	1.473	1.541	1.465	1.469	1.466	1.473	1.507	1.488	1.482	1.488	1.49	1.481	1.437	1.451	1.491	1.481	1.468	1.474	1.497	1.454	1.414	1.496	1.466	1.514	1.476	1.528	1.46	1.419	1.483	1.509	1.471	1.492
Scale (18)	1.435	1.438	1.433	1.382	1.4	1.469	1.436	1.439	1.45	1.422	1.44	1.42	1.436	1.409	1.421	1.397	1.429	1.383	1.469	1.392	1.409	1.402	1.418	1.418	1.407	1.414	1.421	1.416	1.396	1.374	1.368	1.432	1.403	1.405	1.381	1.463	1.392	1.335	1.44	1.385	1.458	1.393	1.44	1.403	1.37	1.411	1.38	1.436	1.389
Scale (19)	1.385	1.389	1.404	1.353	1.361	1.437	1.396	1.394	1.431	1.362	1.41	1.38	1.392	1.394	1.374	1.332	1.369	1.367	1.436	1.349	1.374	1.376	1.344	1.377	1.356	1.352	1.408	1.368	1.352	1.329	1.34	1.39	1.384	1.355	1.34	1.397	1.355	1.327	1.417	1.366	1.387	1.384	1.413	1.376	1.335	1.361	1.333	1.41	1.338
Scale (20)	1.41	1.386	1.38	1.336	1.344	1.39	1.386	1.341	1.413	1.35	1.366	1.353	1.335	1.372	1.355	1.319	1.344	1.358	1.417	1.324	1.352	1.337	1.342	1.35	1.34	1.347	1.359	1.371	1.342	1.331	1.317	1.383	1.342	1.322	1.325	1.34	1.328	1.295	1.384	1.338	1.33	1.36	1.392	1.346	1.319	1.374	1.345	1.371	1.34
Scale (21)	1.382	1.365	1.358	1.317	1.304	1.378	1.356	1.35	1.385	1.347	1.388	1.353	1.34	1.318	1.352	1.31	1.325	1.341	1.428	1.315	1.325	1.354	1.33	1.328	1.292	1.318	1.36	1.33	1.33	1.316	1.293	1.373	1.337	1.318	1.323	1.358	1.311	1.32	1.346	1.329	1.369	1.336	1.382	1.341	1.326	1.334	1.337	1.392	1.304
Scale (22)	1.389	1.352	1.339	1.293	1.345	1.38	1.342	1.334	1.368	1.342	1.365	1.344	1.327	1.342	1.33	1.315	1.338	1.332	1.418	1.338	1.348	1.279	1.318	1.32	1.3	1.291	1.323	1.336	1.325	1.316	1.287	1.358	1.329	1.352	1.315	1.359	1.297	1.301	1.354	1.324	1.341	1.318	1.395	1.351	1.312	1.369	1.332	1.365	1.295
Scale (23)	1.381	1.367	1.328	1.32	1.319	1.377	1.34	1.35	1.379	1.341	1.387	1.334	1.327	1.342	1.335	1.306	1.365	1.327	1.383	1.308	1.311	1.304	1.327	1.328	1.283	1.317	1.337	1.328	1.311	1.324	1.279	1.342	1.332	1.346	1.336	1.334	1.289	1.271	1.374	1.287	1.343	1.344	1.384	1.33	1.339	1.329	1.314	1.372	1.291
Scale (24)	1.357	1.343	1.364	1.276	1.284	1.386	1.33	1.365	1.364	1.346	1.355	1.346	1.326	1.298	1.311	1.286	1.322	1.316	1.393	1.307	1.327	1.301	1.321	1.289	1.304	1.319	1.312	1.327	1.268	1.313	1.265	1.314	1.32	1.332	1.304	1.334	1.284	1.293	1.332	1.299	1.353	1.299	1.376	1.32	1.296	1.329	1.338	1.357	1.261
Scale (25)	1.355	1.321	1.317	1.271	1.29	1.372	1.286	1.326	1.342	1.296	1.349	1.299	1.286	1.284	1.307	1.288	1.293	1.279	1.343	1.25	1.276	1.269	1.317	1.293	1.283	1.299	1.317	1.301	1.297	1.313	1.265	1.297	1.341	1.312	1.273	1.301	1.267	1.268	1.307	1.263	1.346	1.306	1.371	1.307	1.257	1.326	1.31	1.363	1.258
Scale (26)	1.331	1.239	1.291	1.273	1.27	1.35	1.291	1.287	1.285	1.264	1.343	1.285	1.265	1.293	1.308	1.26	1.308	1.288	1.347	1.259	1.233	1.289	1.337	1.267	1.257	1.243	1.292	1.296	1.253	1.244	1.244	1.295	1.245	1.287	1.262	1.314	1.249	1.223	1.33	1.239	1.307	1.288	1.318	1.299	1.248	1.318	1.295	1.343	1.251
Scale (27)	1.309	1.284	1.282	1.2	1.261	1.319	1.26	1.246	1.306	1.272	1.277	1.261	1.268	1.272	1.266	1.225	1.332	1.259	1.327	1.218	1.201	1.237	1.317	1.255	1.195	1.177	1.253	1.261	1.241	1.251	1.224	1.257	1.227	1.285	1.239	1.262	1.218	1.225	1.261	1.253	1.26	1.259	1.287	1.284	1.216	1.298	1.245	1.31	1.234
Scale (28)	1.273	1.248	1.218	1.233	1.224	1.266	1.219	1.208	1.254	1.238	1.235	1.222	1.216	1.259	1.258	1.214	1.247	1.247	1.293	1.213	1.191	1.239	1.282	1.226	1.214	1.171	1.264	1.232	1.212	1.183	1.201	1.225	1.253	1.227	1.177	1.266	1.23	1.198	1.245	1.211	1.261	1.224	1.287	1.221	1.201	1.273	1.232	1.291	1.231
Scale (29)	1.248	1.208	1.211	1.164	1.168	1.254	1.199	1.219	1.226	1.219	1.262	1.198	1.183	1.201	1.195	1.18	1.249	1.197	1.237	1.196	1.185	1.226	1.249	1.239	1.181	1.171	1.204	1.221	1.177	1.186	1.145	1.183	1.197	1.2	1.184	1.228	1.204	1.179	1.22	1.167	1.249	1.206	1.247	1.195	1.182	1.226	1.219	1.263	1.194
Scale (30)	1.216	1.183	1.149	1.137	1.175	1.224	1.165	1.199	1.191	1.179	1.2	1.178	1.162	1.189	1.174	1.187	1.207	1.155	1.238	1.164	1.159	1.204	1.207	1.169	1.156	1.143	1.172	1.191	1.16	1.168	1.142	1.176	1.172	1.18	1.107	1.204	1.125	1.141	1.204	1.161	1.191	1.167	1.17	1.198	1.144	1.208	1.177	1.228	1.154
Scale (31)	1.202	1.141	1.142	1.14	1.133	1.254	1.141	1.17	1.196	1.163	1.121	1.183	1.135	1.165	1.196	1.165	1.185	1.15	1.183	1.136	1.098	1.167	1.222	1.135	1.131	1.131	1.155	1.145	1.112	1.108	1.112	1.155	1.15	1.164	1.12	1.178	1.109	1.132	1.192	1.102	1.174	1.157	1.156	1.179	1.105	1.201	1.174	1.197	1.159
Scale (32)	1.167	1.096	1.127	1.114	1.11	1.166	1.109	1.127	1.119	1.126	1.127	1.128	1.094	1.155	1.141	1.133	1.142	1.11	1.138	1.124	1.062	1.169	1.188	1.135	1.096	1.116	1.126	1.143	1.08	1.11	1.121	1.118	1.126	1.152	1.078	1.121	1.073	1.105	1.147	1.079	1.172	1.1	1.171	1.143	1.079	1.16	1.136	1.156	1.114
Scale (33)	1.11	1.058	1.085	1.043	1.068	1.123	1.036	1.096	1.083	1.09	1.099	1.091	1.081	1.117	1.097	1.087	1.125	1.112	1.125	1.055	1.05	1.104	1.101	1.126	1.097	1.057	1.135	1.056	1.052	1.035	1.098	1.091	1.094	1.102	1.038	1.137	1.063	1.061	1.113	1.052	1.103	1.062	1.089	1.122	1.045	1.143	1.108	1.108	1.128
Scale (34)	1.05	1.033	1.049	1.003	1.004	1.079	1.023	1.063	1.061	1.035	1.04	1.059	1.059	1.05	1.084	1.07	1.077	1.088	1.095	1.07	1.001	1.085	1.074	1.06	1.041	1.001	1.067	1.029	1.056	1.019	1.054	1.048	1.082	1.083	1.02	1.068	1.02	1.027	1.038	1.023	1.066	1.042	1.089	1.108	1.003	1.088	1.089	1.083	1.093
Scale (35)	1.048	1.016	1.019	0.961	1.002	1.088	1.022	0.983	1.039	1.019	1.029	1.013	1.022	1.045	1.009	1.029	1.039	0.999	1.056	0.98	0.987	1.068	1.072	1.014	1.035	0.997	1.017	0.976	1.016	0.98	1.033	1.045	1.032	1.048	0.961	1.049	1.001	0.941	1.027	1	1.094	1.001	1.038	1.026	0.957	1.002	1.014	1.05	1
Scale (36)	1.005	0.995	1.017	0.932	0.994	1.051	1.007	1.001	1.005	1.009	1.025	1.031	1.004	1.016	1.011	0.983	1.01	0.97	1.026	0.955	0.972	1.013	1.046	1.008	1.003	0.943	0.976	0.978	0.952	0.971	1.005	0.991	1.006	0.997	0.937	1.058	0.952	0.963	1.034	0.969	1.032	1.004	1.035	1.016	0.938	1.01	0.98	1.02	0.983
Scale (37)	0.995	0.975	1.002	0.938	0.941	1.024	1.001	0.967	0.988	0.98	0.962	1.002	0.973	0.994	0.981	0.984	0.998	0.965	1.04	0.998	0.938	1.016	0.988	0.962	0.969	0.911	1.015	0.972	0.964	0.943	0.951	0.996	1.031	1.009	0.924	1.018	0.941	0.913	0.968	0.955	1.012	0.987	1.047	1.009	0.895	0.972	1.014	1.022	0.978
Scale (38)	0.996	0.977	0.971	0.936	0.926	1.043	0.944	0.996	0.971	0.941	0.986	1.002	0.985	0.99	0.973	0.943	0.965	0.935	1.031	0.925	0.939	0.961	0.968	0.954	0.943	0.939	0.986	0.938	0.952	0.924	0.967	0.944	1.003	0.958	0.912	1.008	0.913	0.926	1.002	0.972	0.98	0.955	1.011	0.998	0.931	0.989	0.945	1.014	0.965
Scale (39)	0.997	0.947	0.954	0.918	0.928	1.036	0.974	0.951	0.952	0.947	0.934	0.952	0.956	0.953	0.936	0.952	0.96	0.97	1.015	0.947	0.896	0.994	1.033	0.946	0.955	0.885	0.952	0.936	0.927	0.908	0.975	0.967	0.973	0.964	0.908	0.986	0.913	0.952	0.971	0.927	0.983	0.962	1.003	0.976	0.916	0.989	0.957	1.01	0.956
Scale (40)	1.031	0.951	0.967	0.901	0.909	0.981	0.955	0.934	0.953	0.925	0.944	0.939	0.931	0.954	0.959	0.911	0.962	0.979	1.027	0.881	0.913	0.961	0.994	0.937	0.934	0.882	0.962	0.913	0.93	0.921	0.92	0.928	0.97	0.91	0.907	0.982	0.906	0.916	0.951	0.913	0.954	0.946	1.012	0.99	0.891	0.975	0.928	0.953	0.937
Scale (41)	0.998	0.936	0.971	0.892	0.952	1.017	0.948	0.969	0.948	0.886	0.948	0.953	0.931	0.987	0.971	0.931	0.931	0.939	0.953	0.868	0.89	0.964	0.951	0.929	0.896	0.909	0.964	0.878	0.902	0.901	0.923	0.943	0.961	0.94	0.896	0.96	0.896	0.874	0.928	0.93	0.943	0.93	0.946	0.966	0.906	0.976	0.929	0.977	0.919
Scale (42)	1.014	0.944	0.958	0.931	0.93	0.991	0.931	0.93	0.945	0.953	0.961	0.906	0.969	0.946	0.957	0.894	0.903	0.931	1.011	0.911	0.898	0.981	0.983	0.918	0.916	0.907	0.922	0.914	0.93	0.915	0.901	0.926	0.97	0.923	0.872	0.971	0.892	0.923	0.956	0.914	0.954	0.934	0.976	0.973	0.897	0.981	0.931	0.988	0.975
Scale (43)	0.993	0.985	0.977	0.884	0.917	0.98	0.941	0.939	0.941	0.882	0.968	0.923	0.961	0.973	0.951	0.904	0.953	0.913	0.983	0.924	0.906	0.962	0.971	0.89	0.901	0.884	0.929	0.913	0.915	0.951	0.907	0.95	0.982	0.952	0.851	0.972	0.917	0.937	0.931	0.893	0.96	0.928	0.965	0.964	0.876	0.99	0.897	0.985	0.943
Scale (44)	0.963	0.965	0.967	0.916	0.927	1.003	0.954	0.909	0.964	0.897	0.921	0.935	0.937	0.979	0.937	0.938	0.879	0.924	0.99	0.911	0.958	0.916	0.951	0.896	0.931	0.874	0.904	0.869	0.886	0.911	0.89	0.983	0.946	0.974	0.884	0.991	0.905	0.939	0.956	0.925	0.941	0.932	0.978	0.953	0.903	1	0.917	1.019	0.928
Scale (45)	0.989	0.966	0.965	0.898	0.938	1.012	0.922	0.936	0.93	0.929	0.966	0.928	0.961	0.959	0.954	0.913	0.945	0.94	1.005	0.891	0.915	0.969	0.988	0.929	0.895	0.871	0.955	0.907	0.928	0.942	0.947	0.914	0.967	0.935	0.883	0.949	0.89	0.967	0.959	0.9	0.942	0.923	0.965	0.953	0.935	0.995	0.947	1.008	0.946
Scale (46)	0.984	0.971	0.97	0.926	0.935	1.011	0.95	0.915	0.971	0.938	0.969	0.92	0.934	0.991	0.955	0.927	0.956	0.931	0.957	0.916	0.91	0.958	0.983	0.927	0.886	0.905	0.921	0.914	0.916	0.95	0.954	0.91	0.97	0.944	0.929	0.96	0.896	0.903	1.008	0.913	0.955	0.985	0.988	0.97	0.916	0.994	0.95	1.006	0.955
Scale (47)	0.933	0.906	0.951	0.906	0.903	1.032	0.952	0.935	0.975	0.946	0.957	0.948	0.94	0.966	0.946	0.947	0.943	0.969	1.038	0.91	0.917	0.967	0.964	0.918	0.876	0.896	0.928	0.905	0.92	0.939	0.925	0.932	0.992	0.947	0.921	0.974	0.903	0.941	0.989	0.922	0.957	0.958	0.987	0.969	0.91	1.001	0.932	1.007	0.937
Scale (48)	0.992	0.953	0.979	0.875	0.925	1.02	0.939	0.963	0.994	0.953	0.987	0.955	0.97	0.95	0.935	0.935	0.964	0.944	1.004	0.932	0.895	0.953	0.984	0.903	0.904	0.925	0.938	0.911	0.91	0.962	0.909	0.891	0.962	0.954	0.899	1.024	0.869	0.933	0.963	0.92	0.995	0.979	0.982	1.019	0.955	1.02	0.976	1.013	0.978
Scale (49)	0.962	0.944	0.983	0.864	0.906	0.99	0.933	0.962	0.988	0.955	0.983	0.969	0.937	0.957	0.92	0.906	0.994	0.911	1.031	0.886	0.921	0.945	1.025	0.96	0.931	0.902	0.942	0.919	0.888	0.934	0.939	0.93	0.974	0.989	0.916	0.989	0.901	0.963	0.967	0.935	0.942	0.952	0.995	1.013	0.935	1.01	0.948	1.036	0.957
Scale (50)	1.007	0.969	0.995	0.891	0.95	0.999	0.958	0.93	0.964	0.969	0.959	0.966	0.952	0.922	0.948	0.953	0.939	0.951	1.031	0.928	0.92	0.969	0.979	0.927	0.961	0.91	1.01	0.944	0.94	0.956	0.962	0.957	1.014	0.994	0.916	0.963	0.903	0.909	0.936	0.921	0.974	0.919	0.989	0.981	0.898	1.049	0.934	1.071	0.97
Scale (51)	0.978	0.943	0.933	0.914	0.904	0.962	0.904	0.941	0.969	0.917	0.978	0.923	0.955	0.955	0.976	0.961	0.939	0.958	0.985	0.895	0.9	0.936	0.994	0.934	0.896	0.894	0.973	0.924	0.925	0.928	0.947	0.937	0.994	0.94	0.909	0.964	0.898	0.935	0.965	0.932	0.949	0.922	0.936	0.956	0.893	0.999	0.997	1.004	0.941
Scale (52)	0.999	0.892	0.961	0.926	0.915	1.011	0.909	0.921	0.94	0.955	1.007	0.956	0.913	0.923	0.93	0.901	0.946	0.957	0.978	0.92	0.905	0.955	0.987	0.957	0.944	0.883	0.962	0.932	0.895	0.888	0.943	0.937	0.948	0.959	0.911	0.944	0.924	0.922	0.952	0.934	0.967	0.922	0.98	0.953	0.894	0.976	0.96	1.027	0.935
Scale (53)	0.932	0.881	0.968	0.91	0.851	0.99	0.904	0.894	0.935	0.917	0.927	0.908	0.933	0.9	0.962	0.913	0.936	0.897	0.946	0.927	0.847	0.968	0.947	0.903	0.937	0.883	0.954	0.886	0.909	0.896	0.888	0.943	0.992	0.931	0.905	1	0.876	0.904	0.95	0.886	0.936	0.903	0.977	0.978	0.878	0.972	0.929	1.02	0.938
Scale (54)	0.956	0.935	0.965	0.837	0.889	0.997	0.929	0.875	0.942	0.933	0.951	0.889	0.919	0.944	0.896	0.875	0.926	0.868	0.971	0.872	0.875	0.905	0.954	0.889	0.89	0.809	0.895	0.858	0.915	0.87	0.866	0.896	0.916	0.919	0.885	0.93	0.85	0.892	0.905	0.891	0.932	0.902	0.918	0.905	0.838	0.979	0.93	1.015	0.889
Scale (55)	0.936	0.888	0.97	0.871	0.865	0.942	0.924	0.886	0.934	0.924	0.913	0.87	0.92	0.889	0.915	0.873	0.831	0.918	0.944	0.878	0.849	0.901	0.924	0.86	0.883	0.853	0.923	0.852	0.917	0.898	0.882	0.882	0.965	0.838	0.857	0.906	0.872	0.864	0.904	0.89	0.894	0.91	0.924	0.926	0.844	0.929	0.894	0.984	0.93
Scale (56)	0.96	0.911	0.923	0.874	0.877	0.984	0.886	0.869	0.913	0.89	0.933	0.898	0.867	0.904	0.885	0.838	0.881	0.884	0.938	0.904	0.851	0.903	0.94	0.834	0.85	0.844	0.934	0.839	0.858	0.844	0.871	0.848	0.972	0.859	0.83	0.92	0.841	0.844	0.92	0.874	0.904	0.901	0.897	0.916	0.856	0.938	0.915	0.945	0.887
Scale (57)	0.884	0.914	0.931	0.862	0.871	0.96	0.896	0.855	0.915	0.873	0.907	0.852	0.87	0.868	0.906	0.8	0.867	0.892	0.93	0.844	0.868	0.862	0.877	0.9	0.87	0.866	0.901	0.831	0.843	0.881	0.849	0.9	0.909	0.873	0.833	0.878	0.853	0.878	0.87	0.853	0.857	0.889	0.935	0.885	0.865	0.957	0.907	0.976	0.873
Scale (58)	0.896	0.817	0.904	0.846	0.835	0.944	0.834	0.859	0.907	0.871	0.892	0.85	0.876	0.86	0.822	0.838	0.867	0.852	0.953	0.858	0.805	0.875	0.863	0.824	0.843	0.828	0.893	0.837	0.865	0.845	0.839	0.85	0.893	0.848	0.823	0.867	0.827	0.848	0.89	0.856	0.9	0.888	0.942	0.873	0.869	0.912	0.884	0.949	0.836
Scale (59)	0.878	0.859	0.89	0.805	0.8	0.974	0.845	0.827	0.854	0.837	0.878	0.826	0.885	0.847	0.825	0.868	0.854	0.821	0.919	0.822	0.827	0.835	0.886	0.829	0.791	0.776	0.898	0.808	0.826	0.818	0.808	0.82	0.954	0.817	0.815	0.846	0.848	0.828	0.906	0.844	0.88	0.816	0.901	0.882	0.853	0.904	0.889	0.923	0.855
Scale (60)	0.927	0.852	0.843	0.774	0.829	0.96	0.85	0.829	0.883	0.875	0.836	0.791	0.849	0.842	0.828	0.821	0.863	0.863	0.908	0.797	0.814	0.832	0.883	0.829	0.839	0.794	0.837	0.853	0.825	0.83	0.837	0.872	0.855	0.842	0.778	0.834	0.775	0.812	0.901	0.843	0.841	0.873	0.869	0.889	0.81	0.864	0.867	0.941	0.836
Scale (61)	0.894	0.857	0.894	0.816	0.787	0.908	0.812	0.852	0.834	0.846	0.867	0.826	0.86	0.811	0.858	0.871	0.842	0.811	0.902	0.81	0.816	0.847	0.88	0.853	0.825	0.785	0.853	0.77	0.795	0.786	0.827	0.829	0.878	0.809	0.759	0.823	0.819	0.761	0.837	0.822	0.837	0.865	0.881	0.879	0.837	0.869	0.849	0.942	0.814
Scale (62)	0.886	0.804	0.857	0.82	0.821	0.927	0.82	0.797	0.86	0.831	0.811	0.804	0.79	0.851	0.837	0.831	0.815	0.798	0.921	0.812	0.751	0.831	0.9	0.799	0.79	0.828	0.845	0.792	0.84	0.803	0.842	0.81	0.884	0.81	0.743	0.82	0.81	0.79	0.875	0.802	0.849	0.84	0.865	0.845	0.789	0.871	0.85	0.9	0.786
Scale (63)	0.894	0.816	0.834	0.789	0.805	0.896	0.839	0.805	0.791	0.852	0.847	0.835	0.839	0.809	0.821	0.802	0.864	0.824	0.917	0.831	0.757	0.834	0.854	0.804	0.785	0.779	0.893	0.82	0.811	0.844	0.807	0.816	0.894	0.823	0.761	0.801	0.776	0.811	0.869	0.805	0.871	0.802	0.863	0.854	0.832	0.87	0.857	0.937	0.808
Scale (64)	0.835	0.824	0.84	0.824	0.766	0.922	0.798	0.807	0.849	0.819	0.826	0.761	0.787	0.86	0.822	0.801	0.841	0.826	0.878	0.806	0.787	0.825	0.898	0.829	0.782	0.798	0.844	0.795	0.75	0.82	0.819	0.833	0.873	0.83	0.76	0.785	0.783	0.788	0.876	0.775	0.818	0.866	0.869	0.875	0.828	0.847	0.801	0.913	0.81
Scale (65)	0.818	0.836	0.83	0.801	0.747	0.892	0.809	0.816	0.824	0.764	0.819	0.809	0.797	0.801	0.825	0.771	0.799	0.811	0.866	0.802	0.751	0.821	0.864	0.802	0.825	0.797	0.87	0.824	0.776	0.785	0.817	0.771	0.921	0.843	0.78	0.819	0.831	0.77	0.79	0.818	0.811	0.83	0.831	0.776	0.765	0.853	0.846	0.909	0.787
Scale (66)	0.861	0.802	0.82	0.773	0.784	0.916	0.784	0.764	0.803	0.761	0.807	0.779	0.847	0.831	0.809	0.812	0.804	0.835	0.879	0.764	0.744	0.862	0.843	0.804	0.789	0.772	0.851	0.748	0.764	0.79	0.788	0.788	0.856	0.833	0.752	0.82	0.791	0.783	0.826	0.812	0.855	0.819	0.784	0.807	0.796	0.888	0.826	0.914	0.807
Scale (67)	0.842	0.844	0.844	0.77	0.783	0.878	0.812	0.804	0.855	0.804	0.793	0.792	0.847	0.827	0.803	0.813	0.831	0.805	0.842	0.785	0.821	0.808	0.864	0.782	0.755	0.78	0.84	0.752	0.757	0.798	0.784	0.786	0.857	0.783	0.754	0.808	0.784	0.773	0.835	0.781	0.804	0.826	0.868	0.813	0.789	0.842	0.851	0.883	0.777
Scale (68)	0.816	0.841	0.841	0.754	0.812	0.83	0.804	0.778	0.81	0.797	0.781	0.766	0.809	0.785	0.828	0.82	0.775	0.854	0.863	0.786	0.757	0.841	0.845	0.79	0.761	0.728	0.807	0.762	0.785	0.798	0.768	0.814	0.862	0.802	0.752	0.777	0.791	0.751	0.837	0.757	0.83	0.816	0.796	0.795	0.814	0.869	0.848	0.867	0.772
Scale (69)	0.754	0.817	0.842	0.783	0.741	0.866	0.792	0.778	0.811	0.847	0.808	0.786	0.827	0.803	0.781	0.825	0.775	0.863	0.865	0.737	0.79	0.817	0.859	0.814	0.752	0.78	0.802	0.76	0.77	0.74	0.78	0.767	0.826	0.807	0.756	0.804	0.773	0.807	0.787	0.744	0.833	0.835	0.83	0.806	0.784	0.863	0.854	0.873	0.793
Scale (70)	0.833	0.798	0.816	0.7	0.761	0.891	0.79	0.764	0.836	0.811	0.811	0.759	0.804	0.79	0.833	0.776	0.784	0.809	0.822	0.734	0.75	0.834	0.836	0.755	0.757	0.756	0.802	0.732	0.774	0.759	0.753	0.812	0.853	0.77	0.728	0.828	0.759	0.746	0.827	0.77	0.824	0.819	0.836	0.808	0.792	0.838	0.796	0.815	0.751
Scale (71)	0.812	0.772	0.82	0.758	0.721	0.884	0.784	0.751	0.763	0.797	0.802	0.749	0.775	0.788	0.805	0.787	0.779	0.816	0.843	0.73	0.774	0.818	0.843	0.772	0.765	0.734	0.813	0.778	0.754	0.768	0.749	0.784	0.84	0.817	0.727	0.793	0.786	0.776	0.822	0.721	0.789	0.788	0.801	0.83	0.764	0.803	0.782	0.833	0.777
Scale (72)	0.8	0.77	0.83	0.721	0.767	0.844	0.737	0.768	0.79	0.75	0.791	0.791	0.782	0.819	0.769	0.774	0.794	0.756	0.857	0.77	0.783	0.795	0.849	0.753	0.762	0.7	0.788	0.753	0.719	0.761	0.765	0.793	0.826	0.767	0.693	0.78	0.735	0.757	0.804	0.742	0.826	0.796	0.782	0.774	0.702	0.844	0.784	0.827	0.781
Scale (73)	0.774	0.76	0.849	0.711	0.729	0.829	0.729	0.761	0.774	0.736	0.777	0.742	0.777	0.776	0.77	0.777	0.77	0.769	0.814	0.768	0.731	0.795	0.835	0.767	0.746	0.715	0.814	0.718	0.72	0.738	0.769	0.771	0.814	0.789	0.729	0.771	0.757	0.723	0.761	0.745	0.805	0.768	0.779	0.738	0.756	0.809	0.796	0.842	0.779
Scale (74)	0.777	0.745	0.797	0.757	0.701	0.831	0.736	0.712	0.768	0.784	0.761	0.746	0.755	0.796	0.781	0.816	0.73	0.758	0.842	0.775	0.738	0.814	0.79	0.721	0.703	0.682	0.813	0.674	0.725	0.699	0.747	0.723	0.801	0.748	0.69	0.776	0.719	0.675	0.785	0.726	0.787	0.803	0.79	0.79	0.716	0.838	0.772	0.789	0.799
Scale (75)	0.737	0.756	0.781	0.707	0.714	0.846	0.729	0.732	0.75	0.736	0.782	0.713	0.752	0.768	0.749	0.755	0.736	0.754	0.864	0.687	0.663	0.767	0.837	0.718	0.698	0.7	0.78	0.742	0.699	0.732	0.721	0.733	0.779	0.758	0.674	0.733	0.693	0.689	0.768	0.752	0.755	0.759	0.771	0.766	0.705	0.835	0.807	0.783	0.75
Scale (76)	0.741	0.783	0.763	0.75	0.683	0.828	0.709	0.749	0.742	0.706	0.774	0.728	0.794	0.742	0.745	0.738	0.684	0.717	0.821	0.712	0.725	0.755	0.789	0.745	0.723	0.7	0.752	0.696	0.716	0.671	0.723	0.722	0.828	0.786	0.689	0.748	0.732	0.726	0.764	0.721	0.769	0.734	0.783	0.778	0.731	0.794	0.769	0.803	0.707
Scale (77)	0.779	0.745	0.779	0.737	0.7	0.808	0.738	0.708	0.719	0.714	0.746	0.69	0.761	0.727	0.705	0.771	0.737	0.737	0.809	0.738	0.735	0.698	0.832	0.722	0.704	0.685	0.768	0.698	0.7	0.69	0.717	0.71	0.785	0.737	0.642	0.758	0.71	0.701	0.766	0.731	0.769	0.775	0.757	0.757	0.741	0.78	0.774	0.823	0.725
Scale (78)	0.78	0.717	0.78	0.708	0.698	0.807	0.717	0.681	0.691	0.76	0.761	0.68	0.717	0.732	0.757	0.761	0.753	0.755	0.758	0.737	0.713	0.753	0.803	0.661	0.734	0.679	0.746	0.686	0.682	0.724	0.754	0.738	0.783	0.751	0.654	0.728	0.702	0.719	0.796	0.742	0.771	0.748	0.729	0.747	0.712	0.768	0.725	0.815	0.73
Scale (79)	0.773	0.75	0.761	0.655	0.686	0.79	0.717	0.745	0.707	0.656	0.757	0.69	0.754	0.782	0.685	0.755	0.686	0.756	0.816	0.696	0.698	0.698	0.817	0.681	0.717	0.649	0.723	0.678	0.69	0.682	0.714	0.759	0.776	0.75	0.639	0.736	0.652	0.691	0.762	0.719	0.727	0.736	0.749	0.743	0.752	0.761	0.739	0.816	0.693
Scale (80)	0.77	0.712	0.738	0.681	0.675	0.789	0.746	0.718	0.751	0.764	0.729	0.727	0.708	0.688	0.724	0.696	0.731	0.739	0.759	0.687	0.713	0.735	0.827	0.663	0.681	0.646	0.718	0.699	0.704	0.712	0.682	0.707	0.786	0.702	0.697	0.724	0.682	0.671	0.77	0.7	0.755	0.742	0.769	0.772	0.712	0.776	0.782	0.789	0.704
[truncated: 51 more columns]

## Sheet: Simulation (9)
	Neuron group (0)	Neuron group (1)	Neuron group (10)	Neuron group (11)	Neuron group (12)	Neuron group (13)	Neuron group (14)	Neuron group (15)	Neuron group (16)	Neuron group (17)	Neuron group (18)	Neuron group (19)	Neuron group (2)	Neuron group (20)	Neuron group (21)	Neuron group (22)	Neuron group (23)	Neuron group (24)	Neuron group (25)	Neuron group (26)	Neuron group (27)	Neuron group (28)	Neuron group (29)	Neuron group (3)	Neuron group (30)	Neuron group (31)	Neuron group (32)	Neuron group (33)	Neuron group (34)	Neuron group (35)	Neuron group (36)	Neuron group (37)	Neuron group (38)	Neuron group (39)	Neuron group (4)	Neuron group (40)	Neuron group (41)	Neuron group (42)	Neuron group (43)	Neuron group (44)	Neuron group (45)	Neuron group (46)	Neuron group (47)	Neuron group (48)	Neuron group (49)	Neuron group (5)	Neuron group (50)	Neuron group (51)	Neuron group (52)
Scale (1)	2.207	2.193	2.232	2.19	2.191	2.194	2.197	2.199	2.194	2.189	2.224	2.213	2.141	2.215	2.161	2.204	2.173	2.197	2.217	2.213	2.182	2.191	2.149	2.175	2.203	2.192	2.209	2.184	2.202	2.157	2.188	2.152	2.201	2.236	2.174	2.221	2.202	2.209	2.198	2.212	2.203	2.22	2.214	2.195	2.188	2.198	2.164	2.225	2.161
Scale (2)	2.056	2.041	2.077	2.045	2.047	2.057	2.055	2.056	2.044	2.041	2.075	2.043	2.007	2.063	2.016	2.044	2.033	2.056	2.058	2.055	2.043	2.035	2.009	2.038	2.063	2.034	2.07	2.037	2.066	2.032	2.047	2.023	2.044	2.08	2.032	2.069	2.061	2.054	2.054	2.059	2.04	2.063	2.068	2.038	2.054	2.046	2.022	2.068	2.023
Scale (3)	1.996	1.981	2.014	1.979	1.983	1.997	1.998	1.983	1.985	1.986	2.005	1.988	1.967	2.013	1.973	1.985	1.977	1.993	1.999	2.005	1.984	1.978	1.956	1.99	2.006	1.978	2.002	1.989	2.002	1.966	1.989	1.975	1.988	2.003	1.962	2.002	1.99	1.987	1.999	1.993	1.983	1.997	2.012	1.997	1.991	1.993	1.971	2.004	1.977
Scale (4)	1.977	1.974	1.979	1.968	1.964	1.982	1.973	1.951	1.958	1.952	1.986	1.959	1.935	1.977	1.95	1.962	1.959	1.973	1.954	1.96	1.954	1.953	1.939	1.952	1.962	1.96	1.947	1.962	1.971	1.952	1.962	1.959	1.971	1.982	1.956	1.978	1.985	1.969	1.977	1.971	1.961	1.977	1.989	1.959	1.957	1.971	1.951	1.972	1.97
Scale (5)	1.993	1.99	1.981	1.971	1.98	1.987	1.969	1.965	1.97	1.965	1.995	1.968	1.964	1.995	1.955	1.963	1.975	1.982	1.968	1.986	1.965	1.97	1.966	1.966	1.976	1.966	1.965	1.969	1.999	1.956	1.983	1.973	1.96	1.962	1.967	1.972	1.98	1.951	1.98	1.98	1.966	1.969	1.985	1.977	1.968	1.969	1.974	1.989	1.972
Scale (6)	2.004	2.003	1.981	1.999	1.99	2.015	1.978	1.982	1.964	1.983	1.998	1.978	1.99	2.004	2	1.972	2.001	2.011	1.975	2.009	1.98	2.001	1.995	1.994	1.997	1.976	1.979	1.979	2.005	1.986	2.014	1.998	1.985	1.96	1.986	1.985	1.997	1.993	1.992	1.985	1.984	1.969	2.004	2.001	2.001	1.989	2.008	2	1.993
Scale (7)	2.014	2.015	1.989	2.001	1.996	2.023	1.979	1.978	1.986	1.983	2.011	1.98	2	1.994	2.004	1.971	1.987	2.016	1.981	2.003	1.993	2.009	2.005	1.987	2.001	1.983	1.976	1.99	2.007	2.007	2.023	2	1.976	1.972	1.998	1.991	2	2.001	1.997	1.993	1.989	1.953	1.994	1.994	2.008	1.971	2.017	1.999	2.004
Scale (8)	1.98	1.99	1.945	1.953	1.982	1.984	1.964	1.958	1.959	1.968	1.975	1.968	1.975	1.977	1.994	1.953	1.982	1.999	1.969	1.977	1.971	1.972	1.986	1.956	1.96	1.965	1.942	1.963	1.969	1.969	1.978	1.967	1.975	1.949	1.979	1.965	1.96	1.972	1.978	1.952	1.973	1.955	1.962	1.956	1.972	1.963	1.974	1.965	1.981
Scale (9)	1.953	1.941	1.876	1.913	1.949	1.966	1.927	1.914	1.931	1.945	1.907	1.938	1.942	1.933	1.959	1.925	1.933	1.953	1.922	1.916	1.911	1.927	1.942	1.921	1.91	1.944	1.91	1.932	1.918	1.919	1.913	1.923	1.94	1.913	1.949	1.934	1.955	1.925	1.938	1.935	1.945	1.925	1.933	1.911	1.925	1.902	1.918	1.912	1.959
Scale (10)	1.9	1.893	1.855	1.879	1.896	1.9	1.869	1.885	1.887	1.884	1.869	1.883	1.87	1.879	1.897	1.894	1.879	1.924	1.884	1.875	1.871	1.87	1.907	1.863	1.867	1.906	1.854	1.9	1.897	1.856	1.877	1.891	1.898	1.871	1.895	1.866	1.905	1.885	1.893	1.887	1.911	1.885	1.871	1.867	1.886	1.864	1.88	1.877	1.917
Scale (11)	1.813	1.845	1.798	1.835	1.854	1.839	1.818	1.802	1.846	1.843	1.829	1.844	1.849	1.81	1.898	1.84	1.828	1.859	1.813	1.805	1.804	1.829	1.845	1.802	1.814	1.841	1.795	1.846	1.836	1.825	1.841	1.841	1.818	1.815	1.854	1.83	1.832	1.84	1.83	1.825	1.851	1.811	1.818	1.814	1.839	1.804	1.824	1.813	1.858
Scale (12)	1.784	1.8	1.746	1.772	1.808	1.77	1.769	1.771	1.766	1.784	1.748	1.774	1.79	1.769	1.833	1.797	1.79	1.796	1.76	1.76	1.766	1.794	1.814	1.766	1.756	1.816	1.748	1.782	1.762	1.762	1.783	1.805	1.782	1.734	1.801	1.757	1.798	1.795	1.78	1.766	1.805	1.758	1.764	1.777	1.772	1.737	1.782	1.732	1.814
Scale (13)	1.75	1.738	1.69	1.73	1.779	1.734	1.724	1.719	1.732	1.743	1.702	1.737	1.757	1.737	1.794	1.76	1.732	1.773	1.721	1.721	1.713	1.735	1.773	1.716	1.701	1.772	1.69	1.746	1.732	1.718	1.741	1.765	1.695	1.727	1.744	1.728	1.722	1.75	1.718	1.726	1.796	1.724	1.719	1.728	1.731	1.692	1.731	1.676	1.776
Scale (14)	1.686	1.696	1.639	1.695	1.731	1.704	1.684	1.701	1.713	1.709	1.646	1.705	1.727	1.695	1.773	1.724	1.699	1.716	1.677	1.668	1.672	1.68	1.732	1.692	1.67	1.735	1.659	1.714	1.675	1.657	1.695	1.694	1.683	1.701	1.73	1.703	1.714	1.722	1.713	1.701	1.753	1.683	1.682	1.687	1.688	1.656	1.697	1.653	1.734
Scale (15)	1.646	1.668	1.583	1.644	1.703	1.657	1.636	1.642	1.678	1.689	1.603	1.655	1.676	1.64	1.726	1.703	1.64	1.665	1.631	1.617	1.646	1.623	1.678	1.627	1.628	1.694	1.611	1.678	1.637	1.625	1.641	1.658	1.656	1.654	1.68	1.627	1.687	1.675	1.641	1.68	1.717	1.647	1.631	1.636	1.639	1.59	1.638	1.605	1.694
Scale (16)	1.586	1.58	1.511	1.57	1.632	1.572	1.593	1.563	1.587	1.641	1.563	1.602	1.611	1.568	1.657	1.612	1.588	1.599	1.604	1.581	1.566	1.569	1.603	1.565	1.522	1.619	1.544	1.588	1.551	1.552	1.574	1.571	1.578	1.582	1.629	1.579	1.619	1.621	1.601	1.624	1.626	1.576	1.573	1.562	1.556	1.559	1.58	1.529	1.612
Scale (17)	1.505	1.501	1.428	1.514	1.558	1.51	1.5	1.479	1.529	1.552	1.461	1.535	1.516	1.522	1.572	1.552	1.524	1.537	1.512	1.471	1.476	1.485	1.535	1.462	1.471	1.563	1.475	1.525	1.475	1.465	1.47	1.502	1.47	1.492	1.548	1.52	1.512	1.545	1.486	1.559	1.58	1.511	1.488	1.485	1.484	1.473	1.489	1.468	1.528
Scale (18)	1.45	1.422	1.388	1.421	1.484	1.463	1.42	1.445	1.45	1.484	1.413	1.479	1.441	1.444	1.507	1.473	1.471	1.461	1.436	1.409	1.415	1.413	1.459	1.432	1.412	1.524	1.427	1.454	1.403	1.423	1.415	1.451	1.456	1.437	1.478	1.447	1.457	1.45	1.444	1.473	1.508	1.444	1.409	1.437	1.444	1.414	1.419	1.39	1.498
Scale (19)	1.409	1.381	1.347	1.388	1.425	1.368	1.377	1.361	1.427	1.451	1.391	1.419	1.427	1.407	1.484	1.443	1.43	1.418	1.401	1.344	1.409	1.4	1.395	1.376	1.363	1.453	1.363	1.406	1.366	1.339	1.371	1.403	1.389	1.439	1.422	1.423	1.411	1.414	1.388	1.432	1.459	1.384	1.38	1.372	1.424	1.389	1.37	1.34	1.436
Scale (20)	1.386	1.377	1.344	1.363	1.365	1.365	1.358	1.348	1.398	1.442	1.335	1.404	1.374	1.366	1.419	1.423	1.394	1.413	1.371	1.307	1.347	1.37	1.414	1.369	1.356	1.434	1.346	1.366	1.368	1.341	1.33	1.394	1.369	1.369	1.403	1.427	1.393	1.425	1.372	1.389	1.457	1.363	1.353	1.331	1.355	1.38	1.364	1.354	1.387
Scale (21)	1.395	1.394	1.32	1.34	1.416	1.384	1.344	1.344	1.391	1.427	1.319	1.377	1.362	1.375	1.41	1.391	1.391	1.389	1.37	1.334	1.357	1.342	1.397	1.37	1.347	1.429	1.325	1.369	1.35	1.329	1.358	1.373	1.363	1.363	1.418	1.372	1.373	1.41	1.339	1.39	1.43	1.354	1.334	1.322	1.345	1.343	1.346	1.328	1.434
Scale (22)	1.41	1.343	1.28	1.364	1.403	1.355	1.308	1.381	1.382	1.411	1.341	1.404	1.413	1.374	1.439	1.422	1.378	1.392	1.337	1.339	1.366	1.322	1.397	1.377	1.331	1.418	1.314	1.389	1.377	1.317	1.345	1.392	1.351	1.387	1.405	1.392	1.35	1.395	1.369	1.37	1.411	1.367	1.343	1.354	1.381	1.352	1.358	1.361	1.407
Scale (23)	1.376	1.364	1.32	1.35	1.415	1.417	1.368	1.353	1.394	1.398	1.304	1.4	1.376	1.384	1.446	1.393	1.379	1.428	1.36	1.344	1.36	1.35	1.401	1.382	1.332	1.413	1.319	1.366	1.321	1.317	1.378	1.398	1.374	1.344	1.402	1.379	1.38	1.402	1.366	1.381	1.437	1.325	1.356	1.364	1.356	1.342	1.367	1.315	1.446
Scale (24)	1.387	1.344	1.312	1.321	1.405	1.374	1.342	1.376	1.37	1.413	1.359	1.413	1.391	1.375	1.43	1.376	1.377	1.414	1.356	1.33	1.359	1.341	1.422	1.337	1.349	1.409	1.304	1.382	1.338	1.334	1.348	1.39	1.393	1.352	1.393	1.358	1.389	1.392	1.342	1.359	1.386	1.34	1.334	1.334	1.376	1.365	1.363	1.312	1.401
Scale (25)	1.399	1.359	1.289	1.345	1.412	1.367	1.325	1.355	1.38	1.388	1.303	1.352	1.364	1.386	1.408	1.381	1.391	1.38	1.317	1.339	1.351	1.332	1.416	1.309	1.334	1.406	1.309	1.366	1.313	1.278	1.329	1.389	1.333	1.327	1.398	1.35	1.357	1.351	1.338	1.366	1.421	1.34	1.318	1.316	1.36	1.323	1.357	1.31	1.384
Scale (26)	1.339	1.324	1.273	1.338	1.401	1.333	1.306	1.319	1.315	1.343	1.295	1.362	1.371	1.362	1.412	1.373	1.371	1.386	1.301	1.335	1.291	1.324	1.398	1.309	1.311	1.378	1.273	1.313	1.326	1.35	1.311	1.356	1.281	1.328	1.347	1.315	1.328	1.342	1.312	1.336	1.417	1.302	1.33	1.322	1.332	1.282	1.344	1.265	1.395
Scale (27)	1.281	1.313	1.243	1.328	1.376	1.297	1.273	1.332	1.314	1.331	1.27	1.353	1.348	1.308	1.404	1.302	1.389	1.323	1.285	1.285	1.278	1.327	1.353	1.294	1.294	1.35	1.294	1.32	1.293	1.326	1.327	1.366	1.285	1.279	1.36	1.285	1.315	1.316	1.275	1.322	1.334	1.275	1.291	1.279	1.291	1.312	1.31	1.267	1.349
Scale (28)	1.313	1.272	1.222	1.297	1.353	1.293	1.284	1.294	1.308	1.274	1.252	1.303	1.338	1.305	1.39	1.314	1.313	1.304	1.275	1.268	1.267	1.308	1.319	1.279	1.277	1.36	1.259	1.272	1.245	1.296	1.294	1.304	1.287	1.265	1.319	1.276	1.319	1.291	1.258	1.262	1.328	1.238	1.269	1.28	1.312	1.234	1.3	1.247	1.318
Scale (29)	1.235	1.268	1.201	1.283	1.301	1.289	1.209	1.255	1.265	1.285	1.219	1.278	1.311	1.267	1.314	1.269	1.303	1.289	1.237	1.213	1.231	1.279	1.32	1.27	1.213	1.288	1.223	1.272	1.215	1.252	1.291	1.293	1.22	1.239	1.266	1.259	1.296	1.279	1.262	1.253	1.294	1.22	1.201	1.249	1.227	1.237	1.256	1.205	1.329
Scale (30)	1.204	1.22	1.18	1.257	1.305	1.219	1.236	1.238	1.214	1.27	1.183	1.276	1.261	1.222	1.31	1.233	1.255	1.249	1.173	1.171	1.234	1.259	1.266	1.204	1.193	1.273	1.184	1.239	1.23	1.237	1.234	1.284	1.228	1.191	1.231	1.235	1.266	1.24	1.212	1.196	1.289	1.232	1.205	1.215	1.243	1.201	1.241	1.2	1.282
Scale (31)	1.146	1.207	1.171	1.242	1.261	1.158	1.169	1.198	1.17	1.221	1.19	1.218	1.243	1.255	1.289	1.206	1.243	1.237	1.161	1.157	1.187	1.231	1.211	1.206	1.138	1.248	1.189	1.197	1.181	1.177	1.222	1.247	1.169	1.173	1.232	1.188	1.2	1.208	1.176	1.195	1.234	1.175	1.153	1.195	1.237	1.147	1.24	1.151	1.237
Scale (32)	1.196	1.175	1.099	1.166	1.204	1.14	1.157	1.159	1.131	1.229	1.158	1.18	1.253	1.168	1.264	1.153	1.199	1.163	1.153	1.159	1.143	1.196	1.193	1.155	1.126	1.217	1.12	1.18	1.165	1.175	1.164	1.172	1.153	1.14	1.189	1.153	1.203	1.194	1.156	1.185	1.178	1.159	1.141	1.134	1.183	1.144	1.168	1.097	1.195
Scale (33)	1.113	1.154	1.069	1.158	1.161	1.104	1.065	1.116	1.127	1.166	1.091	1.129	1.17	1.131	1.238	1.135	1.171	1.134	1.098	1.097	1.097	1.136	1.122	1.138	1.137	1.155	1.094	1.166	1.125	1.161	1.141	1.143	1.09	1.122	1.107	1.121	1.134	1.1	1.088	1.113	1.176	1.073	1.104	1.102	1.157	1.121	1.14	1.105	1.131
Scale (34)	1.08	1.123	1.021	1.095	1.108	1.045	1.064	1.095	1.103	1.14	1.045	1.105	1.145	1.117	1.187	1.058	1.149	1.149	1.067	1.057	1.051	1.114	1.103	1.086	1.09	1.101	1.09	1.081	1.089	1.1	1.089	1.122	1.054	1.053	1.101	1.069	1.089	1.093	1.076	1.11	1.129	1.062	1.047	1.047	1.096	1.072	1.1	1.015	1.072
Scale (35)	1.026	1.099	1.014	1.062	1.094	1.008	1.034	1.058	1.046	1.105	1.061	1.102	1.074	1.082	1.141	1.073	1.135	1.079	1.018	1.048	1.004	1.085	1.051	1.084	1.057	1.095	1.025	1.069	1.02	1.04	1.063	1.102	1.007	1.062	1.044	1.04	1.029	1.056	1.054	1.053	1.096	1.023	1.013	1.035	1.072	1.04	1.06	1.004	1.059
Scale (36)	1.008	1.04	0.963	1	1.053	1.018	1.024	1.019	1.023	1.052	1.013	1.072	1.069	1.028	1.103	1.019	1.091	1.047	0.98	1.01	1.009	1.041	1.037	1.03	1.021	1.099	1.014	1.016	1.014	1.053	1.015	1.083	0.995	1.028	1.036	1.028	1.029	1.012	0.998	1.034	1.079	1.021	1.005	1.045	1.045	1.014	1.018	0.994	1.031
Scale (37)	0.963	1.006	0.956	1.023	1.034	0.963	0.955	1.003	1.022	1.063	0.969	1.043	1.021	1.024	1.093	1.003	1.022	1.023	0.965	1.027	1.001	1.031	1.05	1.021	1.004	1.042	1.026	1.051	1.012	1.022	0.996	1.079	1.002	1.013	1.012	1.003	1.025	0.998	0.971	1.019	1.064	0.973	0.915	0.998	1.005	0.959	1.014	0.955	1.037
Scale (38)	0.978	1.018	0.908	1.008	1.019	0.933	0.95	0.985	1.017	1.078	0.971	1.016	1.037	0.977	1.085	1.002	1.054	0.99	0.95	0.945	0.98	1.029	1.011	0.986	0.976	1.059	0.988	0.981	0.993	0.988	0.989	1.069	0.948	1.017	1.01	0.983	0.982	1.01	0.971	0.985	1.054	0.982	0.965	0.973	1.033	0.989	0.987	0.948	1.031
Scale (39)	0.994	0.982	0.895	0.985	0.994	0.952	0.949	0.982	0.983	1.005	0.963	1.022	1.007	0.983	1.074	0.993	1.033	0.998	0.936	0.974	0.943	0.992	0.974	0.951	0.964	1.045	0.962	0.956	1.001	0.963	0.989	1.07	0.95	0.981	0.963	0.989	0.976	0.96	0.971	0.967	1.063	0.975	0.96	0.942	1.002	0.968	1.003	0.929	0.986
Scale (40)	0.962	0.974	0.925	0.961	0.953	0.961	0.945	0.964	0.967	1.052	0.945	1.01	1.012	0.965	1.06	0.975	1.009	0.999	0.94	0.918	0.942	0.981	0.995	0.991	0.955	0.996	0.971	0.976	0.957	0.941	0.985	1.036	0.947	0.99	0.987	0.991	0.991	0.976	0.929	0.956	1.055	0.982	0.934	0.926	0.968	0.95	0.966	0.928	1
Scale (41)	0.988	0.941	0.905	0.971	0.994	0.932	0.908	0.994	0.972	1.001	0.928	1.001	1.017	0.998	1.031	0.97	0.993	0.999	0.944	0.927	0.928	1.01	0.976	0.963	0.972	1.016	0.942	0.956	0.942	0.954	0.995	1.038	0.931	0.958	0.997	0.967	0.962	0.953	0.942	0.967	1.018	0.953	0.92	0.93	0.979	0.946	0.977	0.928	1.032
Scale (42)	0.957	0.975	0.901	0.991	1.019	0.932	0.928	0.96	0.99	1.033	0.961	1.006	1.014	0.949	1.078	0.961	1.023	1.008	0.934	0.933	0.967	0.979	1.004	0.957	0.969	1.013	0.932	0.991	0.975	0.963	0.996	1.054	0.932	0.954	0.985	0.961	0.961	0.944	0.942	0.973	1.031	0.974	0.914	0.964	0.956	0.938	0.994	0.93	1.015
Scale (43)	0.957	0.959	0.883	0.952	1.004	0.962	0.923	0.97	0.979	1.013	0.952	1.001	1.039	0.986	1.048	0.999	1.027	1.015	0.902	0.952	0.956	1.001	1.008	0.962	0.958	1.043	0.991	0.951	0.963	0.967	0.988	1.032	0.929	0.989	0.971	1.006	0.989	0.927	0.921	0.986	1.055	0.985	0.938	0.927	0.96	0.958	1.006	0.949	1.022
Scale (44)	0.993	0.947	0.912	0.981	0.989	0.906	0.914	0.965	0.991	1.031	0.953	1.01	1.063	0.948	1.069	0.962	1.018	0.983	0.894	0.952	0.969	0.971	1.016	0.99	0.973	1.007	0.934	1.002	0.982	0.944	0.943	1.019	0.973	0.993	1.016	0.975	0.922	0.941	0.953	0.988	1.018	0.958	0.952	0.958	0.989	0.966	1.018	0.926	1.041
Scale (45)	0.982	0.98	0.857	0.964	1.013	0.94	0.959	0.957	0.989	1.015	0.958	1.01	1.052	0.974	1.024	0.996	1.035	1.002	0.953	0.968	0.954	0.954	0.999	0.962	0.96	1.039	0.943	1.017	0.985	1.011	0.973	1.035	0.956	0.987	1.013	0.982	0.94	0.917	0.929	0.938	1.011	0.974	0.98	0.951	0.999	0.994	1.012	0.935	0.991
Scale (46)	0.994	1.011	0.941	0.986	0.989	0.965	0.961	0.993	0.994	1.038	0.941	1.041	1.044	1.017	1.109	0.998	1.022	1.027	0.926	0.963	0.954	1.005	1.024	1.003	0.973	0.999	0.935	0.989	0.977	0.98	1.014	1.046	0.957	0.977	1.003	0.992	0.975	0.941	0.978	1.001	1.054	0.982	0.959	0.96	0.985	0.964	1.001	0.933	1.057
Scale (47)	0.966	1.001	0.912	1.038	0.976	0.929	0.977	0.991	0.995	1.025	0.958	1.024	1.047	0.979	1.071	0.988	1.048	1.009	0.918	0.974	0.965	0.981	1.014	0.959	0.97	1.012	0.945	1.027	1.016	1.014	1.038	1.057	0.938	0.981	1.034	0.979	0.975	0.98	0.994	0.955	1.018	0.952	0.961	0.971	0.986	0.952	1.001	0.964	1.031
Scale (48)	1.028	1.02	0.897	0.961	1.035	0.945	0.976	1	1.022	1.027	0.998	1.022	1.093	0.994	1.081	1.007	1.04	1.032	0.966	0.984	0.992	1.025	1.04	0.997	0.944	1.037	0.962	1.019	0.975	0.993	0.983	1.066	1.011	1.026	1.005	1.021	0.99	0.97	0.985	0.949	0.959	0.951	0.946	0.984	0.995	0.992	1.006	0.944	1.028
Scale (49)	1.015	1.004	0.928	1.042	0.997	0.953	0.97	0.986	1.024	1.018	0.983	1.019	1.067	1.017	1.088	0.985	1.018	1.02	0.948	0.95	1.016	1.007	1.049	1.004	0.937	1.057	0.956	1.045	0.978	0.967	0.959	1.091	0.946	1.002	1.031	0.966	0.994	0.962	0.999	0.993	1.014	0.966	0.956	0.989	0.969	0.999	1.026	0.946	1.018
Scale (50)	1.005	1.025	0.931	1.012	1.025	0.992	0.969	0.985	0.971	1.027	0.953	1.027	1.05	1.005	1.054	0.966	1.065	1.043	0.962	0.957	0.981	1.019	1.039	0.993	0.961	1.041	0.966	0.993	0.972	0.984	1	1.092	0.996	1.007	1.01	0.964	0.975	0.949	0.942	1.011	1.038	0.943	0.952	0.961	0.993	0.954	1.041	0.974	1.026
Scale (51)	0.957	0.976	0.868	1.011	1.028	0.936	0.936	0.973	0.989	1.039	0.942	0.993	1.057	0.986	1.083	0.982	1.032	1.029	0.97	0.952	0.951	0.988	1.029	0.971	0.953	1.033	0.98	1.007	0.972	0.983	1.022	1.044	0.919	0.984	0.981	0.944	0.984	0.962	0.968	0.984	1.046	0.997	0.923	0.972	1.014	0.982	1.017	0.948	1.008
Scale (52)	0.958	1.006	0.897	1.006	1.034	0.964	0.907	0.951	0.998	0.998	0.965	0.993	1.033	1.034	1.097	0.992	1.026	1.017	0.923	0.969	0.972	0.992	1.021	0.965	0.919	1.043	0.923	0.997	0.965	1.009	1.011	1.035	0.941	1.015	0.995	0.956	0.981	0.962	0.973	0.958	1.026	0.932	0.958	0.941	0.988	0.921	0.976	0.927	1.022
Scale (53)	0.95	0.992	0.905	0.937	1.027	0.885	0.95	0.952	0.948	1	0.934	1.026	1.05	0.947	1.083	0.946	0.989	1.025	0.909	0.955	0.929	0.97	1.012	0.967	0.951	1.024	0.909	0.999	0.95	0.964	0.958	1.042	0.952	0.972	1.018	0.983	0.991	0.951	0.939	0.961	1.001	0.93	0.92	0.965	0.929	0.896	0.988	0.876	1.04
Scale (54)	0.991	0.929	0.883	0.995	0.991	0.984	0.923	0.977	0.973	0.991	0.917	0.998	0.988	0.94	1.04	0.967	0.984	0.975	0.905	0.914	0.887	0.931	0.985	0.975	0.915	1.012	0.917	0.997	0.926	0.955	0.974	0.997	0.928	0.981	0.981	0.959	0.939	0.937	0.964	0.977	1.001	0.934	0.936	0.886	0.954	0.938	1	0.875	0.992
Scale (55)	0.976	0.924	0.817	0.996	0.999	0.931	0.919	0.944	0.968	0.959	0.938	0.975	1.029	0.942	1.043	0.934	0.996	0.927	0.933	0.891	0.905	0.965	0.922	0.928	0.929	0.981	0.891	0.958	0.928	0.947	0.965	1.005	0.93	0.938	1.025	0.968	0.971	0.94	0.958	0.956	1.013	0.925	0.946	0.928	0.963	0.921	0.967	0.912	1.022
Scale (56)	0.956	0.934	0.86	0.912	1.013	0.913	0.935	0.978	0.951	0.959	0.912	0.986	1.013	0.965	1.05	0.936	1.001	1.005	0.877	0.934	0.888	0.939	0.988	0.95	0.925	0.976	0.898	0.989	0.9	0.944	0.99	0.986	0.909	0.957	0.97	0.958	0.976	0.862	0.935	0.93	0.95	0.914	0.877	0.935	0.938	0.911	0.974	0.889	0.979
Scale (57)	0.94	0.959	0.766	0.936	1.009	0.914	0.909	0.916	0.931	0.991	0.884	0.952	0.985	0.937	1.08	0.861	1.006	0.991	0.913	0.853	0.91	0.934	0.959	0.88	0.897	1.009	0.882	0.975	0.888	0.923	0.933	0.988	0.923	0.966	0.956	0.948	0.954	0.896	0.909	0.904	0.963	0.907	0.918	0.906	0.933	0.928	0.972	0.842	0.943
Scale (58)	0.891	0.936	0.806	0.924	1.02	0.932	0.888	0.925	0.96	0.982	0.873	0.95	0.94	0.889	1.035	0.92	0.983	0.952	0.909	0.905	0.879	0.943	1.015	0.952	0.877	0.995	0.891	0.99	0.94	0.936	0.978	0.982	0.874	0.953	0.946	0.9	0.952	0.926	0.901	0.932	0.952	0.903	0.856	0.909	0.935	0.9	0.96	0.812	0.968
Scale (59)	0.943	0.922	0.805	0.913	0.998	0.853	0.906	0.918	0.904	0.979	0.867	0.933	0.953	0.951	1.065	0.868	0.982	0.962	0.849	0.86	0.896	0.923	0.941	0.918	0.919	0.931	0.88	0.929	0.87	0.915	0.942	0.971	0.842	0.868	0.971	0.902	0.917	0.899	0.921	0.891	0.977	0.875	0.841	0.85	0.878	0.9	0.96	0.816	0.964
Scale (60)	0.882	0.853	0.816	0.931	0.986	0.876	0.902	0.914	0.905	0.914	0.864	0.968	0.967	0.925	1.047	0.901	0.896	0.927	0.862	0.825	0.866	0.96	0.947	0.918	0.913	0.974	0.905	0.958	0.883	0.909	0.94	0.974	0.915	0.877	0.952	0.943	0.939	0.94	0.883	0.939	0.996	0.851	0.869	0.883	0.895	0.89	0.936	0.857	0.922
Scale (61)	0.928	0.938	0.813	0.903	0.982	0.836	0.886	0.905	0.917	0.955	0.817	0.941	0.98	0.913	0.994	0.877	0.939	0.946	0.883	0.868	0.892	0.88	0.969	0.887	0.885	0.949	0.824	0.91	0.88	0.87	0.954	0.942	0.855	0.9	0.941	0.88	0.908	0.893	0.892	0.879	0.97	0.9	0.865	0.87	0.896	0.877	0.947	0.873	0.956
Scale (62)	0.869	0.924	0.79	0.92	0.973	0.886	0.829	0.916	0.889	0.937	0.855	0.962	0.952	0.92	1.009	0.895	0.947	0.949	0.843	0.867	0.862	0.875	0.948	0.924	0.83	0.985	0.868	0.958	0.879	0.882	0.921	1.007	0.869	0.896	0.969	0.943	0.93	0.846	0.912	0.91	0.954	0.871	0.854	0.868	0.918	0.865	0.955	0.812	0.978
Scale (63)	0.904	0.918	0.78	0.912	0.955	0.86	0.908	0.859	0.914	0.974	0.885	0.958	0.966	0.932	1.004	0.904	0.947	0.924	0.877	0.892	0.894	0.907	0.935	0.912	0.914	0.941	0.837	0.975	0.856	0.838	0.928	0.945	0.82	0.899	0.977	0.888	0.894	0.891	0.883	0.891	0.966	0.876	0.834	0.846	0.842	0.881	0.938	0.807	0.943
Scale (64)	0.887	0.875	0.791	0.88	0.977	0.877	0.858	0.894	0.875	0.934	0.851	0.938	0.963	0.896	0.991	0.879	0.919	0.896	0.868	0.859	0.863	0.885	0.928	0.901	0.819	0.954	0.828	0.949	0.808	0.889	0.924	0.919	0.845	0.871	0.896	0.897	0.942	0.86	0.883	0.859	0.945	0.91	0.832	0.878	0.889	0.859	0.931	0.786	0.948
Scale (65)	0.904	0.894	0.778	0.924	0.964	0.824	0.86	0.876	0.91	0.889	0.82	0.941	0.977	0.893	1.017	0.86	0.954	0.935	0.831	0.844	0.862	0.907	0.896	0.921	0.865	0.913	0.823	0.918	0.868	0.89	0.947	0.969	0.841	0.876	0.908	0.906	0.883	0.844	0.893	0.869	0.942	0.853	0.829	0.836	0.869	0.818	0.911	0.814	0.91
Scale (66)	0.934	0.882	0.766	0.926	0.968	0.802	0.829	0.875	0.913	0.921	0.877	0.938	0.95	0.906	1.001	0.856	0.95	0.928	0.843	0.834	0.867	0.839	0.904	0.906	0.861	0.925	0.81	0.925	0.888	0.877	0.918	0.958	0.839	0.903	0.903	0.878	0.851	0.846	0.861	0.878	0.907	0.859	0.88	0.856	0.863	0.844	0.934	0.853	0.903
Scale (67)	0.873	0.882	0.818	0.886	0.944	0.832	0.838	0.863	0.894	0.949	0.832	0.911	0.941	0.869	0.994	0.828	0.922	0.89	0.822	0.89	0.876	0.893	0.921	0.921	0.868	0.876	0.83	0.914	0.829	0.848	0.935	0.947	0.822	0.864	0.953	0.897	0.883	0.857	0.86	0.885	0.863	0.846	0.748	0.799	0.899	0.81	0.938	0.802	0.919
Scale (68)	0.899	0.901	0.749	0.878	0.939	0.85	0.867	0.86	0.907	0.914	0.817	0.909	0.957	0.913	1.021	0.865	0.95	0.937	0.831	0.836	0.873	0.866	0.907	0.898	0.866	0.907	0.848	0.915	0.855	0.871	0.872	0.924	0.865	0.848	0.895	0.847	0.859	0.812	0.869	0.888	0.948	0.833	0.817	0.869	0.854	0.853	0.958	0.783	0.916
Scale (69)	0.844	0.888	0.779	0.876	0.956	0.834	0.876	0.86	0.885	0.904	0.831	0.929	0.987	0.879	0.979	0.827	0.917	0.887	0.825	0.856	0.874	0.868	0.856	0.919	0.871	0.921	0.833	0.896	0.83	0.873	0.885	0.914	0.851	0.864	0.905	0.863	0.881	0.867	0.847	0.874	0.94	0.788	0.81	0.866	0.862	0.81	0.935	0.774	0.886
Scale (70)	0.825	0.88	0.812	0.907	0.915	0.808	0.835	0.872	0.853	0.91	0.845	0.886	0.932	0.885	0.983	0.831	0.933	0.867	0.837	0.872	0.846	0.869	0.867	0.923	0.838	0.892	0.801	0.889	0.86	0.802	0.898	0.927	0.821	0.847	0.891	0.845	0.842	0.792	0.822	0.867	0.925	0.796	0.812	0.824	0.843	0.812	0.904	0.787	0.88
Scale (71)	0.859	0.877	0.739	0.877	0.888	0.807	0.812	0.884	0.862	0.926	0.81	0.873	0.875	0.87	0.997	0.829	0.886	0.868	0.782	0.841	0.803	0.882	0.865	0.861	0.841	0.865	0.798	0.91	0.807	0.832	0.898	0.94	0.811	0.844	0.893	0.865	0.841	0.796	0.818	0.869	0.91	0.784	0.778	0.821	0.857	0.811	0.904	0.766	0.84
Scale (72)	0.878	0.884	0.719	0.822	0.915	0.785	0.825	0.824	0.862	0.816	0.827	0.872	0.91	0.856	0.941	0.805	0.918	0.866	0.806	0.801	0.863	0.82	0.872	0.887	0.817	0.857	0.773	0.857	0.851	0.839	0.837	0.893	0.786	0.877	0.832	0.804	0.85	0.812	0.787	0.842	0.893	0.793	0.778	0.849	0.85	0.819	0.896	0.773	0.816
Scale (73)	0.847	0.836	0.722	0.83	0.889	0.782	0.804	0.854	0.821	0.885	0.791	0.841	0.927	0.862	0.947	0.782	0.849	0.848	0.799	0.82	0.825	0.834	0.843	0.887	0.796	0.847	0.776	0.903	0.788	0.812	0.86	0.892	0.772	0.829	0.843	0.794	0.792	0.765	0.825	0.844	0.835	0.791	0.8	0.8	0.841	0.774	0.866	0.738	0.858
Scale (74)	0.82	0.85	0.754	0.862	0.915	0.757	0.75	0.813	0.835	0.831	0.796	0.848	0.908	0.794	0.949	0.826	0.851	0.842	0.769	0.776	0.829	0.839	0.883	0.832	0.821	0.889	0.792	0.872	0.788	0.826	0.853	0.893	0.754	0.811	0.85	0.789	0.83	0.737	0.757	0.842	0.802	0.793	0.753	0.81	0.792	0.805	0.832	0.712	0.83
Scale (75)	0.803	0.813	0.697	0.777	0.877	0.793	0.785	0.829	0.818	0.851	0.762	0.849	0.878	0.791	0.903	0.789	0.858	0.824	0.761	0.775	0.812	0.835	0.849	0.82	0.783	0.861	0.784	0.864	0.763	0.761	0.831	0.879	0.775	0.809	0.865	0.813	0.804	0.787	0.772	0.829	0.903	0.763	0.772	0.797	0.75	0.769	0.878	0.735	0.791
Scale (76)	0.823	0.852	0.697	0.815	0.835	0.738	0.767	0.796	0.85	0.861	0.778	0.887	0.902	0.791	0.956	0.805	0.847	0.819	0.729	0.778	0.814	0.787	0.833	0.788	0.809	0.85	0.795	0.845	0.777	0.799	0.843	0.905	0.748	0.798	0.859	0.801	0.8	0.753	0.774	0.763	0.844	0.808	0.731	0.806	0.838	0.812	0.839	0.708	0.835
Scale (77)	0.8	0.83	0.721	0.802	0.862	0.761	0.747	0.805	0.842	0.839	0.772	0.855	0.869	0.863	0.922	0.785	0.831	0.778	0.772	0.762	0.803	0.822	0.829	0.812	0.756	0.79	0.746	0.816	0.747	0.792	0.853	0.886	0.747	0.771	0.81	0.822	0.79	0.723	0.764	0.767	0.826	0.762	0.722	0.778	0.775	0.807	0.867	0.716	0.807
Scale (78)	0.801	0.816	0.716	0.785	0.908	0.79	0.761	0.799	0.779	0.829	0.764	0.797	0.855	0.81	0.959	0.777	0.846	0.843	0.749	0.79	0.806	0.793	0.812	0.817	0.799	0.839	0.749	0.814	0.763	0.799	0.824	0.884	0.739	0.819	0.808	0.799	0.77	0.714	0.749	0.803	0.855	0.752	0.733	0.764	0.757	0.752	0.811	0.725	0.834
Scale (79)	0.82	0.787	0.693	0.792	0.849	0.715	0.747	0.802	0.784	0.834	0.737	0.829	0.886	0.812	0.938	0.795	0.841	0.862	0.716	0.785	0.785	0.829	0.795	0.803	0.792	0.755	0.767	0.851	0.746	0.756	0.821	0.874	0.762	0.807	0.823	0.812	0.767	0.746	0.754	0.796	0.858	0.758	0.695	0.768	0.733	0.755	0.806	0.742	0.783
Scale (80)	0.824	0.762	0.726	0.787	0.843	0.715	0.709	0.777	0.791	0.843	0.737	0.8	0.869	0.808	0.921	0.792	0.836	0.829	0.733	0.75	0.759	0.785	0.846	0.818	0.774	0.81	0.741	0.787	0.732	0.757	0.812	0.836	0.718	0.785	0.833	0.796	0.787	0.704	0.771	0.766	0.791	0.769	0.707	0.766	0.782	0.751	0.789	0.674	0.788
[truncated: 51 more columns]

## Sheet: Simulation (10)
	Neuron group (0)	Neuron group (1)	Neuron group (10)	Neuron group (11)	Neuron group (12)	Neuron group (13)	Neuron group (14)	Neuron group (15)	Neuron group (16)	Neuron group (17)	Neuron group (18)	Neuron group (19)	Neuron group (2)	Neuron group (20)	Neuron group (21)	Neuron group (22)	Neuron group (23)	Neuron group (24)	Neuron group (25)	Neuron group (26)	Neuron group (27)	Neuron group (28)	Neuron group (29)	Neuron group (3)	Neuron group (30)	Neuron group (31)	Neuron group (32)	Neuron group (33)	Neuron group (34)	Neuron group (35)	Neuron group (36)	Neuron group (37)	Neuron group (38)	Neuron group (39)	Neuron group (4)	Neuron group (40)	Neuron group (41)	Neuron group (42)	Neuron group (43)	Neuron group (44)	Neuron group (45)	Neuron group (46)	Neuron group (47)	Neuron group (48)	Neuron group (49)	Neuron group (5)	Neuron group (50)	Neuron group (51)	Neuron group (52)
Scale (1)	2.234	2.193	2.221	2.187	2.217	2.218	2.226	2.189	2.22	2.205	2.22	2.203	2.212	2.216	2.233	2.201	2.168	2.212	2.223	2.215	2.216	2.218	2.165	2.216	2.195	2.191	2.244	2.211	2.226	2.213	2.194	2.186	2.241	2.216	2.21	2.219	2.222	2.214	2.238	2.202	2.239	2.212	2.159	2.235	2.217	2.208	2.224	2.234	2.239
Scale (2)	2.069	2.049	2.063	2.039	2.053	2.063	2.06	2.045	2.068	2.048	2.056	2.045	2.052	2.066	2.077	2.049	2.028	2.074	2.057	2.049	2.067	2.054	2.03	2.059	2.048	2.034	2.083	2.058	2.072	2.067	2.047	2.037	2.083	2.067	2.061	2.073	2.063	2.048	2.077	2.044	2.071	2.067	2.018	2.081	2.066	2.053	2.065	2.083	2.067
Scale (3)	1.998	1.985	1.99	1.984	1.998	2.003	2.011	1.97	1.994	1.98	1.995	1.984	2.006	1.996	2.023	1.991	1.975	1.998	1.996	1.997	1.983	1.997	1.969	2	1.988	1.968	2.012	2	2.016	1.998	1.977	1.979	2.021	1.989	2.009	2.005	1.994	1.991	2.008	1.98	2.006	1.984	1.951	2.01	1.988	1.989	1.99	2.008	2.017
Scale (4)	1.971	1.962	1.966	1.97	1.963	1.971	1.963	1.954	1.961	1.961	1.97	1.95	1.969	1.963	1.984	1.969	1.944	1.981	1.957	1.958	1.966	1.941	1.937	1.968	1.966	1.954	1.98	1.978	1.975	1.97	1.957	1.939	1.991	1.968	1.961	1.969	1.967	1.954	1.971	1.949	1.959	1.958	1.952	1.974	1.958	1.959	1.96	1.959	1.954
Scale (5)	1.942	1.981	1.965	1.964	1.965	1.974	1.963	1.965	1.973	1.948	1.98	1.953	1.967	1.973	1.981	1.978	1.963	1.97	1.959	1.945	1.968	1.951	1.956	1.973	1.985	1.964	1.964	1.974	1.985	1.956	1.956	1.964	1.981	1.966	1.958	1.966	1.963	1.96	1.969	1.95	1.966	1.962	1.961	1.976	1.957	1.969	1.943	1.957	1.949
Scale (6)	1.956	1.996	1.974	1.984	1.969	1.986	1.984	1.984	1.975	1.978	1.975	1.974	1.98	1.983	1.987	1.983	1.97	1.994	1.949	1.942	1.966	1.971	1.976	1.999	1.991	1.962	1.965	1.984	2.008	1.966	1.979	1.999	1.976	1.993	1.992	1.969	1.968	1.975	1.982	1.969	1.963	1.991	1.998	1.994	1.971	1.988	1.949	1.974	1.951
Scale (7)	1.962	1.999	1.971	1.979	1.982	1.981	1.982	1.985	1.985	1.986	1.953	1.968	1.982	1.981	1.965	1.997	1.989	2.008	1.958	1.957	1.975	1.974	1.981	2.001	1.987	1.971	1.96	1.992	2.015	1.962	1.98	1.994	1.991	1.994	1.974	1.969	1.988	1.97	1.987	1.981	1.956	1.987	2.009	2.01	1.975	1.995	1.968	1.964	1.956
Scale (8)	1.958	1.977	1.945	1.978	1.939	1.974	1.95	1.949	1.968	1.964	1.942	1.966	1.982	1.955	1.945	1.96	1.977	1.958	1.94	1.933	1.96	1.942	1.969	1.976	1.961	1.975	1.939	1.984	1.972	1.96	1.961	1.976	1.957	1.979	1.966	1.95	1.958	1.957	1.961	1.959	1.928	1.977	1.979	1.968	1.943	1.957	1.959	1.939	1.927
Scale (9)	1.92	1.943	1.916	1.937	1.909	1.93	1.914	1.902	1.904	1.954	1.904	1.921	1.917	1.923	1.914	1.936	1.929	1.915	1.922	1.9	1.918	1.894	1.924	1.945	1.921	1.938	1.908	1.934	1.934	1.911	1.911	1.912	1.919	1.931	1.941	1.895	1.922	1.9	1.901	1.918	1.882	1.93	1.94	1.922	1.911	1.917	1.91	1.889	1.895
Scale (10)	1.857	1.921	1.866	1.891	1.845	1.881	1.869	1.852	1.852	1.873	1.869	1.89	1.892	1.874	1.868	1.881	1.912	1.852	1.865	1.845	1.878	1.849	1.896	1.892	1.862	1.891	1.856	1.874	1.883	1.85	1.871	1.884	1.863	1.884	1.882	1.841	1.868	1.867	1.863	1.851	1.84	1.896	1.902	1.869	1.862	1.862	1.864	1.836	1.85
Scale (11)	1.822	1.858	1.825	1.847	1.772	1.828	1.813	1.788	1.799	1.827	1.826	1.819	1.826	1.815	1.817	1.835	1.839	1.802	1.798	1.8	1.812	1.812	1.825	1.831	1.82	1.857	1.793	1.816	1.816	1.809	1.823	1.825	1.794	1.828	1.848	1.771	1.834	1.79	1.811	1.787	1.773	1.823	1.851	1.786	1.809	1.823	1.814	1.775	1.787
Scale (12)	1.765	1.81	1.757	1.812	1.71	1.789	1.76	1.752	1.72	1.806	1.797	1.787	1.789	1.764	1.782	1.781	1.795	1.73	1.771	1.76	1.755	1.748	1.804	1.775	1.757	1.802	1.731	1.78	1.76	1.75	1.757	1.789	1.736	1.798	1.788	1.71	1.771	1.742	1.757	1.774	1.691	1.779	1.787	1.741	1.754	1.744	1.742	1.721	1.729
Scale (13)	1.737	1.767	1.709	1.749	1.67	1.756	1.707	1.717	1.69	1.755	1.772	1.762	1.747	1.733	1.69	1.723	1.753	1.693	1.728	1.736	1.734	1.688	1.758	1.73	1.705	1.773	1.68	1.734	1.736	1.694	1.731	1.752	1.698	1.748	1.746	1.658	1.73	1.716	1.704	1.7	1.668	1.742	1.73	1.699	1.724	1.719	1.683	1.652	1.704
Scale (14)	1.701	1.712	1.677	1.734	1.639	1.737	1.677	1.677	1.64	1.729	1.738	1.712	1.722	1.688	1.705	1.705	1.709	1.657	1.681	1.691	1.682	1.634	1.745	1.688	1.676	1.758	1.639	1.703	1.673	1.671	1.684	1.696	1.647	1.695	1.702	1.633	1.683	1.661	1.652	1.656	1.63	1.681	1.714	1.65	1.682	1.692	1.653	1.618	1.661
Scale (15)	1.646	1.659	1.632	1.662	1.564	1.683	1.626	1.614	1.587	1.678	1.676	1.65	1.669	1.644	1.621	1.642	1.662	1.605	1.648	1.657	1.647	1.621	1.675	1.632	1.621	1.705	1.588	1.656	1.628	1.649	1.639	1.662	1.599	1.645	1.667	1.574	1.646	1.63	1.616	1.615	1.589	1.665	1.64	1.598	1.61	1.62	1.62	1.579	1.611
Scale (16)	1.583	1.617	1.576	1.602	1.534	1.614	1.559	1.516	1.552	1.613	1.635	1.608	1.608	1.564	1.543	1.581	1.609	1.514	1.557	1.584	1.561	1.537	1.582	1.568	1.545	1.621	1.535	1.583	1.541	1.592	1.581	1.586	1.563	1.58	1.581	1.516	1.582	1.539	1.563	1.531	1.529	1.602	1.567	1.511	1.554	1.543	1.551	1.525	1.535
Scale (17)	1.537	1.528	1.507	1.523	1.434	1.546	1.51	1.46	1.46	1.541	1.546	1.525	1.511	1.489	1.486	1.5	1.539	1.466	1.493	1.503	1.483	1.468	1.525	1.507	1.486	1.547	1.449	1.524	1.482	1.503	1.484	1.503	1.454	1.508	1.538	1.425	1.51	1.466	1.513	1.458	1.465	1.503	1.48	1.438	1.466	1.489	1.439	1.438	1.499
Scale (18)	1.454	1.463	1.419	1.476	1.393	1.48	1.439	1.374	1.357	1.463	1.468	1.477	1.449	1.449	1.424	1.463	1.463	1.405	1.447	1.456	1.415	1.407	1.481	1.446	1.412	1.47	1.4	1.459	1.435	1.437	1.447	1.434	1.416	1.434	1.463	1.332	1.477	1.398	1.442	1.418	1.375	1.46	1.434	1.352	1.457	1.406	1.37	1.4	1.437
Scale (19)	1.418	1.4	1.375	1.41	1.346	1.466	1.397	1.374	1.311	1.441	1.428	1.428	1.406	1.393	1.399	1.42	1.431	1.36	1.42	1.433	1.377	1.373	1.392	1.387	1.401	1.462	1.37	1.404	1.369	1.419	1.405	1.394	1.363	1.38	1.412	1.346	1.408	1.366	1.396	1.333	1.358	1.414	1.435	1.344	1.391	1.345	1.331	1.324	1.393
Scale (20)	1.417	1.4	1.338	1.409	1.334	1.448	1.375	1.324	1.324	1.396	1.402	1.407	1.37	1.377	1.359	1.414	1.371	1.328	1.4	1.378	1.369	1.312	1.391	1.365	1.377	1.426	1.342	1.399	1.337	1.356	1.385	1.376	1.378	1.439	1.382	1.29	1.376	1.337	1.386	1.322	1.344	1.38	1.373	1.285	1.388	1.376	1.302	1.315	1.372
Scale (21)	1.377	1.405	1.374	1.396	1.323	1.41	1.368	1.309	1.327	1.424	1.421	1.398	1.402	1.371	1.34	1.384	1.35	1.321	1.368	1.394	1.341	1.328	1.392	1.363	1.375	1.417	1.358	1.391	1.369	1.364	1.383	1.354	1.337	1.392	1.382	1.257	1.374	1.353	1.363	1.292	1.295	1.366	1.361	1.311	1.341	1.354	1.294	1.289	1.341
Scale (22)	1.401	1.396	1.365	1.415	1.297	1.376	1.373	1.3	1.311	1.405	1.414	1.396	1.392	1.369	1.336	1.397	1.423	1.31	1.356	1.388	1.331	1.313	1.373	1.354	1.39	1.404	1.34	1.395	1.343	1.361	1.384	1.342	1.323	1.38	1.367	1.254	1.387	1.336	1.347	1.3	1.323	1.332	1.383	1.292	1.33	1.356	1.318	1.29	1.35
Scale (23)	1.366	1.41	1.345	1.416	1.294	1.415	1.355	1.303	1.276	1.4	1.426	1.388	1.405	1.367	1.36	1.359	1.387	1.299	1.335	1.341	1.394	1.31	1.374	1.358	1.369	1.415	1.341	1.367	1.332	1.335	1.386	1.327	1.325	1.383	1.331	1.271	1.387	1.347	1.346	1.312	1.303	1.372	1.409	1.289	1.335	1.379	1.274	1.304	1.336
Scale (24)	1.37	1.391	1.333	1.39	1.26	1.395	1.364	1.297	1.271	1.375	1.421	1.403	1.405	1.365	1.338	1.376	1.395	1.297	1.342	1.358	1.351	1.314	1.399	1.347	1.377	1.428	1.298	1.372	1.336	1.335	1.355	1.383	1.294	1.369	1.385	1.252	1.367	1.318	1.353	1.319	1.267	1.335	1.366	1.311	1.327	1.35	1.282	1.267	1.328
Scale (25)	1.339	1.353	1.32	1.404	1.239	1.386	1.343	1.294	1.264	1.377	1.409	1.359	1.357	1.337	1.321	1.378	1.375	1.265	1.339	1.335	1.342	1.279	1.364	1.329	1.345	1.403	1.255	1.348	1.303	1.305	1.337	1.349	1.3	1.316	1.321	1.251	1.335	1.293	1.345	1.333	1.274	1.306	1.357	1.281	1.298	1.318	1.265	1.254	1.292
Scale (26)	1.327	1.364	1.278	1.383	1.229	1.347	1.296	1.31	1.265	1.367	1.379	1.359	1.324	1.326	1.293	1.329	1.362	1.273	1.3	1.294	1.333	1.237	1.328	1.323	1.303	1.376	1.214	1.328	1.299	1.301	1.304	1.352	1.264	1.346	1.324	1.253	1.347	1.302	1.317	1.296	1.255	1.324	1.311	1.29	1.267	1.329	1.246	1.256	1.272
Scale (27)	1.286	1.324	1.24	1.37	1.19	1.309	1.311	1.251	1.216	1.345	1.31	1.354	1.325	1.283	1.286	1.329	1.334	1.263	1.267	1.257	1.291	1.233	1.346	1.312	1.302	1.353	1.211	1.298	1.305	1.269	1.298	1.348	1.271	1.312	1.278	1.231	1.289	1.263	1.245	1.261	1.22	1.301	1.319	1.243	1.252	1.289	1.226	1.218	1.281
Scale (28)	1.273	1.291	1.233	1.313	1.19	1.308	1.229	1.265	1.172	1.275	1.298	1.322	1.278	1.255	1.281	1.271	1.265	1.222	1.22	1.245	1.234	1.228	1.316	1.257	1.259	1.304	1.19	1.255	1.225	1.204	1.26	1.276	1.211	1.27	1.265	1.195	1.251	1.223	1.24	1.243	1.2	1.275	1.293	1.223	1.22	1.278	1.223	1.195	1.271
Scale (29)	1.24	1.277	1.2	1.274	1.154	1.274	1.194	1.251	1.194	1.313	1.284	1.279	1.239	1.233	1.238	1.238	1.277	1.197	1.226	1.235	1.204	1.178	1.281	1.224	1.225	1.295	1.139	1.269	1.247	1.211	1.241	1.292	1.156	1.234	1.273	1.143	1.263	1.205	1.185	1.208	1.176	1.223	1.253	1.188	1.181	1.23	1.169	1.175	1.213
Scale (30)	1.206	1.214	1.172	1.241	1.14	1.22	1.182	1.184	1.162	1.208	1.22	1.254	1.222	1.205	1.172	1.22	1.232	1.158	1.18	1.234	1.161	1.158	1.262	1.184	1.237	1.27	1.105	1.209	1.204	1.195	1.201	1.241	1.173	1.226	1.257	1.129	1.243	1.232	1.18	1.219	1.136	1.216	1.247	1.177	1.167	1.244	1.13	1.132	1.166
Scale (31)	1.186	1.213	1.13	1.242	1.12	1.221	1.156	1.179	1.139	1.2	1.195	1.23	1.14	1.188	1.188	1.215	1.214	1.147	1.128	1.184	1.151	1.118	1.204	1.154	1.183	1.22	1.09	1.176	1.186	1.163	1.155	1.231	1.156	1.174	1.193	1.068	1.176	1.185	1.194	1.149	1.096	1.217	1.198	1.112	1.156	1.21	1.091	1.126	1.16
Scale (32)	1.099	1.235	1.126	1.2	1.076	1.182	1.107	1.107	1.091	1.14	1.151	1.176	1.133	1.119	1.133	1.193	1.198	1.117	1.109	1.17	1.154	1.111	1.165	1.112	1.174	1.151	1.089	1.157	1.161	1.105	1.177	1.211	1.12	1.169	1.16	1.081	1.137	1.126	1.13	1.129	1.061	1.187	1.183	1.101	1.141	1.177	1.119	1.13	1.135
Scale (33)	1.082	1.145	1.061	1.188	1.022	1.141	1.073	1.102	1.069	1.128	1.126	1.147	1.057	1.085	1.105	1.13	1.131	1.09	1.066	1.061	1.082	1.068	1.183	1.129	1.129	1.148	0.991	1.09	1.103	1.063	1.134	1.175	1.074	1.118	1.135	1.064	1.153	1.127	1.104	1.072	1.04	1.14	1.129	1.052	1.089	1.129	1.063	1.101	1.121
Scale (34)	1.056	1.116	1.044	1.135	1.024	1.121	1.035	1.067	1.05	1.086	1.101	1.118	1.051	1.044	1.059	1.097	1.069	1.036	1.063	1.08	1.068	1.039	1.069	1.078	1.115	1.068	1.021	1.062	1.051	1.031	1.072	1.131	1.046	1.065	1.084	0.972	1.081	1.064	1.1	1.043	1.033	1.092	1.084	1.019	1.08	1.057	1.047	1.04	1.06
Scale (35)	1.032	1.085	1.018	1.082	0.969	1.094	1.073	1.039	1.007	1.021	1.065	1.059	0.99	1.015	1.037	1.068	1.069	0.981	1.024	1.072	0.999	1.031	1.098	1.04	1.055	1.08	0.938	1.052	1.074	1.048	1.029	1.07	0.998	1.048	1.063	0.967	1.073	1.032	1.05	1.061	0.988	1.055	1.078	0.977	1.027	1.009	1.018	1.028	1.031
Scale (36)	0.967	1.045	0.984	1.081	0.979	1.105	1.009	1.037	0.968	1.025	1.078	1.066	0.982	0.98	0.996	1.053	1.048	0.99	1.01	1.041	1.008	1.017	1.052	0.997	1.033	1.04	0.975	1.036	1.002	0.964	1.015	1.088	0.955	1.04	0.994	0.955	1.022	1.002	1.036	1.01	0.959	1.037	1.049	0.946	1.044	0.999	0.922	0.984	1.013
Scale (37)	0.977	1.053	0.95	1.067	0.965	1.064	0.996	0.991	0.953	1.032	1.002	1.065	0.969	0.986	0.984	1.024	0.986	0.939	0.977	1.044	1.012	0.982	1.027	0.982	1.025	1.035	0.966	0.999	0.993	0.976	1.03	1.044	0.981	1.029	1.014	0.955	1.002	1.025	1.007	0.996	0.944	1.014	1.02	0.944	1.014	1.006	0.951	0.972	1.007
Scale (38)	0.976	1.035	0.93	1.023	0.908	1.058	0.975	0.976	0.926	1.016	1.001	1.03	0.983	0.968	0.959	1.007	1.009	0.941	0.94	1.029	0.982	0.974	1.05	0.953	0.997	1.001	0.887	0.962	0.956	0.978	1.041	1.008	0.949	0.985	1.02	0.954	1.026	0.986	0.977	0.954	0.902	0.995	1.032	0.919	0.979	0.972	0.951	0.932	0.975
Scale (39)	0.939	1.028	0.952	1.047	0.906	1.019	0.961	1.006	0.907	0.965	0.981	1.029	0.936	0.998	0.965	0.99	1.009	0.947	0.948	1.032	0.945	0.938	0.999	0.953	1.03	0.963	0.891	0.989	0.965	0.975	1.013	1.056	0.926	1.012	0.988	0.917	1.011	0.977	0.981	0.968	0.915	0.961	1.019	0.898	0.994	0.935	0.92	0.934	0.952
Scale (40)	0.963	1.037	0.932	1.002	0.888	1.014	0.962	0.953	0.926	0.992	0.948	0.994	0.923	0.964	0.983	0.986	0.987	0.895	0.947	0.944	0.968	0.921	1.003	0.942	0.99	1.006	0.876	1.01	0.938	0.946	1.021	0.973	0.969	1.015	0.99	0.89	0.999	0.973	0.982	0.986	0.899	0.987	1.006	0.9	0.997	0.945	0.914	0.897	0.968
Scale (41)	0.969	0.997	0.932	1.026	0.882	1.011	0.969	0.963	0.886	0.934	0.937	0.997	0.937	0.977	0.956	0.972	0.938	0.921	0.946	1.002	0.973	0.929	1.024	0.953	1.004	1.021	0.893	0.99	0.939	0.934	1.005	0.969	0.938	1.015	0.97	0.899	0.992	0.991	0.989	0.992	0.896	0.95	1.026	0.919	0.953	0.977	0.914	0.902	0.967
Scale (42)	0.956	1.035	0.957	1.042	0.913	1	0.927	0.961	0.876	0.972	0.99	0.999	0.948	0.956	0.978	0.957	0.979	0.935	0.898	1.004	0.99	0.919	0.997	0.965	1.006	0.982	0.867	1.002	0.956	0.956	1.004	0.981	0.944	0.973	0.966	0.876	0.995	0.979	0.966	0.951	0.876	0.948	1	0.899	0.95	0.99	0.887	0.927	0.935
Scale (43)	0.981	1.005	0.975	0.995	0.932	1.045	0.961	0.969	0.912	0.978	0.932	1.012	0.957	0.951	0.99	1.017	0.986	0.941	0.92	1.011	0.957	0.89	1.003	0.985	1.022	1.002	0.893	0.987	0.964	0.923	0.961	0.951	0.931	0.979	0.971	0.881	1	0.944	0.963	0.983	0.894	0.913	1.018	0.922	0.963	0.98	0.895	0.908	0.944
Scale (44)	1.006	1.032	0.969	1.043	0.921	0.972	0.988	0.967	0.887	0.98	0.976	1.015	0.924	0.99	0.953	0.981	0.99	0.923	0.929	0.986	0.971	0.919	1	0.97	0.984	1.001	0.898	0.986	0.953	0.939	1.005	1.013	0.96	0.961	0.987	0.887	0.99	0.953	0.936	0.956	0.891	0.935	1.005	0.847	0.937	1.004	0.909	0.866	0.904
Scale (45)	0.987	1.008	0.953	1.06	0.901	1.039	0.966	0.972	0.9	0.95	0.973	1.057	0.981	0.986	0.958	0.971	0.994	0.894	0.949	1.025	0.929	0.915	1.034	0.969	1.023	1.019	0.883	1.017	0.979	0.939	0.985	0.996	0.968	1.006	0.963	0.92	0.98	0.959	0.964	0.961	0.905	0.95	1.035	0.918	0.967	0.997	0.925	0.909	0.917
Scale (46)	0.95	1.069	0.947	1.04	0.903	1.022	0.961	0.97	0.927	0.995	1.003	1.015	0.968	0.957	0.995	0.991	0.963	0.912	0.968	0.964	1.005	0.912	1.015	0.967	1.02	0.988	0.907	0.998	0.993	0.95	1.058	1.005	0.941	0.988	0.942	0.895	0.997	1.017	0.988	0.986	0.894	0.975	0.994	0.9	0.998	1.034	0.896	0.926	0.963
Scale (47)	1.018	1.064	0.962	1.035	0.88	1.016	0.964	0.986	0.913	0.977	0.959	1.013	0.973	0.96	0.936	1.012	1.033	0.953	0.94	1.02	0.986	0.935	1.012	0.99	1.053	1.031	0.883	1.012	0.936	0.944	1.023	1.041	0.938	0.967	0.938	0.902	1.013	0.974	0.951	0.998	0.894	0.959	1.061	0.9	0.982	1.004	0.939	0.891	0.964
Scale (48)	0.948	1.082	0.989	1.014	0.942	1.023	0.998	0.982	0.928	0.991	0.985	1.042	1.001	0.972	0.972	1.028	1.024	0.912	0.949	1.001	0.99	0.934	1.023	0.997	1.061	1.005	0.883	0.988	0.998	0.954	1.027	1.043	0.957	1.001	0.956	0.91	0.985	0.976	0.974	0.99	0.906	0.977	1.037	0.932	0.976	1.006	0.923	0.919	0.976
Scale (49)	0.988	1.025	0.949	1.057	0.921	1.027	0.982	0.997	0.901	1.008	1.005	1.055	0.977	0.948	0.971	1.004	1.033	0.932	0.922	0.99	0.999	0.877	1.017	0.987	1.019	1.028	0.92	0.96	0.976	0.935	1.019	1.037	0.962	1.007	0.994	0.927	0.986	0.988	1.001	1.013	0.893	0.96	1.031	0.93	0.993	1.005	0.97	0.913	1.006
Scale (50)	1.009	1.04	0.957	1.033	0.866	1.032	0.981	0.986	0.93	1.003	1.006	1.026	0.957	1.017	0.957	1.049	1.028	0.964	0.949	0.983	0.989	0.886	1.046	0.959	1.05	1.049	0.896	0.983	0.944	0.923	1.017	1.026	0.951	0.963	0.965	0.933	0.965	0.982	0.945	1.016	0.92	0.958	1.028	0.915	0.971	0.976	0.935	0.906	0.923
Scale (51)	0.991	1.043	0.955	1.032	0.89	0.993	0.956	0.973	0.939	0.988	0.974	1.061	0.952	0.953	0.961	1.004	1.022	0.945	0.899	1.016	0.975	0.886	1.034	0.955	1.019	1.015	0.867	1.013	0.944	0.93	1.012	0.989	0.919	0.987	0.97	0.919	0.985	0.948	0.99	1.011	0.879	0.974	1.02	0.906	0.956	1.017	0.961	0.913	0.941
Scale (52)	0.961	1.005	0.928	1.025	0.885	1.03	0.949	1.036	0.932	1.011	0.948	1.002	0.955	0.968	0.959	1.017	0.985	0.902	0.927	0.973	0.95	0.875	0.967	0.941	0.992	0.996	0.886	0.967	0.955	0.961	0.991	0.977	0.902	0.971	0.95	0.92	0.97	0.967	0.965	1.023	0.881	1.002	0.995	0.915	0.969	0.999	0.911	0.929	0.938
Scale (53)	0.94	0.991	0.959	1.019	0.811	1.027	0.923	1.01	0.919	0.947	1.012	1.012	0.987	0.943	0.919	0.964	0.97	0.915	0.914	0.936	0.975	0.866	1	0.954	0.987	1.021	0.826	0.921	0.964	0.939	0.96	0.997	0.891	0.961	0.958	0.861	0.946	0.931	0.92	0.996	0.848	0.971	1.005	0.863	0.958	0.95	0.919	0.911	0.931
Scale (54)	0.959	1.007	0.934	0.981	0.801	0.971	0.952	0.933	0.85	0.987	0.965	1.028	0.952	0.922	0.953	0.946	0.992	0.888	0.938	0.953	0.912	0.892	0.952	0.944	0.952	1.007	0.825	0.955	0.92	0.894	0.969	0.994	0.884	1.027	0.938	0.853	0.902	0.925	0.917	0.962	0.833	0.94	1.012	0.852	0.942	0.962	0.866	0.87	0.916
Scale (55)	0.945	0.978	0.933	0.969	0.851	0.967	0.947	0.941	0.886	0.97	0.97	0.946	0.953	0.932	0.921	0.967	0.937	0.866	0.925	0.94	0.942	0.801	0.962	0.881	0.959	0.956	0.845	0.941	0.922	0.881	0.986	1.013	0.885	0.938	0.939	0.867	0.966	0.931	0.901	0.925	0.823	0.902	0.956	0.857	0.913	0.899	0.863	0.867	0.911
Scale (56)	0.939	0.982	0.936	0.918	0.802	0.988	0.898	0.937	0.889	0.911	0.938	1.006	0.955	0.923	0.895	0.908	0.952	0.853	0.843	0.964	0.865	0.843	0.907	0.894	0.925	0.976	0.824	0.937	0.939	0.86	0.947	0.936	0.858	0.951	0.896	0.842	0.884	0.918	0.889	0.931	0.781	0.943	0.977	0.867	0.88	0.954	0.852	0.838	0.896
Scale (57)	0.93	0.987	0.863	0.975	0.816	0.966	0.898	0.918	0.853	0.918	0.988	0.948	0.933	0.875	0.896	0.932	0.939	0.882	0.867	0.921	0.853	0.9	0.925	0.893	0.9	0.971	0.803	0.925	0.896	0.911	0.98	0.998	0.875	0.947	0.929	0.841	0.917	0.918	0.895	0.896	0.828	0.94	0.999	0.836	0.878	0.887	0.835	0.812	0.893
Scale (58)	0.916	0.974	0.929	0.921	0.793	0.955	0.908	0.923	0.881	0.949	0.951	0.987	0.893	0.889	0.874	0.928	0.92	0.824	0.879	0.911	0.897	0.837	0.89	0.861	0.945	0.962	0.79	0.92	0.897	0.855	0.952	0.936	0.816	0.912	0.936	0.775	0.933	0.879	0.86	0.881	0.813	0.862	0.983	0.825	0.902	0.903	0.802	0.818	0.84
Scale (59)	0.911	0.921	0.845	0.959	0.719	0.964	0.92	0.951	0.878	0.908	0.907	0.942	0.924	0.877	0.923	0.982	0.922	0.817	0.828	0.88	0.893	0.768	0.904	0.888	0.883	0.921	0.809	0.917	0.89	0.862	0.938	0.966	0.846	0.928	0.891	0.786	0.9	0.932	0.846	0.923	0.803	0.898	0.952	0.841	0.854	0.932	0.83	0.802	0.83
Scale (60)	0.901	0.952	0.873	0.939	0.775	0.954	0.904	0.908	0.807	0.898	0.905	0.929	0.878	0.861	0.844	0.898	0.926	0.832	0.832	0.875	0.831	0.765	0.935	0.806	0.885	0.954	0.796	0.919	0.84	0.847	0.942	0.919	0.871	0.946	0.929	0.823	0.912	0.852	0.85	0.869	0.782	0.852	0.934	0.82	0.815	0.918	0.807	0.8	0.786
Scale (61)	0.895	0.957	0.882	0.92	0.757	0.966	0.869	0.885	0.812	0.873	0.917	0.942	0.917	0.907	0.828	0.908	0.909	0.818	0.832	0.86	0.833	0.789	0.894	0.844	0.912	0.952	0.814	0.926	0.868	0.807	0.937	0.891	0.82	0.848	0.905	0.817	0.885	0.902	0.817	0.887	0.733	0.875	0.969	0.782	0.902	0.887	0.811	0.817	0.799
Scale (62)	0.879	0.944	0.827	0.921	0.742	0.944	0.857	0.926	0.837	0.867	0.923	0.922	0.911	0.89	0.873	0.898	0.927	0.859	0.832	0.886	0.875	0.742	0.921	0.868	0.889	0.913	0.789	0.873	0.868	0.831	0.919	0.911	0.795	0.903	0.846	0.732	0.905	0.869	0.824	0.917	0.752	0.876	0.947	0.773	0.851	0.929	0.787	0.807	0.804
Scale (63)	0.898	0.942	0.851	0.939	0.748	0.906	0.835	0.905	0.794	0.892	0.92	0.927	0.889	0.868	0.825	0.915	0.889	0.834	0.783	0.884	0.857	0.782	0.867	0.887	0.907	0.913	0.768	0.906	0.87	0.839	0.883	0.874	0.84	0.881	0.896	0.736	0.887	0.838	0.832	0.841	0.772	0.867	0.921	0.749	0.829	0.893	0.806	0.781	0.835
Scale (64)	0.871	0.93	0.85	0.937	0.769	0.924	0.863	0.867	0.785	0.861	0.915	0.926	0.885	0.806	0.846	0.902	0.883	0.79	0.813	0.876	0.862	0.768	0.905	0.823	0.883	0.901	0.776	0.881	0.866	0.851	0.938	0.908	0.864	0.868	0.879	0.774	0.841	0.884	0.808	0.89	0.759	0.861	0.95	0.742	0.833	0.894	0.798	0.795	0.835
Scale (65)	0.862	0.927	0.8	0.93	0.74	0.947	0.879	0.844	0.842	0.88	0.896	0.946	0.881	0.819	0.825	0.898	0.922	0.822	0.789	0.836	0.829	0.759	0.907	0.826	0.905	0.885	0.742	0.893	0.841	0.823	0.856	0.879	0.806	0.873	0.852	0.767	0.885	0.871	0.847	0.864	0.744	0.852	0.894	0.789	0.805	0.873	0.786	0.762	0.842
Scale (66)	0.84	0.922	0.84	0.904	0.722	0.897	0.815	0.846	0.813	0.851	0.851	0.905	0.851	0.867	0.87	0.914	0.894	0.826	0.8	0.827	0.835	0.792	0.906	0.821	0.871	0.867	0.726	0.846	0.848	0.79	0.899	0.869	0.784	0.858	0.856	0.758	0.902	0.865	0.791	0.856	0.761	0.844	0.918	0.768	0.814	0.9	0.773	0.802	0.829
Scale (67)	0.811	0.909	0.811	0.902	0.729	0.906	0.868	0.848	0.783	0.848	0.857	0.93	0.838	0.822	0.81	0.892	0.866	0.841	0.774	0.851	0.884	0.756	0.894	0.85	0.933	0.909	0.739	0.85	0.836	0.844	0.885	0.883	0.808	0.863	0.863	0.743	0.873	0.816	0.795	0.865	0.728	0.855	0.855	0.762	0.84	0.859	0.812	0.773	0.86
Scale (68)	0.818	0.884	0.835	0.872	0.727	0.894	0.864	0.883	0.826	0.81	0.847	0.885	0.815	0.86	0.8	0.869	0.848	0.785	0.759	0.85	0.822	0.727	0.88	0.843	0.856	0.87	0.755	0.866	0.839	0.78	0.887	0.895	0.828	0.838	0.845	0.762	0.844	0.839	0.807	0.84	0.708	0.854	0.902	0.744	0.834	0.824	0.771	0.726	0.787
Scale (69)	0.808	0.92	0.827	0.901	0.727	0.872	0.843	0.866	0.755	0.849	0.85	0.899	0.808	0.873	0.782	0.895	0.899	0.822	0.825	0.828	0.835	0.712	0.894	0.855	0.9	0.864	0.716	0.864	0.856	0.842	0.883	0.864	0.756	0.867	0.812	0.745	0.872	0.822	0.804	0.853	0.714	0.839	0.871	0.758	0.845	0.846	0.823	0.733	0.816
Scale (70)	0.797	0.896	0.848	0.861	0.678	0.886	0.848	0.88	0.764	0.825	0.845	0.903	0.783	0.806	0.775	0.876	0.871	0.802	0.77	0.84	0.837	0.749	0.881	0.781	0.886	0.838	0.715	0.881	0.888	0.851	0.874	0.882	0.757	0.881	0.855	0.755	0.85	0.823	0.777	0.884	0.736	0.831	0.852	0.714	0.776	0.831	0.791	0.741	0.786
Scale (71)	0.829	0.888	0.827	0.872	0.726	0.909	0.801	0.862	0.784	0.857	0.799	0.884	0.815	0.803	0.817	0.878	0.86	0.763	0.791	0.843	0.81	0.781	0.809	0.813	0.82	0.839	0.73	0.842	0.862	0.776	0.842	0.863	0.755	0.848	0.831	0.741	0.865	0.821	0.824	0.846	0.743	0.808	0.87	0.739	0.79	0.807	0.8	0.787	0.85
Scale (72)	0.785	0.874	0.794	0.872	0.715	0.888	0.794	0.874	0.771	0.802	0.831	0.895	0.813	0.762	0.767	0.839	0.831	0.765	0.757	0.815	0.809	0.733	0.835	0.773	0.833	0.838	0.743	0.807	0.835	0.792	0.878	0.867	0.78	0.847	0.768	0.75	0.849	0.815	0.807	0.875	0.695	0.815	0.828	0.743	0.833	0.814	0.768	0.763	0.82
Scale (73)	0.768	0.85	0.787	0.857	0.691	0.849	0.814	0.848	0.759	0.822	0.822	0.868	0.768	0.808	0.773	0.809	0.801	0.772	0.742	0.832	0.797	0.751	0.811	0.818	0.824	0.835	0.716	0.795	0.857	0.731	0.864	0.819	0.747	0.833	0.809	0.713	0.859	0.813	0.78	0.858	0.716	0.855	0.82	0.719	0.801	0.806	0.776	0.727	0.776
Scale (74)	0.754	0.871	0.78	0.87	0.658	0.908	0.793	0.807	0.711	0.796	0.827	0.875	0.748	0.806	0.744	0.798	0.855	0.732	0.727	0.847	0.767	0.737	0.798	0.791	0.818	0.82	0.733	0.818	0.801	0.745	0.84	0.815	0.773	0.822	0.841	0.73	0.82	0.8	0.812	0.763	0.693	0.78	0.85	0.709	0.784	0.838	0.785	0.715	0.784
Scale (75)	0.776	0.867	0.754	0.817	0.646	0.872	0.767	0.793	0.734	0.766	0.785	0.839	0.771	0.794	0.747	0.793	0.836	0.729	0.757	0.808	0.775	0.677	0.843	0.804	0.846	0.836	0.69	0.822	0.785	0.772	0.814	0.857	0.762	0.798	0.77	0.73	0.78	0.771	0.778	0.796	0.705	0.793	0.84	0.738	0.758	0.794	0.732	0.719	0.754
Scale (76)	0.746	0.834	0.79	0.842	0.689	0.857	0.784	0.829	0.708	0.783	0.774	0.879	0.793	0.754	0.725	0.82	0.837	0.703	0.689	0.783	0.79	0.736	0.834	0.782	0.783	0.796	0.65	0.795	0.772	0.776	0.817	0.78	0.745	0.818	0.774	0.742	0.825	0.782	0.744	0.766	0.699	0.815	0.85	0.698	0.751	0.761	0.724	0.703	0.746
Scale (77)	0.788	0.86	0.758	0.834	0.637	0.858	0.757	0.796	0.726	0.801	0.769	0.846	0.756	0.768	0.773	0.792	0.817	0.732	0.715	0.774	0.789	0.718	0.772	0.802	0.814	0.805	0.674	0.832	0.796	0.733	0.811	0.86	0.752	0.777	0.788	0.68	0.784	0.785	0.752	0.84	0.697	0.805	0.832	0.69	0.787	0.773	0.754	0.705	0.76
Scale (78)	0.733	0.826	0.765	0.822	0.651	0.861	0.764	0.83	0.68	0.799	0.778	0.857	0.75	0.754	0.723	0.843	0.842	0.724	0.672	0.793	0.77	0.705	0.8	0.742	0.829	0.787	0.625	0.823	0.743	0.756	0.809	0.867	0.686	0.814	0.774	0.684	0.798	0.8	0.72	0.812	0.659	0.79	0.834	0.664	0.768	0.761	0.734	0.681	0.735
Scale (79)	0.757	0.836	0.713	0.82	0.652	0.828	0.738	0.787	0.743	0.769	0.759	0.808	0.699	0.788	0.756	0.791	0.808	0.72	0.734	0.766	0.777	0.71	0.831	0.756	0.782	0.806	0.674	0.826	0.788	0.732	0.787	0.803	0.744	0.782	0.777	0.698	0.746	0.791	0.725	0.786	0.648	0.772	0.802	0.679	0.76	0.805	0.723	0.714	0.725
Scale (80)	0.748	0.807	0.708	0.793	0.634	0.835	0.732	0.774	0.722	0.784	0.76	0.849	0.716	0.743	0.738	0.795	0.781	0.69	0.698	0.769	0.76	0.673	0.799	0.776	0.824	0.798	0.654	0.797	0.756	0.737	0.809	0.801	0.76	0.796	0.764	0.689	0.775	0.77	0.745	0.781	0.648	0.742	0.843	0.668	0.746	0.75	0.719	0.625	0.762
[truncated: 51 more columns]
