# Supplementary material for: Macroscopic Cluster Organizations Change the Complexity of Neural Activity
Source: Entropy (Basel). 2019 Feb 23;21(2):214. doi: 10.3390/e21020214 (PMC7514695; doi:10.3390/e21020214)
Supplement: Supplementary file 1 [file entropy-21-00214-s001.zip › supplementary/s1.xlsx]

## Sheet: Simulation (0)
	Amplitude of peak frequency in 0-20 Hz (p_ws=0.0)	Amplitude of peak frequency in 0-20 Hz (p_ws=0.002)	Amplitude of peak frequency in 0-20 Hz (p_ws=0.005)	Amplitude of peak frequency in 0-20 Hz (p_ws=0.01)	Amplitude of peak frequency in 0-20 Hz (p_ws=0.02)	Amplitude of peak frequency in 0-20 Hz (p_ws=0.05)	Amplitude of peak frequency in 0-20 Hz (p_ws=0.1)	Amplitude of peak frequency in 0-20 Hz (p_ws=0.2)	Amplitude of peak frequency in 0-20 Hz (p_ws=0.3)	Amplitude of peak frequency in 0-20 Hz (p_ws=0.4)	Amplitude of peak frequency in 0-20 Hz (p_ws=0.5)	Amplitude of peak frequency in 0-20 Hz (p_ws=0.6)	Amplitude of peak frequency in 0-20 Hz (p_ws=0.7)	Amplitude of peak frequency in 0-20 Hz (p_ws=0.8)	Amplitude of peak frequency in 0-20 Hz (p_ws=0.9)	Amplitude of peak frequency in 0-20 Hz (p_ws=1.0)	Amplitude of peak frequency in 20-40 Hz (p_ws=0.0)	Amplitude of peak frequency in 20-40 Hz (p_ws=0.002)	Amplitude of peak frequency in 20-40 Hz (p_ws=0.005)	Amplitude of peak frequency in 20-40 Hz (p_ws=0.01)	Amplitude of peak frequency in 20-40 Hz (p_ws=0.02)	Amplitude of peak frequency in 20-40 Hz (p_ws=0.05)	Amplitude of peak frequency in 20-40 Hz (p_ws=0.1)	Amplitude of peak frequency in 20-40 Hz (p_ws=0.2)	Amplitude of peak frequency in 20-40 Hz (p_ws=0.3)	Amplitude of peak frequency in 20-40 Hz (p_ws=0.4)	Amplitude of peak frequency in 20-40 Hz (p_ws=0.5)	Amplitude of peak frequency in 20-40 Hz (p_ws=0.6)	Amplitude of peak frequency in 20-40 Hz (p_ws=0.7)	Amplitude of peak frequency in 20-40 Hz (p_ws=0.8)	Amplitude of peak frequency in 20-40 Hz (p_ws=0.9)	Amplitude of peak frequency in 20-40 Hz (p_ws=1.0)	Amplitude of peak frequency in 40-60 Hz (p_ws=0.0)	Amplitude of peak frequency in 40-60 Hz (p_ws=0.002)	Amplitude of peak frequency in 40-60 Hz (p_ws=0.005)	Amplitude of peak frequency in 40-60 Hz (p_ws=0.01)	Amplitude of peak frequency in 40-60 Hz (p_ws=0.02)	Amplitude of peak frequency in 40-60 Hz (p_ws=0.05)	Amplitude of peak frequency in 40-60 Hz (p_ws=0.1)	Amplitude of peak frequency in 40-60 Hz (p_ws=0.2)	Amplitude of peak frequency in 40-60 Hz (p_ws=0.3)	Amplitude of peak frequency in 40-60 Hz (p_ws=0.4)	Amplitude of peak frequency in 40-60 Hz (p_ws=0.5)	Amplitude of peak frequency in 40-60 Hz (p_ws=0.6)	Amplitude of peak frequency in 40-60 Hz (p_ws=0.7)	Amplitude of peak frequency in 40-60 Hz (p_ws=0.8)	Amplitude of peak frequency in 40-60 Hz (p_ws=0.9)	Amplitude of peak frequency in 40-60 Hz (p_ws=1.0)	Average of weight of intraconnection from excitatory to excitatory neuron (p_ws=0.0
Neuron group (0)	0.039054	0.0499593	0.0410963	0.0508863	0.0502194	0.0443268	0.0339605	0.0332379	0.0344574	0.0468796	0.0409559	0.0392953	0.0426296	0.0416917	0.0380899	0.0404696	0.0699764	0.0761253	0.0665777	0.0735308	0.073617	0.125408	0.113965	0.0978996	0.0715703	0.0788542	0.0792623	0.0806394	0.0958307	0.0658372	0.0830324	0.0873789	0.202397	0.106207	0.149713	0.127601	0.133983	0.148266	0.20377	0.187615	0.158927	0.123129	0.145131	0.109004	0.11859	0.193282	0.208665	0.0883807	3.92397
Neuron group (1)	0.0473013	0.0418624	0.0378471	0.046467	0.0667096	0.0434967	0.0369286	0.0484233	0.0402908	0.0373857	0.0469839	0.0457211	0.0403792	0.0420464	0.0446068	0.044158	0.0856451	0.0824758	0.103861	0.081186	0.07534	0.0753788	0.0670457	0.0687808	0.0677072	0.0600549	0.0634007	0.0752234	0.0688386	0.0815163	0.0802506	0.0690849	0.18618	0.117119	0.215186	0.117956	0.115847	0.105743	0.128744	0.120813	0.165991	0.129496	0.0919359	0.142762	0.138792	0.122125	0.1368	0.131414	3.97215
Neuron group (2)	0.0455124	0.0520029	0.0331873	0.039116	0.0370472	0.0395349	0.040132	0.0411775	0.041384	0.0452969	0.0515002	0.0368887	0.0453507	0.040212	0.0495233	0.0504965	0.0635787	0.0718391	0.124957	0.0791084	0.0913386	0.0764602	0.0607625	0.0773487	0.0653053	0.0725034	0.09517	0.0580482	0.0674033	0.0697535	0.0699849	0.0707976	0.140102	0.116638	0.145177	0.139377	0.103935	0.148864	0.183342	0.105181	0.0946617	0.139693	0.174806	0.134409	0.113444	0.174624	0.148984	0.104329	3.9509
Neuron group (3)	0.037679	0.0361837	0.0424353	0.0424833	0.0406353	0.0426603	0.039729	0.0399596	0.0445995	0.0486554	0.0541904	0.0477903	0.0498052	0.0476572	0.0366995	0.0480499	0.0882188	0.0664726	0.11066	0.0621073	0.0689403	0.0703769	0.0718422	0.095133	0.0776313	0.0856734	0.0632191	0.0806334	0.0726314	0.0784954	0.0690995	0.0630327	0.105053	0.128522	0.159721	0.147891	0.165609	0.138599	0.119729	0.111884	0.128841	0.158624	0.121451	0.109645	0.109471	0.111805	0.147954	0.154294	3.97362
Neuron group (4)	0.054199	0.0400669	0.0366226	0.0391902	0.0358849	0.0407235	0.0466232	0.0427436	0.0504344	0.0395137	0.0472662	0.0397887	0.0474784	0.0367834	0.0472323	0.0382125	0.0722645	0.0640678	0.119177	0.0796795	0.0762131	0.0740415	0.0670175	0.0739536	0.0797439	0.0710116	0.0669973	0.0668748	0.0711563	0.0651837	0.0725407	0.0724742	0.127162	0.141931	0.18426	0.129186	0.110855	0.107177	0.144311	0.175235	0.102403	0.127041	0.108126	0.151732	0.119945	0.166168	0.120414	0.118591	3.95518
Neuron group (5)	0.0346672	0.0430126	0.0358049	0.0420955	0.0426549	0.0374626	0.0496903	0.0415379	0.0394048	0.0429926	0.0523367	0.0475966	0.056544	0.0362295	0.047641	0.039567	0.0804465	0.0738866	0.174529	0.0753043	0.0895457	0.0776001	0.0705309	0.0702802	0.0660083	0.0782938	0.0823678	0.0816628	0.0696111	0.0733924	0.0770337	0.0748115	0.259037	0.0982048	0.223801	0.145641	0.163887	0.108581	0.129293	0.131579	0.134123	0.135005	0.0995787	0.133414	0.127744	0.161417	0.106236	0.169962	3.87261
Neuron group (6)	0.0361479	0.0390786	0.0382191	0.0366932	0.0404859	0.03167	0.0489288	0.0414394	0.0524071	0.0403079	0.0366912	0.0477063	0.0504548	0.0446198	0.041267	0.0375751	0.101153	0.0993845	0.12939	0.11354	0.0660578	0.124201	0.063621	0.09163	0.0765086	0.0818098	0.0663729	0.0741613	0.0696412	0.0836119	0.0748371	0.070034	0.146565	0.153018	0.218031	0.1617	0.116456	0.164155	0.109349	0.118387	0.177411	0.122891	0.138219	0.129672	0.10002	0.118061	0.118982	0.106055	3.83782
Neuron group (7)	0.0427508	0.0382289	0.0389293	0.044205	0.0396842	0.0490922	0.0361202	0.042195	0.0457793	0.0446627	0.0395373	0.0406921	0.0361967	0.0539679	0.0698293	0.0482622	0.110573	0.0798579	0.142544	0.0750974	0.0599671	0.158467	0.0787004	0.070695	0.0753816	0.0667882	0.069455	0.0708513	0.0696179	0.07749	0.0670401	0.0799927	0.188737	0.201676	0.210491	0.101464	0.138711	0.215531	0.108421	0.147005	0.095642	0.117213	0.120682	0.132324	0.116446	0.102183	0.127879	0.137785	3.8694
Neuron group (8)	0.0396409	0.0402295	0.0399298	0.0447368	0.045541	0.0339574	0.0447143	0.0375769	0.0421076	0.0415394	0.0421333	0.0458898	0.0446439	0.0449408	0.0498296	0.0350332	0.0861172	0.103743	0.129033	0.117689	0.0769629	0.147599	0.0703388	0.0778445	0.0807822	0.0668281	0.0693138	0.0722299	0.0755421	0.0722367	0.0805101	0.0743871	0.116278	0.202828	0.176332	0.142533	0.147271	0.21767	0.139333	0.0996599	0.0982189	0.111938	0.101476	0.126507	0.109214	0.0908832	0.118088	0.149195	3.97608
Neuron group (9)	0.0384596	0.0384646	0.0416736	0.0406354	0.0413094	0.0391207	0.0722374	0.0486994	0.0480277	0.0459672	0.0435874	0.0407479	0.0392653	0.0529193	0.0463949	0.0383951	0.175968	0.0766289	0.0656255	0.0887327	0.18648	0.123261	0.0671528	0.0690142	0.0691539	0.0871473	0.0623141	0.0802751	0.0837076	0.07974	0.0572133	0.0757805	0.190063	0.130924	0.145879	0.195671	0.268645	0.251891	0.14261	0.143008	0.16624	0.101824	0.118238	0.139014	0.132996	0.141227	0.177136	0.155958	3.67277
Neuron group (10)	0.0363316	0.043962	0.052567	0.038963	0.040885	0.0394868	0.0412659	0.0390882	0.0483536	0.0457117	0.0453462	0.0466202	0.0490878	0.0408073	0.0438924	0.0434643	0.136458	0.0800402	0.0891449	0.0825273	0.148418	0.105996	0.0978679	0.0611453	0.0668475	0.0714266	0.0666714	0.0624939	0.0724588	0.0771474	0.0649078	0.0730198	0.263336	0.0995094	0.0743939	0.194095	0.308987	0.259477	0.189971	0.14884	0.15567	0.105507	0.136954	0.167283	0.0910739	0.112983	0.133293	0.106089	3.68903
Neuron group (11)	0.0423154	0.0404932	0.0382224	0.0390604	0.04171	0.0381605	0.0416173	0.0408473	0.036478	0.0478482	0.042271	0.0397382	0.0453602	0.0647634	0.0431737	0.0491274	0.164603	0.0907499	0.101211	0.128421	0.170357	0.108416	0.100127	0.0666292	0.0660791	0.0759161	0.0712903	0.0662457	0.0688187	0.073313	0.0631652	0.0681255	0.261699	0.125114	0.21104	0.305041	0.293781	0.265464	0.212775	0.111361	0.117571	0.164977	0.108148	0.128985	0.136809	0.109613	0.152686	0.138997	3.70591
Neuron group (12)	0.0428158	0.0410421	0.0330601	0.0522913	0.0349077	0.0323713	0.040248	0.0539268	0.0477654	0.0370551	0.0408791	0.0385444	0.0418635	0.0500524	0.0481203	0.0457488	0.126608	0.0974616	0.175005	0.153715	0.152759	0.0958099	0.102621	0.0662937	0.0751755	0.0759719	0.074211	0.0663687	0.0874789	0.0756719	0.065653	0.0715677	0.255073	0.111426	0.228393	0.244458	0.259251	0.276461	0.17589	0.144239	0.133883	0.118763	0.153649	0.125545	0.104929	0.151955	0.1178	0.132626	3.75714
Neuron group (13)	0.0369393	0.0474415	0.0356697	0.0409413	0.0345732	0.0366081	0.0363253	0.0391038	0.0392803	0.0414743	0.0410002	0.0392349	0.0480339	0.0436964	0.0412141	0.0387373	0.143084	0.0781877	0.157362	0.170132	0.11998	0.0985077	0.116494	0.0661671	0.0815834	0.0630647	0.0625842	0.076403	0.0853445	0.078424	0.0832276	0.0629886	0.211249	0.142467	0.172454	0.283728	0.260662	0.241612	0.194463	0.0989849	0.132697	0.160732	0.116744	0.135893	0.118271	0.096783	0.130664	0.159182	3.75002
Neuron group (14)	0.0433603	0.0350887	0.0399726	0.0431225	0.0348071	0.0387097	0.0488115	0.0380287	0.0359396	0.044508	0.0436751	0.0399705	0.0490178	0.0471358	0.0582874	0.049558	0.0686711	0.096249	0.116169	0.129875	0.0745806	0.0990968	0.0646399	0.0680003	0.0707699	0.0648589	0.0587208	0.0714465	0.0735766	0.0894912	0.0586199	0.0972805	0.136893	0.0779118	0.239812	0.298222	0.110951	0.268132	0.148185	0.154316	0.0970656	0.111053	0.165448	0.174135	0.0934014	0.103198	0.122831	0.0940931	3.96521
Neuron group (15)	0.0440599	0.0406532	0.0376393	0.0463836	0.0364006	0.0360723	0.0438942	0.0415129	0.0413725	0.0416875	0.0449142	0.0415653	0.046784	0.0431139	0.0426645	0.041167	0.0912265	0.131819	0.0622825	0.142887	0.0632257	0.212665	0.0896094	0.0692662	0.0833747	0.0794074	0.0634385	0.0738965	0.0673528	0.0933024	0.0712358	0.0629601	0.102946	0.103112	0.133874	0.292768	0.130748	0.213996	0.0929849	0.114611	0.0966933	0.0876108	0.116236	0.101052	0.148404	0.16014	0.113306	0.13736	3.94421
Neuron group (16)	0.0462509	0.0425267	0.0468316	0.0378398	0.0521386	0.0382269	0.0408586	0.0471252	0.0496979	0.038929	0.0450536	0.0478548	0.0422808	0.0432876	0.0381449	0.0406266	0.0868973	0.117377	0.072324	0.135527	0.0728239	0.279146	0.108157	0.0744698	0.0696445	0.0698945	0.0689334	0.060939	0.0725215	0.0669798	0.0617444	0.0723597	0.156347	0.182997	0.138804	0.275892	0.112454	0.16873	0.149756	0.151749	0.137132	0.140725	0.104905	0.131356	0.11728	0.132464	0.123442	0.102914	3.96906
Neuron group (17)	0.0412941	0.0527726	0.0423001	0.05139	0.0366606	0.0415675	0.0472816	0.0377157	0.036216	0.0451062	0.043799	0.04469	0.0549144	0.0601405	0.0533927	0.0512833	0.0854319	0.131786	0.0687253	0.160267	0.150979	0.24314	0.0948031	0.0678655	0.0742742	0.0693902	0.0608887	0.0681699	0.0665194	0.0738237	0.0937292	0.0672754	0.220712	0.186443	0.124456	0.15209	0.257031	0.200165	0.115865	0.144465	0.122611	0.177293	0.117314	0.142259	0.124666	0.160126	0.136661	0.172865	3.85222
Neuron group (18)	0.0391111	0.038893	0.0431245	0.0389158	0.0388063	0.0408191	0.037064	0.0489677	0.0481956	0.0640129	0.0449506	0.0402728	0.0547338	0.0488164	0.0447518	0.0423202	0.0932084	0.121088	0.0773622	0.108871	0.141746	0.233704	0.0951054	0.0642323	0.074322	0.069238	0.0839955	0.0778325	0.0582045	0.0799356	0.0668961	0.0758396	0.201519	0.20386	0.144884	0.112125	0.245933	0.2241	0.142317	0.165384	0.118893	0.145669	0.116757	0.11614	0.159026	0.136863	0.104518	0.131194	3.83963
Neuron group (19)	0.0359121	0.0456479	0.0397853	0.0461397	0.0440923	0.0485455	0.0644959	0.0421647	0.0428099	0.0436377	0.0412863	0.0413851	0.0382126	0.0478677	0.0448796	0.0407989	0.0826652	0.121757	0.114974	0.112064	0.11773	0.212779	0.0649423	0.0861759	0.0797696	0.0697312	0.0921886	0.068815	0.0708863	0.0647024	0.058452	0.0767569	0.164233	0.144369	0.184284	0.11093	0.284462	0.208052	0.140306	0.090727	0.104296	0.147869	0.0672308	0.130201	0.130246	0.145935	0.176426	0.120055	3.85971
Neuron group (20)	0.0405007	0.0510403	0.0514988	0.0493911	0.0313814	0.0444804	0.0363637	0.0420629	0.0449365	0.0440931	0.05071	0.0501807	0.0407086	0.0399199	0.03762	0.0402089	0.0667557	0.0872543	0.0851674	0.0646522	0.140416	0.0634811	0.144424	0.0973484	0.0617974	0.0943828	0.0928344	0.0867466	0.0813652	0.0716181	0.0877181	0.073477	0.101318	0.109009	0.105722	0.113598	0.275087	0.178864	0.269671	0.275502	0.149647	0.112709	0.0961446	0.248843	0.145984	0.143166	0.093481	0.137092	3.94492
Neuron group (21)	0.0379653	0.0461847	0.0346493	0.0507478	0.0413752	0.0423248	0.0393205	0.0380474	0.0383862	0.0430039	0.0386668	0.0576394	0.0467141	0.0384439	0.0572061	0.0473691	0.124615	0.0780339	0.118041	0.0637784	0.153226	0.0830802	0.150798	0.0901364	0.0988554	0.0700586	0.0836508	0.0745303	0.0606605	0.068375	0.084463	0.0675977	0.181167	0.129766	0.251354	0.142991	0.324613	0.1332	0.318678	0.320855	0.0883594	0.169177	0.0865856	0.141891	0.164428	0.103274	0.0950696	0.140622	3.71677
Neuron group (22)	0.0418568	0.0381404	0.0366931	0.036704	0.0311855	0.0437024	0.032455	0.0335105	0.0522867	0.0527457	0.043757	0.0427598	0.0430703	0.0426543	0.0377187	0.0376877	0.120453	0.0858587	0.0990711	0.0868043	0.141627	0.0812244	0.133886	0.0813692	0.0713229	0.0779806	0.0692367	0.0687726	0.0636148	0.109142	0.0647528	0.0700732	0.230822	0.105206	0.283981	0.23472	0.144557	0.134476	0.244245	0.284224	0.118622	0.117253	0.120663	0.134142	0.131843	0.0724352	0.142184	0.135535	3.74666
Neuron group (23)	0.0324225	0.0358999	0.0365203	0.0385691	0.0343529	0.0373756	0.038018	0.0321163	0.0435947	0.0489305	0.045755	0.0471674	0.0481411	0.0424907	0.0578624	0.0378729	0.124032	0.0992642	0.105298	0.0845172	0.141331	0.0675316	0.142547	0.0976055	0.0664556	0.0825132	0.0682094	0.0740418	0.0843419	0.0586658	0.088127	0.0697686	0.176942	0.223393	0.268475	0.268998	0.20246	0.133273	0.325836	0.31594	0.110099	0.143511	0.164683	0.176223	0.122424	0.116207	0.1359	0.132166	3.7184
Neuron group (24)	0.0329158	0.0356743	0.0412194	0.0375149	0.0351653	0.0380454	0.0427478	0.0401418	0.0589452	0.0411061	0.0467901	0.0393417	0.0395891	0.0380348	0.04633	0.0430503	0.125791	0.102851	0.0695607	0.0975355	0.15971	0.0717988	0.169104	0.124289	0.0681418	0.0670218	0.0941845	0.0686043	0.0675887	0.079727	0.0724471	0.0693436	0.230384	0.253878	0.131911	0.276185	0.276469	0.127666	0.282136	0.276907	0.136871	0.147877	0.121093	0.193605	0.112043	0.146807	0.13329	0.11025	3.83161
Neuron group (25)	0.0472832	0.0362697	0.036493	0.0401981	0.0347538	0.0523172	0.0383762	0.0512108	0.0383363	0.0421721	0.047234	0.0632027	0.0491432	0.0414293	0.0405424	0.0411016	0.0810307	0.124862	0.114539	0.108289	0.183413	0.0694279	0.1439	0.0789997	0.0789623	0.0887755	0.082258	0.0660013	0.0682715	0.0754909	0.0704484	0.066034	0.130574	0.243648	0.187916	0.220338	0.199827	0.225454	0.137438	0.107406	0.142095	0.0752607	0.147884	0.11632	0.126109	0.138518	0.113147	0.148156	3.93392
Neuron group (26)	0.0410967	0.0342197	0.0440663	0.0406638	0.0430976	0.0393175	0.0415953	0.0436264	0.0527773	0.0478182	0.0405759	0.0404841	0.0514233	0.0425913	0.0465986	0.0482078	0.0860584	0.124889	0.108575	0.0754593	0.157638	0.0909806	0.0767362	0.0942802	0.0731224	0.0815396	0.0624089	0.0721713	0.066271	0.0684818	0.0818192	0.0701465	0.119549	0.203861	0.222665	0.112295	0.194034	0.0810837	0.107949	0.141898	0.131548	0.154036	0.17708	0.122799	0.132192	0.168351	0.129201	0.122211	3.93281
Neuron group (27)	0.0360682	0.0356489	0.0325388	0.0425097	0.0444754	0.0374053	0.0595885	0.0377903	0.0384295	0.0473963	0.0496015	0.0361532	0.05117	0.0388337	0.0454519	0.036804	0.0690668	0.103467	0.0881556	0.0744135	0.0732832	0.0783977	0.0626361	0.0794318	0.0875094	0.0646138	0.0699059	0.0666516	0.0605905	0.0899688	0.0901479	0.0691224	0.106686	0.222634	0.16744	0.211168	0.125526	0.163557	0.145382	0.139063	0.14052	0.114817	0.120863	0.111403	0.155115	0.137488	0.148379	0.13031	3.91453
Neuron group (28)	0.0397405	0.0458943	0.0490475	0.0395659	0.0427771	0.0511012	0.0396294	0.0429079	0.0485978	0.0481705	0.0503681	0.0431037	0.0536015	0.0447373	0.0453793	0.0472481	0.068696	0.0714347	0.0609869	0.0697279	0.0659974	0.0763743	0.0719509	0.253648	0.0702077	0.0733901	0.07804	0.0686546	0.0649183	0.0684803	0.0736636	0.075467	0.0937311	0.131791	0.130311	0.196888	0.11376	0.149963	0.0794197	0.333262	0.111356	0.169613	0.176162	0.124232	0.165228	0.144896	0.139909	0.141709	3.94957
Neuron group (29)	0.0346396	0.03774	0.0432064	0.0404827	0.0531046	0.0297271	0.0475483	0.0452806	0.04119	0.0394223	0.0391693	0.0442511	0.0408277	0.0375668	0.0425067	0.0388663	0.0728394	0.0795912	0.0637887	0.0882885	0.0894383	0.144522	0.0751167	0.332235	0.0674251	0.0667753	0.061747	0.0697761	0.0747226	0.0625005	0.0770116	0.0691753	0.101984	0.140583	0.156552	0.19332	0.126902	0.121425	0.188101	0.33984	0.110585	0.177665	0.123912	0.122489	0.111299	0.11983	0.117559	0.119761	3.94538
Neuron group (30)	0.0413082	0.0440807	0.0384182	0.0413482	0.0481672	0.0391987	0.0466645	0.0408556	0.0487107	0.0429998	0.0396844	0.0429478	0.0396549	0.0441769	0.0437456	0.0356821	0.153056	0.061125	0.0857745	0.0895609	0.0906782	0.110982	0.0610687	0.255204	0.0706399	0.0690642	0.0677196	0.0763186	0.0686851	0.0715562	0.0756805	0.0699456	0.234654	0.147438	0.185612	0.162677	0.104942	0.236622	0.190032	0.320432	0.116417	0.14242	0.142123	0.0904344	0.12319	0.118096	0.0885822	0.132295	3.72465
Neuron group (31)	0.0373695	0.0442334	0.0366478	0.0459804	0.043188	0.0377495	0.0406982	0.0421353	0.0497588	0.044155	0.0521972	0.0413417	0.050756	0.055898	0.0448964	0.0476474	0.160782	0.0620112	0.0739793	0.0856177	0.0786309	0.120254	0.072349	0.330451	0.0870188	0.0702939	0.0599894	0.0710218	0.0910423	0.0864191	0.0720497	0.0665984	0.26846	0.145012	0.128311	0.113757	0.150129	0.253546	0.113725	0.436067	0.135095	0.147054	0.147919	0.115418	0.0976823	0.119348	0.104569	0.121012	3.66351
Neuron group (32)	0.0355872	0.0509605	0.0461066	0.0369527	0.0401601	0.0361258	0.0432957	0.0388755	0.0482354	0.0397552	0.043401	0.0364389	0.0419775	0.0450888	0.0406497	0.0367348	0.208548	0.0917115	0.119038	0.0824198	0.0788453	0.148869	0.0748099	0.368756	0.0839039	0.0730703	0.0669291	0.0661832	0.069687	0.0755208	0.0722102	0.0787873	0.236452	0.10286	0.170157	0.124113	0.130915	0.211932	0.176884	0.409379	0.112689	0.110386	0.105094	0.131897	0.147823	0.110687	0.115092	0.107049	3.60456
Neuron group (33)	0.0360891	0.0409573	0.0353458	0.0413797	0.0438972	0.0343932	0.0423162	0.0337574	0.0495289	0.037362	0.0409796	0.0516208	0.0393723	0.0443483	0.0422078	0.0519371	0.156089	0.119341	0.137823	0.107502	0.0610175	0.109739	0.0706382	0.180429	0.0817911	0.085208	0.0688832	0.0829466	0.0778974	0.0695374	0.0828819	0.0694454	0.250837	0.149716	0.19359	0.184888	0.176696	0.202739	0.109087	0.283129	0.0982992	0.0872397	0.135253	0.135053	0.116096	0.158497	0.124525	0.124043	3.72316
Neuron group (34)	0.0425614	0.0307058	0.0323082	0.0372737	0.0429101	0.0337748	0.0478458	0.0381116	0.0364518	0.0413459	0.0443542	0.0373448	0.0449579	0.0403292	0.0468981	0.0411992	0.154047	0.0927837	0.121168	0.103449	0.0869693	0.0796089	0.0958449	0.319326	0.139693	0.0742615	0.0785716	0.0647228	0.071802	0.0666967	0.0767778	0.0738393	0.194371	0.182582	0.138408	0.15873	0.13668	0.136373	0.105793	0.240665	0.207013	0.0977286	0.124712	0.184349	0.14122	0.119496	0.136445	0.117015	3.72821
Neuron group (35)	0.040909	0.0487717	0.0421271	0.037391	0.0360779	0.0445751	0.0358807	0.0405442	0.038411	0.0496915	0.0445101	0.041169	0.035575	0.0406527	0.0454805	0.0481168	0.103849	0.0941501	0.0975188	0.116531	0.109109	0.0660886	0.119695	0.178961	0.149737	0.0675714	0.0752444	0.0702927	0.0675236	0.0712739	0.0748689	0.0646094	0.172929	0.107503	0.130656	0.175388	0.204817	0.171392	0.202477	0.139113	0.174415	0.117405	0.159713	0.164306	0.108681	0.137218	0.122287	0.110985	3.80139
Neuron group (36)	0.0430825	0.0358672	0.0476816	0.0359968	0.0379903	0.0375671	0.0357877	0.0384822	0.0337209	0.0399578	0.0387026	0.039252	0.0476047	0.0442887	0.0414667	0.0420146	0.0699399	0.117779	0.0653529	0.124886	0.125666	0.0920478	0.100677	0.176457	0.113834	0.0914572	0.0816996	0.0743729	0.0813003	0.0904717	0.0730323	0.0654957	0.106489	0.171307	0.157567	0.161391	0.197733	0.259438	0.193128	0.164099	0.213295	0.13665	0.076483	0.132134	0.143965	0.111678	0.150238	0.110235	3.95084
Neuron group (37)	0.0422678	0.0397421	0.0379263	0.0564815	0.0438474	0.040851	0.0408924	0.0440056	0.0418904	0.0530229	0.0533701	0.0495765	0.0371937	0.0451757	0.0374224	0.0415741	0.111746	0.102388	0.0632976	0.0760155	0.112626	0.0863179	0.115511	0.149131	0.17238	0.0712592	0.0719791	0.0808217	0.0673968	0.068962	0.0701818	0.0615622	0.150377	0.130993	0.138981	0.159173	0.204653	0.227795	0.207677	0.112905	0.213975	0.120995	0.128609	0.124557	0.103667	0.121295	0.0960955	0.12569	3.80532
Neuron group (38)	0.0372452	0.0420283	0.0445387	0.0407495	0.0372671	0.0410626	0.0384187	0.0423737	0.0381547	0.0390168	0.0453301	0.0483962	0.0394589	0.0554133	0.0395455	0.046964	0.131681	0.0726154	0.0721697	0.0613357	0.107091	0.0965783	0.104779	0.115252	0.0707923	0.0763695	0.0738274	0.0745952	0.071583	0.0788635	0.06967	0.0638955	0.152901	0.148068	0.247881	0.156127	0.200022	0.3401	0.199607	0.158396	0.114034	0.177994	0.137243	0.127754	0.134478	0.131745	0.107404	0.156731	3.7556
Neuron group (39)	0.0514249	0.0336324	0.0392208	0.0354267	0.0388425	0.0399131	0.0377487	0.0416656	0.0366122	0.0334668	0.0421065	0.0478687	0.039472	0.045015	0.0468218	0.0341726	0.0845783	0.107118	0.0754436	0.107971	0.126966	0.0737773	0.0869275	0.0805494	0.0700025	0.0683162	0.0734132	0.0728005	0.0642318	0.0712771	0.0728059	0.0680183	0.122734	0.0765172	0.116327	0.0875067	0.0896936	0.222641	0.118259	0.0912867	0.161365	0.143237	0.140205	0.10277	0.135932	0.130352	0.141982	0.0945454	3.93165
Neuron group (40)	0.0408939	0.0414815	0.0336989	0.0365886	0.0437157	0.0398572	0.0458729	0.039184	0.0388885	0.0404533	0.0449106	0.0407326	0.0480593	0.04333	0.043483	0.0347006	0.110288	0.121519	0.0793847	0.121034	0.0889338	0.0942576	0.162982	0.0712176	0.0818011	0.0630805	0.0840847	0.0726905	0.070786	0.0870624	0.0809925	0.0807698	0.206668	0.126082	0.131071	0.25415	0.114879	0.103376	0.221359	0.118423	0.134288	0.156849	0.0847915	0.0939932	0.126134	0.122898	0.10402	0.0754047	3.77911
Neuron group (41)	0.041736	0.0355482	0.0401293	0.0371102	0.0366733	0.044491	0.0350366	0.0417674	0.0415539	0.0374235	0.0372063	0.0447074	0.037595	0.0484796	0.0452274	0.0484075	0.125608	0.122694	0.0940192	0.094456	0.142369	0.0985964	0.139883	0.0669745	0.0728409	0.056463	0.071984	0.0693109	0.068861	0.0798331	0.0665547	0.0776088	0.113639	0.150904	0.120461	0.277319	0.204913	0.114796	0.254227	0.156764	0.0903768	0.16591	0.110417	0.140104	0.106065	0.144964	0.13974	0.112723	3.81963
Neuron group (42)	0.0387161	0.0374948	0.0477303	0.0396195	0.0465318	0.0376516	0.0374919	0.0381661	0.0344196	0.0562075	0.0444252	0.0434902	0.0389044	0.0418815	0.0416239	0.0390919	0.108126	0.0735835	0.0802177	0.101668	0.106275	0.0920406	0.15833	0.0979855	0.0935895	0.0684859	0.0673352	0.0612736	0.0814785	0.068663	0.0841148	0.0700914	0.150034	0.135105	0.13724	0.307377	0.24148	0.166376	0.237497	0.0921691	0.131036	0.099073	0.123079	0.165103	0.11671	0.133476	0.0909067	0.149641	3.81872
Neuron group (43)	0.0381762	0.0337696	0.0394567	0.0355757	0.0444465	0.0384047	0.0355935	0.0412241	0.046248	0.034447	0.0381443	0.0554544	0.0568018	0.0393481	0.042585	0.0425405	0.0969157	0.135143	0.120733	0.101226	0.103277	0.0829413	0.123247	0.0987632	0.0741054	0.11828	0.0777361	0.0638022	0.0792101	0.0639125	0.0741653	0.0751591	0.142928	0.145632	0.0923085	0.238316	0.198392	0.148324	0.252838	0.140867	0.170814	0.0948094	0.100013	0.139332	0.120555	0.124961	0.128355	0.111519	3.8399
Neuron group (44)	0.0385315	0.0397438	0.0324995	0.0321195	0.0364917	0.0469622	0.0365877	0.0372446	0.0405582	0.0463564	0.0385783	0.0529704	0.0485495	0.043452	0.0459685	0.0379337	0.063905	0.0934137	0.116731	0.128302	0.0853563	0.077404	0.169153	0.0750162	0.0660625	0.167895	0.0812456	0.0778871	0.0702623	0.0678217	0.0716915	0.0615578	0.156102	0.207341	0.217027	0.257213	0.259003	0.107803	0.241153	0.118843	0.196332	0.187911	0.12239	0.087541	0.109913	0.146656	0.109975	0.161624	3.98428
Neuron group (45)	0.0388963	0.0408885	0.049768	0.0409931	0.0342358	0.0415535	0.0459391	0.0529333	0.0520422	0.0418083	0.0400683	0.0453849	0.0392076	0.0464559	0.0576628	0.0393536	0.0923139	0.0741133	0.127025	0.138786	0.109994	0.0845027	0.0633661	0.100805	0.081541	0.164374	0.0761684	0.0826081	0.0753126	0.0692266	0.0660511	0.0773884	0.110291	0.126527	0.190347	0.140665	0.110639	0.0885543	0.112675	0.159851	0.174895	0.229193	0.106858	0.160571	0.0997953	0.107075	0.137677	0.109384	3.89761
Neuron group (46)	0.0359626	0.0335427	0.0399319	0.0417376	0.0404661	0.039331	0.0387022	0.036935	0.0403068	0.0379345	0.045776	0.0395069	0.0476286	0.047699	0.044106	0.0426437	0.0669573	0.121355	0.141071	0.0845669	0.0942621	0.119346	0.12763	0.136035	0.0669553	0.201423	0.0782248	0.0728638	0.0667966	0.0659964	0.0637169	0.074242	0.124682	0.162844	0.197299	0.0751491	0.103215	0.242307	0.2357	0.11637	0.166325	0.218339	0.129658	0.115142	0.116021	0.182767	0.143502	0.149812	3.9255
Neuron group (47)	0.0408181	0.0398718	0.0465652	0.0350548	0.0356276	0.0486797	0.033656	0.0371542	0.0453679	0.0352021	0.0500011	0.0445418	0.0423928	0.0390981	0.0439872	0.0399201	0.0891435	0.115062	0.124055	0.115917	0.113487	0.0941138	0.150071	0.0771682	0.0645191	0.169521	0.0706845	0.055865	0.0800735	0.0692175	0.0672691	0.0579454	0.0759251	0.200765	0.234365	0.0663929	0.0808749	0.265802	0.19243	0.137875	0.118335	0.22255	0.173912	0.185598	0.160411	0.144559	0.125667	0.127584	3.92801
Neuron group (48)	0.042766	0.0351911	0.0400229	0.035472	0.0380092	0.0397922	0.0464216	0.0449916	0.038524	0.0366912	0.0415884	0.0490719	0.0454235	0.0452298	0.0397554	0.0399415	0.0792532	0.125212	0.110959	0.112843	0.10646	0.0945811	0.132617	0.0829271	0.145495	0.18101	0.0762248	0.0756805	0.081109	0.0867318	0.0750609	0.0727024	0.138377	0.167825	0.0863565	0.202619	0.33566	0.26116	0.197005	0.160569	0.27019	0.216415	0.0888453	0.161959	0.181514	0.138393	0.158191	0.113383	3.96459
Neuron group (49)	0.0374699	0.042119	0.0695527	0.0474176	0.0359236	0.0354997	0.0430298	0.0423637	0.0364753	0.0319499	0.0420661	0.0453127	0.0461763	0.0484855	0.0408442	0.0429752	0.0740178	0.0686124	0.066314	0.122264	0.154403	0.101201	0.112285	0.0807377	0.170774	0.163206	0.0660386	0.0835996	0.0819307	0.0687973	0.0705468	0.0711803	0.120598	0.169316	0.170125	0.197328	0.297573	0.250527	0.262639	0.167084	0.23221	0.186965	0.126517	0.123945	0.0848427	0.151035	0.125966	0.169907	3.9405
Neuron group (50)	0.0410439	0.0392281	0.0382208	0.0350651	0.032381	0.0413282	0.0433315	0.0361185	0.0452046	0.0320821	0.044506	0.0439762	0.0418643	0.0474773	0.049109	0.0375679	0.0614594	0.0907921	0.132313	0.110051	0.15976	0.0974325	0.0838924	0.111436	0.263446	0.114652	0.0756244	0.0746259	0.0761185	0.0832422	0.0700965	0.07557	0.181184	0.146146	0.281686	0.245828	0.221326	0.231826	0.158508	0.246828	0.258994	0.170655	0.173221	0.107344	0.145271	0.126521	0.123043	0.102384	3.93603
Neuron group (51)	0.0378496	0.0422136	0.0427315	0.0406345	0.0389621	0.037344	0.0384336	0.0417534	0.0348603	0.0364323	0.0479377	0.0440712	0.038041	0.04142	0.0405455	0.0426441	0.0743522	0.0816499	0.148797	0.149328	0.150013	0.0867019	0.0772689	0.117357	0.176536	0.131165	0.0919567	0.0628218	0.0756059	0.0606628	0.0680419	0.0661342	0.111985	0.0979687	0.305192	0.222712	0.298943	0.120486	0.122641	0.209726	0.233222	0.264792	0.118952	0.127526	0.126411	0.133294	0.123138	0.134155	3.93915
Neuron group (52)	0.037786	0.0433525	0.0346761	0.0405381	0.0393219	0.0410811	0.0456034	0.0353728	0.0333099	0.0381332	0.0363563	0.0473092	0.0490304	0.0463124	0.0596218	0.0460085	0.0996782	0.0779452	0.107199	0.076175	0.160081	0.0795252	0.0850574	0.116764	0.15771	0.112621	0.0917948	0.0711621	0.0871617	0.085413	0.0660813	0.0655819	0.201855	0.127973	0.296164	0.133681	0.243354	0.0821486	0.146065	0.208783	0.231974	0.229165	0.13724	0.11745	0.14117	0.139408	0.123897	0.145819	3.87461
Neuron group (53)	0.0379505	0.039943	0.0463369	0.0448241	0.0333028	0.033424	0.0342917	0.0411328	0.0428686	0.0354764	0.0396545	0.0428934	0.0385295	0.0440775	0.0428575	0.0410284	0.117552	0.0853949	0.155957	0.0752074	0.107802	0.165423	0.0863586	0.123735	0.0698312	0.154608	0.0802102	0.0834589	0.0762733	0.0821131	0.0707945	0.0645189	0.171715	0.121151	0.274535	0.120442	0.0871988	0.20954	0.144713	0.208624	0.156629	0.194472	0.0892798	0.110107	0.0977052	0.135878	0.114076	0.138007	3.85556
Neuron group (54)	0.0367588	0.0457836	0.0360653	0.0373551	0.045337	0.0387349	0.0350265	0.0524174	0.0557968	0.038367	0.0430385	0.0406379	0.0474775	0.0393797	0.0395105	0.0506391	0.0729628	0.0846194	0.170684	0.064345	0.0755831	0.132544	0.089507	0.136245	0.0954639	0.0935684	0.0796552	0.0709961	0.0838196	0.0722085	0.0621432	0.0703902	0.121473	0.103425	0.198838	0.133777	0.158315	0.326309	0.243022	0.132845	0.133545	0.129092	0.156857	0.163763	0.105498	0.104903	0.149846	0.106749	3.94977
Neuron group (55)	0.0383479	0.0375977	0.0387683	0.039995	0.0352947	0.0367298	0.0391979	0.0438325	0.0404214	0.0335184	0.0393067	0.0376631	0.0530459	0.0455616	0.0431736	0.0533544	0.0822469	0.0933934	0.0903531	0.0923935	0.080501	0.127387	0.114227	0.085193	0.0998416	0.163232	0.203937	0.0641287	0.0831543	0.079239	0.0664029	0.0741726	0.274829	0.176175	0.0757772	0.099138	0.114262	0.267933	0.188739	0.171187	0.367034	0.112759	0.183948	0.123305	0.102792	0.118331	0.129157	0.136304	3.81137
Neuron group (56)	0.0408951	0.0365145	0.0413557	0.0390241	0.0413706	0.0403559	0.0378579	0.0411521	0.0400185	0.0352346	0.038078	0.0408295	0.0502453	0.0563484	0.0453919	0.0452894	0.101563	0.0858837	0.0908428	0.0676503	0.0720359	0.147125	0.096677	0.0930742	0.144645	0.149765	0.11083	0.0793681	0.0773616	0.0544769	0.0710332	0.0865675	0.203966	0.181645	0.169674	0.154126	0.12554	0.293498	0.218549	0.0905915	0.388284	0.259213	0.21767	0.11112	0.129421	0.172452	0.139205	0.108527	3.80836
Neuron group (57)	0.0405157	0.0340274	0.038116	0.0389383	0.0385662	0.0412187	0.036857	0.0351238	0.0427759	0.0344633	0.0412085	0.0386511	0.0394766	0.0379542	0.0507058	0.0508171	0.0848875	0.0966846	0.110555	0.0719268	0.0668784	0.180855	0.100702	0.0771464	0.17765	0.11029	0.150298	0.0673604	0.0642509	0.0654155	0.0761463	0.0709938	0.188089	0.178591	0.189331	0.108392	0.140969	0.215305	0.263819	0.090889	0.363248	0.25908	0.180286	0.189372	0.146438	0.123238	0.124726	0.135296	3.83358
Neuron group (58)	0.0403837	0.0442983	0.0412653	0.0397575	0.0432826	0.04177	0.0405494	0.0337734	0.0354511	0.0443795	0.0423034	0.0512299	0.0524643	0.064195	0.0475069	0.0478712	0.072115	0.0802044	0.0748621	0.090071	0.0812175	0.071482	0.0803008	0.0770555	0.215191	0.128762	0.190301	0.0803288	0.0729201	0.0691319	0.0787436	0.0785484	0.124189	0.132665	0.151425	0.101591	0.14427	0.129604	0.137267	0.13282	0.329951	0.234783	0.156815	0.136967	0.104986	0.150446	0.123827	0.143839	3.93982
Neuron group (59)	0.0389795	0.0498084	0.0332015	0.0370706	0.0397599	0.0331854	0.0347158	0.0347563	0.0371608	0.0393984	0.0290689	0.0386283	0.0484425	0.0468947	0.042195	0.051029	0.0885421	0.0769698	0.0884278	0.117975	0.0834711	0.151583	0.0822925	0.124734	0.193461	0.115122	0.136043	0.0720377	0.0754653	0.0669405	0.0607086	0.0815099	0.206214	0.10604	0.170207	0.221165	0.124324	0.17554	0.146959	0.300855	0.357943	0.26564	0.072769	0.144362	0.137848	0.127558	0.143612	0.167512	3.87014
Neuron group (60)	0.0484287	0.0487577	0.0515694	0.0403522	0.0408882	0.0423241	0.0386948	0.0366933	0.0405485	0.0328114	0.0386294	0.0361252	0.0471021	0.0401377	0.0421568	0.0443289	0.0908305	0.0810228	0.0873031	0.099364	0.16325	0.101496	0.0979399	0.156207	0.151882	0.126029	0.201964	0.0697076	0.0584311	0.0805596	0.0830513	0.0642393	0.126383	0.0968938	0.194848	0.263292	0.0923629	0.284463	0.128309	0.298386	0.395683	0.149546	0.155752	0.136284	0.173891	0.130191	0.147477	0.1463	3.97878
Neuron group (61)	0.0424006	0.0380913	0.035077	0.0329652	0.0402468	0.0362795	0.0390587	0.0315743	0.0462081	0.0402569	0.0474004	0.0284128	0.0449852	0.064404	0.0434283	0.0491486	0.0691284	0.0799176	0.0724035	0.10717	0.178954	0.128537	0.0785121	0.139865	0.148124	0.124609	0.173521	0.144204	0.0898609	0.064485	0.0743326	0.0803832	0.0930814	0.164373	0.138947	0.267993	0.196118	0.23517	0.153123	0.278488	0.180577	0.160223	0.213967	0.0572089	0.11566	0.170132	0.127421	0.115025	3.92382
Neuron group (62)	0.046226	0.0431663	0.0324283	0.0352091	0.0363128	0.0418418	0.0534261	0.0346468	0.0439071	0.037523	0.0390686	0.0360106	0.048606	0.0491989	0.0439698	0.0439913	0.0845715	0.0789476	0.121552	0.109363	0.17329	0.163677	0.0580229	0.186205	0.0845784	0.125512	0.156879	0.129266	0.0760909	0.0712728	0.0728112	0.0615638	0.130526	0.111143	0.154139	0.254101	0.194047	0.250561	0.142271	0.296599	0.195721	0.181538	0.248868	0.155675	0.116939	0.140814	0.126589	0.14345	3.97574
Neuron group (63)	0.0357621	0.0437042	0.045959	0.0456332	0.0407069	0.0374598	0.0430108	0.0314424	0.0358924	0.0343956	0.0318246	0.0398958	0.0385576	0.0435261	0.0509491	0.0445428	0.104492	0.124297	0.0880133	0.160869	0.114611	0.0765543	0.0620051	0.155876	0.0778397	0.130402	0.156558	0.145277	0.0722781	0.085185	0.0640563	0.0874352	0.132299	0.193384	0.101366	0.217425	0.24262	0.105007	0.131401	0.315766	0.189111	0.198206	0.240091	0.182258	0.101644	0.10357	0.141641	0.112546	3.95738
Neuron group (64)	0.0438436	0.0416137	0.0505058	0.0412141	0.0401702	0.0379652	0.0465657	0.027224	0.0448569	0.0508512	0.0370716	0.033236	0.0413099	0.0459485	0.0422639	0.0386279	0.0751863	0.109772	0.103711	0.130117	0.187489	0.0755455	0.0817729	0.193274	0.0973431	0.137628	0.16406	0.116376	0.0794525	0.072085	0.073019	0.0595112	0.152727	0.173284	0.178282	0.219579	0.211853	0.0994722	0.170202	0.0452567	0.137103	0.302071	0.220549	0.149024	0.142832	0.108224	0.143526	0.116192	3.90544
Neuron group (65)	0.0488985	0.0395518	0.0445652	0.0396114	0.0396465	0.0521886	0.0358873	0.0332608	0.0429645	0.0431926	0.0458858	0.0367327	0.0524236	0.0517646	0.0532067	0.0507087	0.0819526	0.100091	0.0936652	0.186897	0.128824	0.0952009	0.085438	0.244996	0.0711262	0.300788	0.0773115	0.151553	0.0669862	0.0842516	0.0684417	0.0737794	0.162647	0.233661	0.181358	0.245636	0.215746	0.124771	0.185805	0.0843223	0.12087	0.267181	0.0868404	0.173252	0.143302	0.104077	0.120893	0.102265	3.93325
Neuron group (66)	0.0418801	0.0364659	0.0448455	0.0332451	0.0432379	0.043577	0.0371679	0.0345777	0.0385477	0.0379767	0.0472717	0.0418821	0.0447266	0.0478835	0.0452247	0.0420938	0.0623447	0.0815487	0.0924333	0.155109	0.0793096	0.0791688	0.122671	0.156757	0.063696	0.27369	0.0881697	0.0687167	0.0866699	0.0829373	0.0741803	0.0763567	0.141482	0.16777	0.075187	0.251674	0.150801	0.129441	0.147337	0.314946	0.145083	0.322243	0.0960446	0.161976	0.120308	0.139881	0.109807	0.148537	3.91152
Neuron group (67)	0.0315426	0.0400846	0.0370167	0.0342787	0.0384221	0.0439893	0.0382772	0.0325165	0.043865	0.0377475	0.0414965	0.0434388	0.0538646	0.0483362	0.0470534	0.0377446	0.155291	0.0628709	0.108977	0.173934	0.0740824	0.0798957	0.117792	0.182926	0.0813491	0.3284	0.0798522	0.078564	0.0739334	0.0577949	0.0690973	0.0871146	0.12917	0.121549	0.117844	0.234737	0.154722	0.168748	0.192572	0.328493	0.110658	0.314628	0.112066	0.0929143	0.145464	0.135886	0.128356	0.0924972	3.80105
Neuron group (68)	0.0396884	0.0445772	0.0386719	0.0347813	0.0435782	0.0360622	0.0317537	0.0377074	0.0464362	0.0460012	0.0464573	0.0379538	0.0438079	0.0439891	0.0394046	0.0415142	0.131543	0.0842321	0.114241	0.194055	0.0748584	0.0850398	0.114078	0.159155	0.115405	0.276563	0.135509	0.071081	0.0825676	0.0713688	0.0734127	0.0771565	0.249297	0.114258	0.138303	0.277062	0.134203	0.193383	0.16105	0.351575	0.184336	0.253628	0.227523	0.0872742	0.106347	0.121402	0.0882111	0.109993	3.71733
Neuron group (69)	0.032408	0.0429148	0.050048	0.0328643	0.0486697	0.0438984	0.0389998	0.0380665	0.0348317	0.0419717	0.0367942	0.0391152	0.0544865	0.057559	0.0397849	0.0394222	0.147708	0.076618	0.0798415	0.160804	0.0943471	0.0789479	0.0856508	0.208767	0.169975	0.21026	0.104513	0.0922081	0.0670724	0.0650174	0.0703473	0.0667958	0.257142	0.0992134	0.147748	0.307176	0.190032	0.155291	0.111395	0.28931	0.245557	0.225781	0.280341	0.100036	0.158896	0.142747	0.144939	0.148212	3.6846
Neuron group (70)	0.0339198	0.0407338	0.036787	0.0331625	0.0405761	0.0426525	0.0451172	0.0344013	0.0352612	0.0419117	0.0333682	0.0417408	0.0428935	0.0446153	0.0421378	0.047363	0.118523	0.161435	0.103518	0.341872	0.0837851	0.0711805	0.0779129	0.138855	0.168012	0.0676439	0.144864	0.0905967	0.080792	0.0663601	0.0744345	0.0693289	0.277796	0.139995	0.208595	0.256143	0.109432	0.153121	0.111622	0.370636	0.227194	0.160326	0.228914	0.0992175	0.139909	0.125053	0.12595	0.127092	3.7084
Neuron group (71)	0.0356377	0.0445936	0.0374123	0.0362565	0.0329046	0.0385719	0.0378623	0.0384251	0.0365734	0.0422622	0.0406542	0.034242	0.0402219	0.0465502	0.0496097	0.0411144	0.132599	0.137746	0.0882604	0.202564	0.0942985	0.186265	0.0818387	0.0727114	0.161942	0.0758637	0.102949	0.130895	0.0804089	0.073893	0.0741842	0.0696655	0.263518	0.298916	0.292256	0.306568	0.12742	0.211881	0.115815	0.126275	0.23469	0.179038	0.233343	0.247514	0.207343	0.113724	0.12502	0.120057	3.72526
Neuron group (72)	0.04139	0.0456008	0.0372096	0.0366535	0.0482593	0.0324534	0.0393812	0.0452361	0.0348863	0.0369052	0.0509572	0.0410381	0.0371174	0.0545285	0.0530311	0.0479095	0.152815	0.15822	0.12194	0.254502	0.102596	0.207904	0.110896	0.077748	0.127851	0.107822	0.0902826	0.11688	0.0920224	0.0786123	0.0806287	0.076308	0.232228	0.298742	0.217668	0.309566	0.191148	0.253445	0.144065	0.150503	0.242431	0.146702	0.0900444	0.160012	0.191542	0.12964	0.140626	0.113992	3.70459
Neuron group (73)	0.0459673	0.0394765	0.035662	0.0398421	0.0411894	0.0344193	0.0422673	0.0398409	0.0504889	0.0433091	0.0413299	0.0424478	0.0377565	0.0365443	0.0526458	0.0388293	0.1078	0.190662	0.11134	0.232227	0.0692893	0.233378	0.11638	0.0860681	0.0760829	0.105823	0.0749978	0.121816	0.0830476	0.0668664	0.0730212	0.0747724	0.129486	0.239281	0.29832	0.287336	0.0939295	0.215279	0.188339	0.0877927	0.182961	0.137303	0.158345	0.20505	0.210579	0.153115	0.134097	0.179027	3.78729
Neuron group (74)	0.0350323	0.0362447	0.0408989	0.0335074	0.0398064	0.0396093	0.035722	0.0375121	0.036534	0.0362799	0.0305089	0.0386542	0.0358259	0.0354697	0.0387787	0.0442089	0.112955	0.126612	0.0867152	0.223467	0.0803093	0.278091	0.10749	0.115801	0.0774137	0.0993017	0.176664	0.167753	0.0880856	0.0692526	0.0750206	0.0795721	0.110287	0.274059	0.0848534	0.282608	0.169945	0.223082	0.158826	0.142383	0.214301	0.126882	0.156381	0.246654	0.143879	0.116053	0.118284	0.0938566	3.82452
Neuron group (75)	0.0445073	0.0408597	0.0406999	0.0420158	0.0424662	0.0422513	0.0378289	0.0386995	0.0392514	0.0465128	0.0460149	0.0381609	0.0356859	0.0430776	0.0343076	0.0480871	0.110014	0.16858	0.0943356	0.0791422	0.0613112	0.118229	0.0982278	0.111623	0.0814562	0.0614466	0.249279	0.0911019	0.096525	0.0765071	0.0809217	0.0616403	0.116595	0.278066	0.145171	0.100527	0.139261	0.255459	0.199365	0.308415	0.199588	0.144391	0.2427	0.111457	0.104617	0.138241	0.162983	0.124623	3.76829
Neuron group (76)	0.0444035	0.0361574	0.0436097	0.0435399	0.0325868	0.0334448	0.0377269	0.0351268	0.0352553	0.0367287	0.0423427	0.0460913	0.0466335	0.0463295	0.0432869	0.0438793	0.0653556	0.1025	0.0691899	0.0622891	0.0917785	0.191392	0.0784967	0.105841	0.0693145	0.0818536	0.250109	0.110857	0.0724931	0.0744485	0.0720982	0.0619054	0.106468	0.108244	0.10962	0.160031	0.173692	0.214564	0.141502	0.353991	0.143308	0.132547	0.316631	0.263786	0.110106	0.123859	0.192928	0.133319	3.93861
Neuron group (77)	0.045551	0.0332669	0.0468834	0.0425977	0.0377775	0.0531335	0.0544517	0.0324761	0.040621	0.0336065	0.0400799	0.0365238	0.0389064	0.0368377	0.0424768	0.0495953	0.0667883	0.105426	0.0743293	0.0921925	0.0822922	0.172462	0.0874429	0.09795	0.0740538	0.0664523	0.295793	0.110019	0.164272	0.0675798	0.0783379	0.0648727	0.152642	0.200961	0.158423	0.140839	0.1725	0.0915971	0.0939303	0.195291	0.158274	0.130455	0.298612	0.302969	0.205614	0.147392	0.14551	0.131682	3.93152
Neuron group (78)	0.0410877	0.0379103	0.0409511	0.0363841	0.0387691	0.0358199	0.0469878	0.0372289	0.0330974	0.052427	0.0401762	0.0362405	0.043341	0.0549677	0.0382192	0.0352612	0.0875357	0.112221	0.0722699	0.0533894	0.141794	0.11245	0.108496	0.101613	0.0659001	0.0615728	0.175789	0.107938	0.0979745	0.0773464	0.0783734	0.0798549	0.297783	0.231132	0.12081	0.177043	0.0930936	0.0616952	0.141083	0.257468	0.130967	0.12146	0.332819	0.248974	0.17215	0.119729	0.0921569	0.135244	3.76249
Neuron group (79)	0.0300821	0.0351123	0.0409217	0.04048	0.0374131	0.0428778	0.0330124	0.0445678	0.0433939	0.0413086	0.0340452	0.0381687	0.052933	0.0432429	0.0499347	0.0428917	0.0874105	0.144011	0.0843163	0.112457	0.21762	0.0970507	0.107848	0.190052	0.0830366	0.078019	0.198419	0.100667	0.109385	0.0696909	0.0703427	0.0708767	0.33018	0.156431	0.0881504	0.157581	0.221145	0.0956676	0.174882	0.213059	0.115111	0.122229	0.250276	0.300521	0.255732	0.1274	0.125769	0.139588	3.7068
Neuron group (80)	0.0354903	0.0375341	0.0384073	0.0392857	0.0353443	0.0509617	0.041151	0.0374811	0.0382631	0.0424296	0.0370981	0.0341819	0.033001	0.0450333	0.043111	0.0444619	0.0879723	0.170223	0.102635	0.100674	0.162112	0.0709767	0.0942027	0.165753	0.0761979	0.10672	0.224426	0.102447	0.137632	0.0856377	0.0986744	0.0749359	0.346723	0.209357	0.135507	0.190638	0.255381	0.120528	0.143674	0.216046	0.0958529	0.116097	0.215034	0.172408	0.190168	0.132906	0.0849171	0.152983	3.74004
Neuron group (81)	0.0396566	0.0391563	0.0414589	0.0377983	0.0363501	0.0406068	0.0400642	0.0365667	0.0368936	0.0427692	0.0407266	0.0412114	0.0357953	0.0387302	0.0396139	0.0404362	0.0906281	0.0720539	0.0735666	0.0792678	0.179497	0.0721221	0.0659307	0.221377	0.0862278	0.0764764	0.106918	0.0747607	0.133881	0.0938088	0.0731824	0.0870944	0.325336	0.116363	0.182268	0.143239	0.2668	0.143682	0.114507	0.211849	0.130986	0.153317	0.129546	0.295985	0.142765	0.108009	0.120957	0.144425	3.67132
Neuron group (82)	0.0393815	0.0467839	0.0500605	0.0401371	0.0338571	0.0353312	0.0460802	0.0375143	0.0455673	0.047979	0.0349132	0.0361355	0.0355066	0.0424571	0.0390162	0.042734	0.0720389	0.112603	0.0770501	0.0858754	0.161214	0.0995814	0.094721	0.300671	0.160078	0.0855849	0.105418	0.0699548	0.083191	0.123966	0.0710385	0.0848861	0.274753	0.158949	0.121934	0.139134	0.260996	0.207457	0.129394	0.239096	0.252487	0.105534	0.179164	0.296544	0.0893931	0.181078	0.10656	0.108882	3.74101
Neuron group (83)	0.0403427	0.0407041	0.0441156	0.0371429	0.0353243	0.0494032	0.0375899	0.0431037	0.0322825	0.0437237	0.0356822	0.035981	0.0444225	0.0379974	0.0315147	0.0465208	0.0896054	0.141412	0.0721295	0.0816651	0.219426	0.133188	0.148631	0.24074	0.133758	0.111047	0.126465	0.0709095	0.0872072	0.136877	0.063722	0.0897885	0.24053	0.194433	0.149206	0.201816	0.253597	0.221889	0.252884	0.188224	0.274498	0.0797458	0.163171	0.335396	0.0950512	0.178129	0.14714	0.118108	3.76532
Neuron group (84)	0.0407798	0.0340761	0.0439101	0.0402766	0.0338356	0.0392051	0.0340062	0.0393952	0.0362141	0.0375442	0.0338848	0.0409982	0.0543644	0.0373523	0.0417794	0.0512658	0.0848015	0.096176	0.0704374	0.0672169	0.191412	0.118882	0.145394	0.233805	0.172758	0.0710305	0.0665709	0.0756415	0.0742303	0.101068	0.0590324	0.0664153	0.151978	0.163046	0.130155	0.111834	0.245048	0.201416	0.242492	0.215169	0.239507	0.128354	0.120907	0.261516	0.15603	0.241392	0.147831	0.18213	3.83745
Neuron group (85)	0.0353993	0.0464385	0.041338	0.0412856	0.0345397	0.0376271	0.0417436	0.0415418	0.0388725	0.0331501	0.0357148	0.0327226	0.0402972	0.0368585	0.0448065	0.0486337	0.0965945	0.20401	0.0664251	0.0857893	0.10192	0.129872	0.235623	0.0748804	0.151816	0.182855	0.131212	0.0944667	0.075498	0.135262	0.0666944	0.0590769	0.123582	0.198651	0.160175	0.179138	0.177685	0.195333	0.226434	0.114562	0.238299	0.235862	0.231805	0.113547	0.133838	0.161266	0.13918	0.163109	3.86522
Neuron group (86)	0.0380161	0.0430789	0.0489411	0.0404724	0.04816	0.0479664	0.0460023	0.0505472	0.0420884	0.0385402	0.0330882	0.0381668	0.0358872	0.0411857	0.0460968	0.0433658	0.135103	0.120523	0.076349	0.0751183	0.0661849	0.0714423	0.132537	0.0860406	0.168278	0.120641	0.117851	0.0801698	0.0784695	0.0925395	0.0684706	0.066562	0.284265	0.233352	0.12522	0.208259	0.13449	0.184961	0.251654	0.0832065	0.235659	0.263218	0.241158	0.112088	0.213721	0.0932273	0.156929	0.112018	3.72974
Neuron group (87)	0.0365295	0.0431672	0.0428771	0.0432201	0.0384437	0.0427989	0.0346141	0.0424162	0.0382027	0.0354254	0.0389376	0.0356825	0.0428427	0.0391888	0.0416273	0.042215	0.146669	0.0682652	0.081096	0.0633096	0.0946878	0.0796289	0.175453	0.100013	0.12461	0.125149	0.158266	0.0858115	0.070573	0.07462	0.0736035	0.0970666	0.151533	0.116903	0.156729	0.135036	0.18642	0.0968844	0.266814	0.0828798	0.0998653	0.255326	0.111709	0.163965	0.2317	0.169108	0.153896	0.120995	3.7429
Neuron group (88)	0.0354715	0.0398694	0.0384205	0.0368362	0.0493926	0.0377893	0.0429653	0.0399578	0.043036	0.03541	0.0374469	0.0405408	0.036004	0.0395316	0.0358832	0.0398419	0.116608	0.0996359	0.0653146	0.153172	0.0780597	0.10567	0.0810577	0.0790607	0.0824907	0.151809	0.143513	0.0964069	0.10834	0.0712569	0.0796144	0.075209	0.256037	0.10794	0.129154	0.24409	0.206187	0.20984	0.1131	0.104134	0.145333	0.218739	0.230055	0.145825	0.0986027	0.136977	0.159269	0.120031	3.71384
Neuron group (89)	0.0402307	0.0343168	0.0470664	0.0358621	0.0444128	0.0390814	0.0470095	0.0342305	0.0401807	0.0436865	0.0454294	0.0424009	0.0362475	0.0382659	0.0394091	0.0435914	0.118642	0.166068	0.0688711	0.116911	0.0595153	0.117415	0.0827924	0.11013	0.0905764	0.106907	0.0889746	0.10125	0.117122	0.100564	0.0645343	0.0696065	0.261643	0.298816	0.151192	0.305183	0.124787	0.292889	0.141778	0.240416	0.0886762	0.154885	0.301719	0.174643	0.217539	0.120849	0.146422	0.0961104	3.76203
Neuron group (90)	0.0403973	0.0370237	0.0443657	0.0373062	0.0356699	0.0379347	0.0470773	0.0385904	0.0482031	0.0402045	0.0438715	0.0347855	0.0412553	0.0389852	0.0403683	0.0407704	0.143822	0.10854	0.0854348	0.149312	0.109241	0.130795	0.129117	0.110287	0.0729086	0.0955505	0.102452	0.0781861	0.108422	0.0692407	0.0813117	0.0689606	0.270385	0.295378	0.165917	0.272566	0.163443	0.243088	0.233475	0.17803	0.126784	0.140891	0.100273	0.107785	0.160596	0.179113	0.102878	0.116916	3.74049
Neuron group (91)	0.0374976	0.0408911	0.0545494	0.041256	0.0463232	0.0340748	0.0392284	0.0405155	0.0381172	0.0429882	0.0435542	0.0456751	0.0302813	0.0400028	0.0321096	0.0405525	0.0722867	0.115015	0.0805708	0.147099	0.0796586	0.124107	0.145423	0.0922326	0.10675	0.0755611	0.0739225	0.0807253	0.0980214	0.178003	0.12957	0.0624607	0.135775	0.365598	0.113222	0.256687	0.0935131	0.200908	0.209999	0.26375	0.0800835	0.124524	0.106528	0.171019	0.208216	0.149063	0.348193	0.153288	3.91584
Neuron group (92)	0.0353989	0.0384007	0.0333399	0.0410249	0.0398203	0.0360667	0.0354311	0.0438915	0.0423478	0.0413046	0.0420292	0.0416342	0.031913	0.0391435	0.0314183	0.042634	0.147838	0.160724	0.079897	0.112692	0.0899411	0.102066	0.125553	0.107371	0.167918	0.0704742	0.135848	0.0638821	0.0784945	0.166446	0.132932	0.0777642	0.197828	0.316236	0.266262	0.250367	0.119495	0.069339	0.227941	0.258636	0.252931	0.152979	0.20451	0.144348	0.221968	0.177823	0.317788	0.119637	3.7817
Neuron group (93)	0.0359214	0.0379576	0.0321619	0.0464738	0.0363843	0.0359351	0.036053	0.0355112	0.0429498	0.0396743	0.0402078	0.0525296	0.042449	0.0363125	0.0342809	0.0469429	0.131728	0.107303	0.105361	0.140311	0.0901529	0.0931391	0.115258	0.0681753	0.172254	0.0741325	0.160509	0.0759593	0.0681017	0.130173	0.157135	0.0644522	0.208584	0.335165	0.220918	0.130922	0.100406	0.165539	0.219602	0.178105	0.209164	0.106969	0.188262	0.173768	0.0935049	0.128263	0.312171	0.169484	3.71631
Neuron group (94)	0.034681	0.0413124	0.0375236	0.0531412	0.0373822	0.0365811	0.045512	0.0343672	0.0389036	0.037897	0.043706	0.0478689	0.029316	0.0370147	0.0338605	0.0483927	0.151809	0.124496	0.109739	0.0689526	0.118136	0.0891953	0.0568515	0.0738757	0.166715	0.127489	0.119195	0.0896842	0.130093	0.149434	0.109569	0.0702782	0.229561	0.313147	0.205583	0.127436	0.122024	0.126626	0.176277	0.165519	0.224189	0.221507	0.174953	0.137135	0.0710787	0.168269	0.313145	0.214012	3.67329
Neuron group (95)	0.0389087	0.0453762	0.0379946	0.0331161	0.0407208	0.0390259	0.0397457	0.0458017	0.0396527	0.035269	0.0377286	0.0566037	0.0336156	0.0398663	0.0346079	0.0558929	0.126035	0.160226	0.102014	0.102887	0.0914823	0.0802901	0.0812424	0.072813	0.141525	0.099813	0.165468	0.0702157	0.142224	0.0823197	0.175084	0.0644426	0.185836	0.182965	0.252598	0.155142	0.109443	0.164823	0.117627	0.143842	0.263806	0.305421	0.166018	0.17575	0.125029	0.096195	0.240801	0.128035	3.74234
Neuron group (96)	0.0422483	0.0402812	0.0393881	0.0403927	0.0422876	0.0310477	0.0448867	0.0464633	0.0320336	0.0356113	0.0425702	0.0366958	0.038504	0.0406916	0.0634734	0.0445662	0.132993	0.089376	0.0943555	0.0868659	0.10687	0.095179	0.16096	0.0732901	0.141026	0.107911	0.119115	0.0769372	0.150215	0.0707054	0.165792	0.0844971	0.205182	0.0951401	0.331059	0.177397	0.116034	0.125335	0.264039	0.190366	0.231796	0.322542	0.0904803	0.169548	0.201294	0.163383	0.0951516	0.133649	3.7849
Neuron group (97)	0.0505847	0.0384867	0.0494462	0.0468974	0.0521111	0.0358061	0.0351565	0.0394065	0.0638298	0.0342122	0.0473043	0.0427078	0.0476933	0.0353794	0.0351955	0.0423919	0.0692858	0.0907525	0.0836892	0.0624002	0.11204	0.106215	0.136984	0.0917667	0.0744435	0.100814	0.0859463	0.0708535	0.117394	0.0841454	0.0854226	0.0663017	0.144667	0.13668	0.126292	0.170768	0.13993	0.159733	0.222118	0.208782	0.180068	0.344545	0.142475	0.155732	0.197099	0.179805	0.153921	0.163987	3.93124
Neuron group (98)	0.051444	0.0414068	0.039885	0.0423098	0.0352816	0.03525	0.0394192	0.0385584	0.040174	0.0375651	0.0371135	0.0443958	0.0368939	0.0422322	0.0407032	0.03975	0.072547	0.0740951	0.0702585	0.0852203	0.0992626	0.0813161	0.11314	0.115227	0.0665303	0.0949207	0.0753425	0.0854216	0.0999397	0.0821568	0.076763	0.072312	0.116878	0.119616	0.124226	0.139536	0.0613696	0.0977501	0.267496	0.209962	0.171311	0.235303	0.174347	0.185771	0.214602	0.184344	0.100232	0.113889	3.94959
Neuron group (99)	0.0431933	0.0402293	0.0398928	0.0480101	0.0578894	0.037412	0.0371346	0.0383086	0.037895	0.0399898	0.0379426	0.0433072	0.0350429	0.0414042	0.0369537	0.0385575	0.070994	0.0887217	0.0700648	0.0665174	0.0861572	0.121265	0.118538	0.103755	0.0976279	0.108135	0.081104	0.0887089	0.0861147	0.0813673	0.10187	0.0614669	0.131671	0.130547	0.118434	0.169461	0.131813	0.170569	0.248466	0.149962	0.139927	0.343331	0.14072	0.186234	0.122595	0.187883	0.186509	0.178542	3.94693
[truncated: 175 more columns]

## Sheet: Simulation (1)
	Amplitude of peak frequency in 0-20 Hz (p_ws=0.0)	Amplitude of peak frequency in 0-20 Hz (p_ws=0.002)	Amplitude of peak frequency in 0-20 Hz (p_ws=0.005)	Amplitude of peak frequency in 0-20 Hz (p_ws=0.01)	Amplitude of peak frequency in 0-20 Hz (p_ws=0.02)	Amplitude of peak frequency in 0-20 Hz (p_ws=0.05)	Amplitude of peak frequency in 0-20 Hz (p_ws=0.1)	Amplitude of peak frequency in 0-20 Hz (p_ws=0.2)	Amplitude of peak frequency in 0-20 Hz (p_ws=0.3)	Amplitude of peak frequency in 0-20 Hz (p_ws=0.4)	Amplitude of peak frequency in 0-20 Hz (p_ws=0.5)	Amplitude of peak frequency in 0-20 Hz (p_ws=0.6)	Amplitude of peak frequency in 0-20 Hz (p_ws=0.7)	Amplitude of peak frequency in 0-20 Hz (p_ws=0.8)	Amplitude of peak frequency in 0-20 Hz (p_ws=0.9)	Amplitude of peak frequency in 0-20 Hz (p_ws=1.0)	Amplitude of peak frequency in 20-40 Hz (p_ws=0.0)	Amplitude of peak frequency in 20-40 Hz (p_ws=0.002)	Amplitude of peak frequency in 20-40 Hz (p_ws=0.005)	Amplitude of peak frequency in 20-40 Hz (p_ws=0.01)	Amplitude of peak frequency in 20-40 Hz (p_ws=0.02)	Amplitude of peak frequency in 20-40 Hz (p_ws=0.05)	Amplitude of peak frequency in 20-40 Hz (p_ws=0.1)	Amplitude of peak frequency in 20-40 Hz (p_ws=0.2)	Amplitude of peak frequency in 20-40 Hz (p_ws=0.3)	Amplitude of peak frequency in 20-40 Hz (p_ws=0.4)	Amplitude of peak frequency in 20-40 Hz (p_ws=0.5)	Amplitude of peak frequency in 20-40 Hz (p_ws=0.6)	Amplitude of peak frequency in 20-40 Hz (p_ws=0.7)	Amplitude of peak frequency in 20-40 Hz (p_ws=0.8)	Amplitude of peak frequency in 20-40 Hz (p_ws=0.9)	Amplitude of peak frequency in 20-40 Hz (p_ws=1.0)	Amplitude of peak frequency in 40-60 Hz (p_ws=0.0)	Amplitude of peak frequency in 40-60 Hz (p_ws=0.002)	Amplitude of peak frequency in 40-60 Hz (p_ws=0.005)	Amplitude of peak frequency in 40-60 Hz (p_ws=0.01)	Amplitude of peak frequency in 40-60 Hz (p_ws=0.02)	Amplitude of peak frequency in 40-60 Hz (p_ws=0.05)	Amplitude of peak frequency in 40-60 Hz (p_ws=0.1)	Amplitude of peak frequency in 40-60 Hz (p_ws=0.2)	Amplitude of peak frequency in 40-60 Hz (p_ws=0.3)	Amplitude of peak frequency in 40-60 Hz (p_ws=0.4)	Amplitude of peak frequency in 40-60 Hz (p_ws=0.5)	Amplitude of peak frequency in 40-60 Hz (p_ws=0.6)	Amplitude of peak frequency in 40-60 Hz (p_ws=0.7)	Amplitude of peak frequency in 40-60 Hz (p_ws=0.8)	Amplitude of peak frequency in 40-60 Hz (p_ws=0.9)	Amplitude of peak frequency in 40-60 Hz (p_ws=1.0)	Average of weight of intraconnection from excitatory to excitatory neuron (p_ws=0.0
Neuron group (0)	0.0393232	0.0441413	0.0392193	0.0395151	0.0402076	0.0455832	0.0367709	0.0429464	0.0395053	0.0376322	0.0472567	0.0475289	0.04107	0.042257	0.0407764	0.0389117	0.132393	0.0743245	0.124475	0.0807693	0.0789271	0.0751969	0.080117	0.0967823	0.0836518	0.0725017	0.120173	0.0812728	0.069647	0.0834262	0.0765825	0.0775283	0.405325	0.122804	0.099808	0.150064	0.115553	0.115468	0.164134	0.17842	0.113269	0.117034	0.365712	0.148122	0.174279	0.139639	0.111165	0.0933792	3.65885
Neuron group (1)	0.0344513	0.0434986	0.0378456	0.0352002	0.0584788	0.0436131	0.0439802	0.0515945	0.0440591	0.0470002	0.0492257	0.0502296	0.0382788	0.0371944	0.0405518	0.0403043	0.175545	0.0921202	0.136692	0.220469	0.0766833	0.0729142	0.0601023	0.066855	0.080036	0.0694388	0.0762766	0.0782606	0.0704892	0.0886829	0.0831076	0.0961893	0.293902	0.116302	0.219549	0.242479	0.124516	0.177938	0.123893	0.107003	0.0875264	0.138359	0.160454	0.153457	0.143438	0.118631	0.0856564	0.115894	3.6158
Neuron group (2)	0.0441539	0.0449967	0.0392362	0.0391612	0.0446325	0.04466	0.0470018	0.0359615	0.0405587	0.0525425	0.0391273	0.0412781	0.0394024	0.0401311	0.0364705	0.049562	0.202634	0.0951169	0.13871	0.150641	0.0845822	0.0899691	0.0801571	0.0733276	0.0852031	0.0924296	0.0738791	0.0780086	0.0797649	0.0713819	0.0784871	0.0788761	0.350695	0.0733093	0.244143	0.182209	0.174936	0.128059	0.106523	0.0977246	0.0802316	0.0854	0.118045	0.112521	0.102765	0.109272	0.10808	0.123673	3.62058
Neuron group (3)	0.040791	0.0386405	0.0313572	0.0375168	0.0422191	0.0405263	0.0362933	0.0373646	0.0397417	0.0494908	0.0362565	0.0474684	0.0533219	0.0408952	0.0396061	0.0476752	0.115334	0.0744912	0.0877431	0.173865	0.0631456	0.0964768	0.0846102	0.0818588	0.0729005	0.0685698	0.0789457	0.0817858	0.0726114	0.0582163	0.0702843	0.0858107	0.118639	0.177505	0.243471	0.243312	0.105862	0.132259	0.0951545	0.126694	0.121768	0.125262	0.123028	0.149117	0.117532	0.127158	0.125678	0.103569	3.7663
Neuron group (4)	0.0363181	0.0392005	0.0338438	0.0410135	0.0433221	0.0458692	0.0441639	0.0419532	0.0482404	0.0471731	0.0609993	0.0539839	0.049626	0.0526732	0.0396441	0.0436255	0.116665	0.0726847	0.136021	0.175027	0.106132	0.0959401	0.0886745	0.0835519	0.0876601	0.0815231	0.0794952	0.0777853	0.0696543	0.0732971	0.0975602	0.0832577	0.126312	0.110605	0.256518	0.223227	0.146001	0.115976	0.107485	0.109351	0.127081	0.13594	0.100425	0.111969	0.122013	0.127449	0.163561	0.122308	3.7549
Neuron group (5)	0.0400583	0.0430492	0.0314777	0.0388539	0.0411192	0.0428528	0.0371291	0.0437806	0.0404297	0.0398301	0.0380681	0.0379899	0.0459302	0.0428135	0.0368075	0.051583	0.103134	0.106175	0.109502	0.118367	0.094079	0.0793378	0.0724653	0.0777856	0.079659	0.0783975	0.0817428	0.080805	0.073812	0.0731797	0.0804876	0.072672	0.116541	0.108291	0.20899	0.193726	0.156292	0.128972	0.119857	0.176306	0.12576	0.124098	0.111003	0.115882	0.135737	0.122513	0.109384	0.1264	3.85829
Neuron group (6)	0.0534593	0.0452098	0.0467075	0.0458459	0.0432089	0.0469703	0.0379811	0.0414869	0.0435457	0.0450032	0.0423736	0.0361799	0.0375348	0.0384617	0.0527011	0.0447544	0.074465	0.128144	0.220691	0.202496	0.085604	0.0935317	0.0728949	0.0731675	0.0678578	0.0848542	0.0807019	0.0796265	0.0813699	0.0791819	0.0812131	0.0771943	0.119294	0.327836	0.160928	0.187956	0.193645	0.110778	0.0871669	0.125782	0.116199	0.0956645	0.127188	0.102418	0.0853449	0.0951841	0.119876	0.13255	3.91797
Neuron group (7)	0.0458283	0.0369783	0.0388796	0.0365269	0.035776	0.0404757	0.0558613	0.043086	0.0422894	0.0431846	0.0515757	0.0443526	0.0453327	0.0509975	0.041472	0.0368287	0.0848184	0.123176	0.132992	0.074369	0.0757388	0.100135	0.0828846	0.0767794	0.0703586	0.0875979	0.0798018	0.0731498	0.0816716	0.0884984	0.0955097	0.0848555	0.0957424	0.243414	0.17702	0.125832	0.213845	0.0913652	0.124976	0.102791	0.130856	0.113009	0.0953278	0.107949	0.0881536	0.153755	0.101402	0.115375	3.94781
Neuron group (8)	0.0355695	0.0434538	0.0487525	0.0378096	0.0399915	0.0406038	0.0445174	0.0485013	0.043376	0.0579971	0.0461709	0.0447074	0.0472787	0.0478542	0.0576663	0.0487134	0.123657	0.114565	0.183985	0.0807551	0.0914084	0.0713214	0.0962197	0.101851	0.0782405	0.0712537	0.0741152	0.0646821	0.0697715	0.0803731	0.0684711	0.0809123	0.14808	0.295343	0.162493	0.166227	0.215643	0.146091	0.157745	0.0902733	0.133433	0.118033	0.149374	0.141601	0.105949	0.136819	0.122522	0.0965944	3.73558
Neuron group (9)	0.0366012	0.0335055	0.043562	0.0470421	0.0406465	0.0459099	0.0365103	0.0416801	0.0457803	0.0445733	0.0436807	0.0433956	0.0449601	0.0441316	0.0445228	0.0402638	0.126423	0.102808	0.144972	0.0760239	0.0823855	0.0765404	0.0643649	0.0889907	0.0885449	0.0802714	0.0705506	0.0838442	0.0809552	0.0837622	0.0807979	0.0760102	0.158989	0.281966	0.226629	0.149639	0.149941	0.109524	0.10631	0.101001	0.12716	0.133533	0.122887	0.101654	0.112778	0.079576	0.1107	0.0895188	3.72192
Neuron group (10)	0.0372763	0.046479	0.0452058	0.0403058	0.0456523	0.0460234	0.0390241	0.0545163	0.0448275	0.0530493	0.0505468	0.0433885	0.0553899	0.0511056	0.0499999	0.0442394	0.109216	0.0964016	0.133734	0.0726876	0.0877528	0.078525	0.0730533	0.0696492	0.0701422	0.0723495	0.076367	0.0760226	0.0925773	0.0765365	0.0854452	0.0701065	0.162643	0.143521	0.21074	0.100989	0.149852	0.136356	0.147697	0.152867	0.0997479	0.117011	0.0881824	0.103878	0.166034	0.143391	0.115392	0.110733	3.74708
Neuron group (11)	0.0356812	0.0418643	0.0358904	0.0406075	0.0391984	0.0416293	0.0394879	0.0452618	0.04571	0.0526758	0.047626	0.0417382	0.0490963	0.0412076	0.0374457	0.0360749	0.105633	0.0789859	0.100798	0.0883531	0.0865313	0.0878727	0.0891817	0.0758964	0.0619851	0.0688384	0.0828198	0.0953766	0.0759139	0.07959	0.0650085	0.0867527	0.129775	0.152016	0.0898043	0.115234	0.0955179	0.103376	0.148241	0.10127	0.135422	0.13024	0.107265	0.0855568	0.16632	0.103743	0.1485	0.0883554	3.78326
Neuron group (12)	0.044982	0.0393099	0.0363756	0.0449097	0.0441917	0.0382551	0.040859	0.0415339	0.0582061	0.0468377	0.0452957	0.0504088	0.0423808	0.0421787	0.0385037	0.0397388	0.0688542	0.119991	0.178091	0.0792493	0.0934875	0.0777239	0.0759075	0.0835745	0.079845	0.0851795	0.0755862	0.0730783	0.0786107	0.0788806	0.0676926	0.0787307	0.151443	0.254559	0.260431	0.125507	0.156215	0.111209	0.143749	0.0986678	0.132765	0.134875	0.0981685	0.11691	0.143604	0.169813	0.157512	0.108937	3.882
Neuron group (13)	0.043606	0.0329438	0.0439602	0.0378118	0.0447457	0.0484905	0.0363416	0.0399089	0.049207	0.041991	0.0443498	0.0494978	0.0491414	0.0360787	0.0444678	0.0451086	0.086524	0.111292	0.199317	0.0746291	0.0940189	0.0872812	0.177312	0.0820223	0.09543	0.0678437	0.0717002	0.0710902	0.0877157	0.0828341	0.0774112	0.0792803	0.149524	0.238314	0.198367	0.140841	0.117801	0.287159	0.0725802	0.0986206	0.107363	0.133121	0.140987	0.0947061	0.108054	0.0981435	0.125024	0.115478	3.92768
Neuron group (14)	0.0419312	0.0320389	0.0383624	0.0378023	0.0431558	0.0393565	0.0431797	0.0407677	0.0481916	0.0396911	0.0519365	0.0374128	0.0501061	0.0470738	0.0388897	0.0435061	0.0801863	0.134603	0.133168	0.0787516	0.071664	0.103399	0.24514	0.0851757	0.0791512	0.0747967	0.0689712	0.0731213	0.0759429	0.0658659	0.0800077	0.0773156	0.116509	0.244009	0.164557	0.130668	0.13807	0.237145	0.233018	0.102052	0.091128	0.126172	0.13715	0.11105	0.107809	0.113291	0.118096	0.106876	3.9281
Neuron group (15)	0.0356282	0.0343792	0.0405303	0.0377875	0.0361275	0.0429521	0.0428842	0.0457742	0.0416645	0.0506578	0.0416807	0.0412242	0.0485247	0.0437566	0.0421986	0.0371641	0.107522	0.125403	0.112696	0.0814941	0.121171	0.135088	0.15634	0.081987	0.0705383	0.0839813	0.0735359	0.0697279	0.0702319	0.0741156	0.0881526	0.071317	0.0957526	0.254297	0.247126	0.10113	0.195168	0.257442	0.28737	0.0961175	0.0988776	0.114654	0.116887	0.109986	0.172285	0.101906	0.132086	0.141802	3.79759
Neuron group (16)	0.0406531	0.0387661	0.0391774	0.0474597	0.0373472	0.0350273	0.0448071	0.0454952	0.0447482	0.0605394	0.0450468	0.0461961	0.0562706	0.0473059	0.0484976	0.0494602	0.116202	0.0850431	0.131948	0.0919607	0.104433	0.0819658	0.149268	0.0974246	0.0861563	0.086428	0.0789588	0.104204	0.0876042	0.0760611	0.0800272	0.0858988	0.22139	0.142923	0.185305	0.107348	0.226929	0.250969	0.267479	0.116354	0.114736	0.0932527	0.110055	0.0860241	0.133945	0.119408	0.117618	0.157474	3.71889
Neuron group (17)	0.0377544	0.0390163	0.0507324	0.0311643	0.0353841	0.0431256	0.0373478	0.0473093	0.0478288	0.040797	0.0447331	0.0441888	0.0374178	0.0450886	0.0371053	0.0423349	0.126298	0.092937	0.082509	0.0976221	0.141992	0.0905707	0.191039	0.0783861	0.0775903	0.0846926	0.0744438	0.0833192	0.075432	0.0689482	0.0753658	0.080429	0.230924	0.113177	0.145839	0.0993884	0.235186	0.106531	0.248529	0.0993226	0.117937	0.117758	0.116033	0.107597	0.117514	0.110717	0.0769001	0.105978	3.6673
Neuron group (18)	0.0383051	0.0417433	0.0435779	0.0430832	0.0339117	0.0432124	0.0402226	0.0376952	0.0542184	0.0531254	0.0421187	0.0390417	0.0389633	0.0403631	0.0429754	0.0468579	0.110885	0.0836511	0.109496	0.108521	0.13342	0.0871051	0.177568	0.0719125	0.0688967	0.0613299	0.0744053	0.0720019	0.0831243	0.0705045	0.076906	0.0716318	0.190876	0.138485	0.194476	0.188619	0.191313	0.0933801	0.219292	0.13503	0.136075	0.171898	0.113649	0.0997508	0.114512	0.0859018	0.110152	0.120577	3.61558
Neuron group (19)	0.0388467	0.0411345	0.0318231	0.0373731	0.0379601	0.0538141	0.0455484	0.0462691	0.0421251	0.0454312	0.051553	0.0447273	0.0560443	0.0423125	0.0501268	0.036779	0.0995715	0.0755571	0.110307	0.0848409	0.125178	0.0941399	0.0675305	0.0789401	0.0791642	0.0804672	0.0882184	0.0837798	0.0754572	0.0719893	0.0675464	0.0674524	0.208405	0.0876478	0.199155	0.143945	0.218835	0.142766	0.098534	0.108875	0.149455	0.123711	0.107631	0.100005	0.143626	0.156336	0.171894	0.110162	3.66491
Neuron group (20)	0.036219	0.0342702	0.0334349	0.0442766	0.0361449	0.0391399	0.0323384	0.0420023	0.0502233	0.0472543	0.0399137	0.0528916	0.0490455	0.0478665	0.0398193	0.0447838	0.0952582	0.124368	0.108576	0.0883344	0.188991	0.185779	0.101732	0.0720283	0.083018	0.0728955	0.0774058	0.091428	0.0731976	0.0776212	0.07603	0.0814686	0.235958	0.343834	0.242031	0.195461	0.15309	0.121219	0.17489	0.119584	0.127767	0.100896	0.132587	0.112111	0.125253	0.104425	0.122058	0.122198	3.67842
Neuron group (21)	0.0450589	0.0436283	0.0362253	0.0384815	0.0439369	0.0366348	0.0368904	0.0486837	0.0392466	0.043758	0.0407149	0.0436049	0.0401825	0.0395902	0.047778	0.0338276	0.113785	0.244391	0.129871	0.0976337	0.103609	0.146033	0.147518	0.0805347	0.0721755	0.0799912	0.0762786	0.09734	0.0873611	0.0712202	0.0703928	0.0674373	0.188421	0.280895	0.193783	0.108386	0.116117	0.292324	0.187449	0.127562	0.114802	0.0849353	0.154748	0.0859353	0.128338	0.135231	0.119327	0.102983	3.73212
Neuron group (22)	0.051658	0.037733	0.0442874	0.0432051	0.0337384	0.0363358	0.0449778	0.0473014	0.0435467	0.0513814	0.0534913	0.0419317	0.0378965	0.0389173	0.0375476	0.041546	0.0827084	0.197087	0.0746178	0.0923379	0.107592	0.144269	0.116338	0.0708696	0.0806774	0.0715023	0.0765967	0.0746042	0.074624	0.0764922	0.0797932	0.0766574	0.136934	0.303402	0.140809	0.161235	0.0781406	0.232997	0.225204	0.15198	0.0904125	0.101359	0.136059	0.0900218	0.131276	0.107529	0.0893658	0.108461	3.91
Neuron group (23)	0.0370971	0.0378567	0.0433067	0.0400015	0.0340028	0.0395164	0.0312936	0.0416368	0.0431725	0.0509075	0.0441384	0.0436475	0.0404698	0.0496981	0.0485466	0.0384743	0.0734684	0.140383	0.0674445	0.0670848	0.157092	0.137161	0.156977	0.0927775	0.0710805	0.0775609	0.0754618	0.073684	0.0886953	0.0839689	0.0720035	0.0654385	0.101456	0.361645	0.1585	0.15784	0.260703	0.252732	0.186147	0.0916454	0.124023	0.106755	0.113589	0.109813	0.126953	0.158999	0.128659	0.137836	3.93383
Neuron group (24)	0.0488811	0.0487644	0.0348409	0.0424963	0.0521804	0.0381404	0.0482088	0.0430684	0.045188	0.0417697	0.0443919	0.0391565	0.050067	0.0610317	0.0451091	0.0396866	0.0897406	0.135991	0.132786	0.0802567	0.133154	0.104617	0.0817323	0.115759	0.0734362	0.081177	0.0805209	0.0768391	0.0765682	0.0671761	0.0806088	0.0815761	0.162782	0.314118	0.364356	0.120813	0.272855	0.279763	0.109082	0.100857	0.127263	0.0893724	0.0905948	0.128934	0.102721	0.154758	0.107446	0.0986812	3.90987
Neuron group (25)	0.040439	0.0414867	0.0398426	0.0470754	0.0391601	0.0389584	0.0335304	0.0399668	0.0437685	0.0440223	0.0366296	0.0469556	0.0460302	0.0404458	0.044923	0.0382433	0.0933139	0.194162	0.142381	0.0939637	0.122382	0.127249	0.0947801	0.123921	0.0819456	0.0652077	0.0792048	0.0758247	0.0729676	0.0857494	0.0724563	0.112441	0.128454	0.277275	0.393011	0.123883	0.217278	0.300056	0.202654	0.220989	0.118767	0.0890984	0.17699	0.161192	0.0868992	0.114717	0.148162	0.107253	3.90752
Neuron group (26)	0.049842	0.0454511	0.039346	0.0391836	0.0484099	0.0466946	0.0361362	0.037836	0.0454059	0.0473676	0.041144	0.0379037	0.0537212	0.0494305	0.0341637	0.0445095	0.0925405	0.069769	0.217806	0.123243	0.141865	0.0992669	0.110993	0.117384	0.0669527	0.0721405	0.0718555	0.0951963	0.0846054	0.081759	0.0748944	0.0988805	0.133979	0.0969699	0.344052	0.263526	0.310178	0.0872538	0.224323	0.220032	0.136768	0.100998	0.120026	0.0986244	0.0955807	0.0990726	0.115748	0.139422	3.92061
Neuron group (27)	0.0382155	0.0489819	0.035124	0.0421589	0.0303781	0.0350127	0.0375589	0.0356673	0.0638637	0.0408344	0.0401312	0.0467056	0.0423752	0.0465494	0.0435403	0.0417697	0.0969996	0.0834778	0.202319	0.119064	0.12892	0.0949144	0.107176	0.130267	0.0698936	0.0885242	0.0733576	0.0772174	0.083603	0.0790608	0.0773549	0.0706616	0.108933	0.145525	0.325072	0.245522	0.233953	0.134048	0.235914	0.222602	0.124368	0.100903	0.110952	0.092887	0.110307	0.151981	0.10173	0.0878323	3.92131
Neuron group (28)	0.0385675	0.0358549	0.0346334	0.0333488	0.0377142	0.0412234	0.0404797	0.0389549	0.0476208	0.0394052	0.0622814	0.0443573	0.0393873	0.0503242	0.0435292	0.0481602	0.220064	0.0627879	0.157848	0.125577	0.0920399	0.077724	0.0748298	0.13614	0.0785101	0.0741682	0.0716507	0.0922976	0.082436	0.0697972	0.0731555	0.0694652	0.262998	0.113564	0.343205	0.177402	0.0946316	0.16868	0.130501	0.219601	0.156086	0.155898	0.10271	0.103987	0.112602	0.111128	0.131561	0.119881	3.63305
Neuron group (29)	0.0403136	0.0440428	0.0423818	0.031781	0.0393021	0.0448809	0.0355632	0.0360796	0.0395594	0.0450882	0.0487472	0.0405006	0.0494391	0.0493955	0.0505565	0.0414299	0.214202	0.0684301	0.162691	0.179644	0.0864813	0.0843028	0.110248	0.0787866	0.0723858	0.0664328	0.0972847	0.0728319	0.0819571	0.0606881	0.0720554	0.0780901	0.297033	0.144327	0.341936	0.202351	0.10222	0.145623	0.211079	0.149883	0.11444	0.125336	0.134906	0.130066	0.129268	0.119751	0.131755	0.126168	3.609
Neuron group (30)	0.0406555	0.0353849	0.039977	0.0363397	0.0440072	0.0384737	0.0361985	0.0452093	0.0378671	0.0395435	0.0487684	0.0412233	0.0417465	0.0378625	0.0404048	0.0426534	0.198846	0.13078	0.0707079	0.179191	0.0838797	0.178195	0.0800971	0.0702164	0.0700312	0.0823475	0.0784423	0.0680869	0.0829654	0.0724199	0.0844292	0.0778823	0.304956	0.138813	0.133324	0.217866	0.166839	0.247488	0.100671	0.115259	0.0856893	0.100482	0.0970675	0.108716	0.103937	0.105687	0.129758	0.147512	3.55303
Neuron group (31)	0.0391871	0.036699	0.039719	0.0465065	0.0414383	0.0396903	0.0389674	0.0502046	0.0373744	0.0539817	0.0394152	0.0468544	0.0426523	0.0373277	0.0501049	0.0421813	0.170787	0.174684	0.072064	0.143788	0.0780488	0.147482	0.087862	0.0755142	0.0835212	0.083116	0.0875459	0.0877012	0.0732987	0.0792804	0.0704644	0.0879834	0.288972	0.225553	0.135798	0.316223	0.117953	0.302281	0.132028	0.150831	0.143956	0.119272	0.100143	0.11668	0.157171	0.0968164	0.137174	0.140422	3.57778
Neuron group (32)	0.0368291	0.0393847	0.040592	0.0339931	0.0385451	0.0378565	0.0423843	0.0462248	0.0523434	0.0495126	0.0461489	0.0524334	0.0500821	0.0488715	0.0539994	0.0380409	0.225127	0.2184	0.0831282	0.122983	0.0720344	0.155672	0.0751866	0.076921	0.0714488	0.0774881	0.0719122	0.0825582	0.0815622	0.0796665	0.078597	0.0782178	0.293145	0.200886	0.0842608	0.328226	0.124812	0.24281	0.115171	0.152166	0.142696	0.11011	0.126704	0.119906	0.157029	0.124751	0.129921	0.118483	3.54259
Neuron group (33)	0.0336274	0.0367004	0.0434819	0.0419031	0.0351467	0.038069	0.0401131	0.0471385	0.0450189	0.0703618	0.0537852	0.0416986	0.0403039	0.04831	0.049727	0.0402284	0.135568	0.229033	0.162523	0.234768	0.115068	0.172763	0.0950764	0.145742	0.10602	0.0855159	0.0813227	0.0748869	0.0844098	0.0751105	0.0991778	0.113072	0.284906	0.258074	0.244947	0.260817	0.0509589	0.254415	0.15621	0.268819	0.0870401	0.126997	0.102847	0.0960177	0.0892153	0.118118	0.125563	0.0849143	3.58469
Neuron group (34)	0.0383767	0.0412025	0.0350173	0.0424892	0.038568	0.0335979	0.0348901	0.036023	0.0355412	0.0493029	0.0371611	0.0439681	0.0391618	0.0391845	0.044531	0.0432595	0.131816	0.23096	0.182387	0.176765	0.160255	0.142602	0.084122	0.14765	0.101754	0.0755961	0.0787744	0.0676592	0.0885726	0.0761874	0.0744297	0.0687286	0.271076	0.214506	0.207825	0.39203	0.342931	0.275375	0.178937	0.244331	0.200674	0.119145	0.148545	0.151571	0.0871393	0.162361	0.0913961	0.121516	3.60881
Neuron group (35)	0.0413955	0.0408551	0.0411178	0.035543	0.037217	0.0327528	0.0426749	0.0325885	0.0479132	0.0418493	0.0413713	0.0463705	0.0401338	0.0404002	0.0416481	0.0455088	0.346362	0.202245	0.15164	0.150712	0.133904	0.238269	0.070164	0.135724	0.133416	0.0720234	0.0700629	0.0988809	0.0784609	0.0796785	0.0705155	0.0877583	0.259449	0.174534	0.241997	0.269976	0.293822	0.213876	0.158322	0.275218	0.202959	0.106427	0.141956	0.145906	0.120094	0.112627	0.14832	0.163795	3.55222
Neuron group (36)	0.0345309	0.0383821	0.0379024	0.036744	0.0399005	0.0505702	0.0341901	0.0356055	0.0349864	0.0417872	0.0415444	0.051069	0.0361451	0.0438861	0.0443306	0.0381535	0.174446	0.16143	0.176825	0.136876	0.144704	0.0960409	0.0682822	0.117348	0.135348	0.0896158	0.0886923	0.0706485	0.0951055	0.0768802	0.0839402	0.0985681	0.215132	0.127027	0.219289	0.151813	0.24714	0.120881	0.112033	0.245404	0.185298	0.116413	0.120856	0.16478	0.0847718	0.0941751	0.0969497	0.10976	3.61937
Neuron group (37)	0.0365933	0.0361881	0.0355909	0.0368973	0.0391549	0.0361749	0.0394318	0.0400914	0.036596	0.0382367	0.0458383	0.0473503	0.0448162	0.0369323	0.0414493	0.0451238	0.213156	0.154646	0.190386	0.109357	0.120462	0.169617	0.0970863	0.151665	0.140023	0.08865	0.094673	0.0758157	0.103652	0.0886865	0.0735929	0.0732657	0.248258	0.0499048	0.224297	0.146438	0.382791	0.231795	0.231029	0.208709	0.240094	0.139184	0.128269	0.143406	0.137295	0.145554	0.130323	0.121323	3.52704
Neuron group (38)	0.0385202	0.0407997	0.0455317	0.0313424	0.0311013	0.0400828	0.0371333	0.0447178	0.0416613	0.0432731	0.037769	0.0421855	0.0546889	0.0416156	0.0433372	0.0372897	0.182051	0.108147	0.110075	0.100413	0.177803	0.166326	0.10843	0.0853032	0.0966261	0.0778442	0.073183	0.074365	0.0749264	0.0818204	0.0765524	0.0972329	0.211529	0.0950064	0.102925	0.158769	0.313995	0.199539	0.262245	0.107615	0.0884977	0.113647	0.149395	0.171008	0.109654	0.0925341	0.0996558	0.136587	3.62761
Neuron group (39)	0.0315094	0.0413074	0.037758	0.0378328	0.0455656	0.0378974	0.035211	0.0451554	0.0526074	0.0433859	0.0411915	0.0423782	0.041226	0.0461031	0.0476046	0.0428722	0.197254	0.078614	0.160462	0.108277	0.150822	0.139616	0.100027	0.0828815	0.0648524	0.0853816	0.0759845	0.0797776	0.0639602	0.0616305	0.0807255	0.0814279	0.177575	0.137586	0.398366	0.156479	0.270144	0.258462	0.253838	0.117687	0.137989	0.0990775	0.125434	0.114221	0.185874	0.142523	0.0970039	0.109601	3.6045
Neuron group (40)	0.0477616	0.0359581	0.0360412	0.0548702	0.0367188	0.0392829	0.0373863	0.0462669	0.041091	0.0444197	0.0390966	0.0438339	0.045222	0.0455723	0.0391084	0.0354199	0.18511	0.0694485	0.130147	0.171249	0.128571	0.129023	0.109951	0.0853033	0.10104	0.0844505	0.0861445	0.0752704	0.0870721	0.0832296	0.0735316	0.0782641	0.165329	0.147882	0.315994	0.196562	0.166406	0.166603	0.255843	0.203134	0.120098	0.161059	0.105413	0.130913	0.0920688	0.112644	0.0927314	0.105029	3.71013
Neuron group (41)	0.0418656	0.0405124	0.0356546	0.034599	0.0397116	0.0345783	0.0376009	0.0364052	0.0403764	0.0480648	0.0362446	0.0440359	0.0421928	0.0444988	0.0452216	0.0456955	0.120332	0.0986284	0.125486	0.150406	0.105588	0.120447	0.0697561	0.0868045	0.0872004	0.0670294	0.084137	0.0814595	0.0872301	0.0897516	0.0648766	0.0790749	0.202777	0.117688	0.398392	0.25804	0.294342	0.206824	0.138979	0.106693	0.106598	0.194709	0.110877	0.131345	0.126806	0.117002	0.14945	0.134175	3.82507
Neuron group (42)	0.041006	0.0381963	0.0367606	0.0371719	0.0367367	0.0362467	0.0352681	0.03852	0.0441549	0.0395972	0.0437638	0.0458484	0.0477541	0.0365122	0.0418095	0.041469	0.0873237	0.163388	0.138304	0.132195	0.132463	0.103967	0.079589	0.100144	0.0650448	0.0752291	0.0705463	0.0748775	0.0698992	0.0944363	0.0702337	0.0736567	0.100038	0.0809643	0.381983	0.265351	0.317074	0.216116	0.141025	0.206298	0.134197	0.145196	0.140014	0.110601	0.102575	0.0945829	0.10651	0.139961	3.9035
Neuron group (43)	0.0490083	0.0332188	0.0337954	0.0349871	0.0314678	0.0346679	0.042902	0.0362991	0.0450162	0.0418395	0.0404745	0.0458152	0.039563	0.0503225	0.0512565	0.0468773	0.0899706	0.154623	0.139485	0.133648	0.121924	0.0958933	0.0867918	0.117555	0.125126	0.0765585	0.0813244	0.0847463	0.0818547	0.0656359	0.0879469	0.0768562	0.221613	0.127191	0.331965	0.234131	0.2951	0.217212	0.0936074	0.156598	0.151982	0.113522	0.177944	0.079303	0.130478	0.130982	0.134944	0.0991037	3.82456
Neuron group (44)	0.0385186	0.0350326	0.0392809	0.0439688	0.0332756	0.0375125	0.0485265	0.0513711	0.0404305	0.0397618	0.0432424	0.0446598	0.0476774	0.043862	0.0522489	0.0446573	0.0967764	0.135412	0.184924	0.181941	0.113666	0.0946252	0.073707	0.0975781	0.109487	0.109292	0.0683613	0.0784062	0.0845976	0.0806262	0.0668666	0.0751439	0.181287	0.152903	0.292583	0.262966	0.215429	0.257021	0.152537	0.200283	0.189671	0.242628	0.163696	0.130793	0.118026	0.104995	0.131778	0.143407	3.8229
Neuron group (45)	0.0417077	0.0370939	0.0330187	0.0377609	0.0434923	0.0441193	0.0403825	0.0396128	0.045529	0.0409609	0.0425795	0.0368962	0.0433597	0.0367139	0.0389725	0.0413687	0.0688204	0.17032	0.107722	0.147566	0.0830018	0.0711134	0.0795143	0.104012	0.114855	0.139911	0.0786002	0.0796257	0.0753184	0.0727347	0.0614255	0.0745809	0.139692	0.185959	0.167507	0.203362	0.151084	0.146067	0.138374	0.193074	0.164557	0.253561	0.167699	0.11426	0.0890862	0.114184	0.124631	0.151156	3.92831
Neuron group (46)	0.0364619	0.0435156	0.0445015	0.036899	0.0389897	0.0337813	0.0427026	0.0379615	0.0335411	0.0369227	0.0463549	0.0392553	0.0439097	0.0473901	0.0411035	0.0429506	0.157553	0.118926	0.102296	0.0985526	0.087211	0.0763736	0.105212	0.0877105	0.111617	0.107681	0.0707353	0.076858	0.0851322	0.0807826	0.0871271	0.0725351	0.214693	0.194611	0.185888	0.121084	0.117919	0.0852433	0.361721	0.113138	0.229004	0.204039	0.133328	0.139076	0.104095	0.127147	0.0787159	0.145641	3.70373
Neuron group (47)	0.0366667	0.033346	0.0404716	0.0385691	0.0422058	0.0416209	0.0377578	0.0423843	0.0396056	0.0365334	0.043066	0.0424546	0.0558426	0.0430415	0.0484712	0.0397225	0.208717	0.182564	0.0824186	0.0778417	0.0723665	0.0922389	0.111395	0.108302	0.120407	0.12957	0.0728493	0.0745016	0.0716994	0.0770948	0.084589	0.0741434	0.240035	0.181472	0.208478	0.156482	0.121561	0.0898605	0.289602	0.164555	0.202052	0.268482	0.131195	0.128597	0.105476	0.148505	0.0903344	0.0874455	3.62657
Neuron group (48)	0.0373843	0.0354161	0.035101	0.0379462	0.0380905	0.0414595	0.0327826	0.042812	0.0416855	0.0330503	0.0365336	0.044869	0.0440243	0.0404602	0.0411767	0.0386516	0.146622	0.188967	0.0853508	0.0715264	0.0726645	0.101904	0.0988426	0.0986518	0.117034	0.0987203	0.0909211	0.0771554	0.0692977	0.080508	0.0880558	0.0808577	0.266125	0.267742	0.147228	0.214138	0.113042	0.11194	0.24596	0.133794	0.0997149	0.241212	0.103341	0.0837373	0.123969	0.150723	0.117428	0.121697	3.65549
Neuron group (49)	0.0380258	0.0329947	0.0363185	0.0421793	0.0402549	0.0401345	0.0337385	0.0411286	0.0507249	0.0369198	0.0470306	0.0363653	0.0467635	0.0413326	0.0491849	0.0399313	0.133598	0.128125	0.0793089	0.0700887	0.0914053	0.112928	0.0999602	0.0899103	0.0998626	0.102352	0.0700444	0.0644125	0.0793103	0.0760105	0.0729369	0.0904998	0.231368	0.259671	0.119886	0.14077	0.125173	0.135921	0.281798	0.21002	0.103442	0.11085	0.165106	0.132605	0.10821	0.134824	0.111323	0.0919187	3.7436
Neuron group (50)	0.040024	0.0313322	0.0343793	0.0415443	0.0394704	0.041472	0.0362185	0.0438592	0.0451139	0.0475567	0.0366856	0.0424973	0.0461009	0.0503597	0.0494652	0.0445801	0.108673	0.16021	0.0845799	0.0860128	0.100482	0.110653	0.0887897	0.0819445	0.0649164	0.0675792	0.076158	0.0961967	0.0748334	0.0871845	0.0706474	0.0776433	0.205098	0.215446	0.131203	0.168584	0.151116	0.135991	0.094156	0.127692	0.118328	0.116563	0.107609	0.0969727	0.118961	0.097937	0.140251	0.118004	3.75806
Neuron group (51)	0.0506934	0.0352717	0.0386033	0.0347314	0.0416408	0.0358382	0.0352787	0.0432021	0.0513537	0.0529825	0.0432863	0.0439326	0.0496904	0.0383518	0.043531	0.0447387	0.0770802	0.158517	0.0738142	0.149378	0.0859249	0.0829715	0.106134	0.0793756	0.0900339	0.11785	0.0775518	0.0839664	0.078633	0.0744326	0.0746632	0.0872304	0.139678	0.289393	0.106238	0.205012	0.160351	0.112682	0.161646	0.0989054	0.14409	0.132903	0.110068	0.116712	0.124141	0.199025	0.094012	0.111283	3.9431
Neuron group (52)	0.0402147	0.0413611	0.0441422	0.0373892	0.0416211	0.0362917	0.0530066	0.0358489	0.0435433	0.0372965	0.0393466	0.043775	0.0510052	0.0544982	0.0447113	0.0441433	0.0843377	0.157527	0.106104	0.115464	0.071239	0.0930204	0.0976895	0.0962625	0.10713	0.0791156	0.118456	0.0777806	0.0825189	0.0811725	0.0897718	0.0842824	0.260481	0.279521	0.195812	0.216028	0.124867	0.120204	0.173582	0.239113	0.137652	0.12963	0.229768	0.117684	0.141491	0.133273	0.0985228	0.0948821	3.83852
Neuron group (53)	0.0446926	0.0401557	0.0376645	0.0357505	0.0380377	0.057492	0.0384721	0.0404506	0.0450993	0.0513236	0.0362854	0.0362105	0.0421804	0.046422	0.0470893	0.0393271	0.0770482	0.0816986	0.104791	0.118289	0.138608	0.0923972	0.0798522	0.0931625	0.067891	0.0972019	0.108449	0.0692403	0.0755544	0.0765641	0.074508	0.0734622	0.114335	0.104086	0.21547	0.226851	0.140864	0.152046	0.207754	0.268168	0.110628	0.122081	0.190678	0.131467	0.11651	0.098517	0.119836	0.0998477	3.93416
Neuron group (54)	0.0403756	0.0509045	0.0359626	0.041237	0.037136	0.0433459	0.0380477	0.0368316	0.0428362	0.0377573	0.0400343	0.0455752	0.0384425	0.0406733	0.0459218	0.0549305	0.0869121	0.0969583	0.132497	0.109957	0.137963	0.0957872	0.0765434	0.0856744	0.0849616	0.0890356	0.124383	0.0801051	0.0727393	0.0726426	0.0813624	0.078007	0.188288	0.116164	0.194277	0.180736	0.186151	0.143561	0.152805	0.282125	0.100474	0.138461	0.218404	0.138702	0.132005	0.137536	0.139631	0.103429	3.80328
Neuron group (55)	0.0412221	0.0373528	0.0468665	0.0506581	0.0433253	0.0359383	0.048087	0.0434709	0.0337788	0.0366235	0.0364447	0.0398326	0.043102	0.0464803	0.048812	0.0436541	0.0935015	0.0724589	0.136821	0.0954427	0.090148	0.0763387	0.125088	0.0879275	0.0812602	0.12311	0.126567	0.088297	0.0817775	0.0852319	0.0712693	0.0737341	0.142648	0.150308	0.181328	0.241605	0.222789	0.116583	0.143831	0.264164	0.106636	0.179319	0.192377	0.116322	0.10031	0.126523	0.107382	0.172774	3.85307
Neuron group (56)	0.042859	0.0447521	0.0337357	0.0394096	0.0358474	0.0328392	0.044938	0.0397133	0.0389009	0.0345689	0.0437614	0.0440486	0.0433447	0.0438296	0.0418301	0.0436906	0.0937441	0.0679637	0.162365	0.120057	0.10305	0.150726	0.124974	0.0692267	0.112738	0.132019	0.0716209	0.0663083	0.0672014	0.0863192	0.0738262	0.0740509	0.110577	0.130688	0.0774552	0.228364	0.217451	0.319501	0.324036	0.122679	0.293582	0.321561	0.123697	0.161812	0.103519	0.161508	0.155712	0.126906	3.93195
Neuron group (57)	0.0374246	0.042803	0.0334622	0.0352152	0.0377278	0.0375615	0.0382474	0.0489312	0.0357678	0.0321765	0.0350622	0.0490412	0.0378987	0.0471705	0.0490649	0.0415621	0.142289	0.129534	0.156233	0.120304	0.0952274	0.184089	0.134637	0.076542	0.137632	0.145258	0.0975883	0.0829658	0.0878973	0.0825597	0.0820014	0.0835432	0.262113	0.0915784	0.242432	0.157464	0.0959419	0.278907	0.311198	0.117631	0.251131	0.349899	0.100867	0.108314	0.113683	0.0968075	0.153005	0.0994464	3.75719
Neuron group (58)	0.0464035	0.0324993	0.0343946	0.0369012	0.0382118	0.0420356	0.04335	0.0445101	0.0349644	0.0328993	0.04173	0.0512328	0.0381977	0.0433732	0.0389389	0.0536131	0.139731	0.181098	0.163803	0.102657	0.082092	0.214659	0.169659	0.0760772	0.130666	0.125992	0.110964	0.0716337	0.0740631	0.077692	0.0806287	0.0795631	0.225302	0.22228	0.248799	0.221096	0.10687	0.279329	0.307536	0.125516	0.221794	0.312958	0.140799	0.124282	0.124594	0.116032	0.121323	0.112947	3.66926
Neuron group (59)	0.041691	0.0417637	0.0400521	0.0465227	0.0438208	0.0401703	0.0366275	0.0352437	0.035368	0.0372419	0.0379383	0.0453245	0.0520841	0.0388067	0.053608	0.038956	0.169119	0.184807	0.221221	0.0976437	0.0839691	0.196483	0.132367	0.0940276	0.116698	0.120783	0.135425	0.0865247	0.0998885	0.094853	0.0880939	0.074759	0.260646	0.176837	0.241117	0.10729	0.12762	0.304583	0.34961	0.146164	0.278561	0.317359	0.158674	0.11336	0.135813	0.0958433	0.0997485	0.101921	3.62472
Neuron group (60)	0.042997	0.041089	0.0331102	0.0419863	0.0431844	0.0417189	0.039257	0.0358529	0.0398757	0.0354592	0.0376138	0.0373204	0.040971	0.0412128	0.0392614	0.0518036	0.161664	0.147403	0.188105	0.0764434	0.0739679	0.123683	0.134607	0.0823716	0.13781	0.126768	0.121516	0.129797	0.0796481	0.085268	0.0710665	0.0892828	0.293366	0.228261	0.258954	0.12057	0.103437	0.307372	0.134054	0.14613	0.176295	0.346518	0.198504	0.288085	0.103401	0.139589	0.14712	0.113905	3.63079
Neuron group (61)	0.0445692	0.0434766	0.0353842	0.0399232	0.0414137	0.0389374	0.0406531	0.0413876	0.0378436	0.0387782	0.0378729	0.0319512	0.0412526	0.0436149	0.0418282	0.0405153	0.19692	0.130389	0.199679	0.0782769	0.0987724	0.182141	0.0851925	0.128889	0.123825	0.0823919	0.074183	0.106378	0.078427	0.0679557	0.0936631	0.0642219	0.246871	0.320352	0.267734	0.0872093	0.112447	0.299072	0.136947	0.177181	0.222517	0.075333	0.114589	0.210764	0.113181	0.118775	0.11921	0.134012	3.64247
Neuron group (62)	0.0530763	0.0536773	0.0350769	0.0397818	0.0457759	0.0333413	0.0432705	0.0493324	0.0326165	0.0336215	0.0455881	0.0393142	0.0396807	0.048123	0.0405774	0.0373333	0.188354	0.141321	0.194071	0.125815	0.0746804	0.174219	0.103557	0.0716761	0.118129	0.116905	0.120831	0.13776	0.0726617	0.0694517	0.0879467	0.0741177	0.179763	0.240889	0.245685	0.297187	0.0819168	0.0884381	0.179819	0.139803	0.216523	0.188717	0.201848	0.221269	0.136909	0.138232	0.127239	0.130215	3.61913
Neuron group (63)	0.0521767	0.0433652	0.0308791	0.0410152	0.0503823	0.0396072	0.0364061	0.0361572	0.0300139	0.0349118	0.0384732	0.0379962	0.0418147	0.036936	0.0463225	0.0473039	0.132284	0.0811603	0.16249	0.13543	0.0800306	0.0827564	0.118217	0.157585	0.10085	0.105976	0.116367	0.14915	0.0897627	0.0622453	0.0715433	0.0759833	0.146982	0.130781	0.11167	0.30667	0.12011	0.105126	0.131236	0.245489	0.231434	0.223892	0.170845	0.268268	0.113699	0.166192	0.135268	0.129282	3.70146
Neuron group (64)	0.0407889	0.042783	0.0450188	0.0376855	0.0481854	0.0386377	0.0450336	0.0401638	0.0367579	0.0438726	0.0396919	0.0353941	0.0396316	0.046836	0.0489608	0.0526385	0.136218	0.0730759	0.150518	0.136696	0.0861113	0.0881168	0.0809067	0.212364	0.110003	0.152976	0.109503	0.125126	0.0892897	0.0805046	0.0686008	0.0746273	0.0893291	0.0947254	0.310578	0.311598	0.10144	0.143177	0.134666	0.268944	0.249337	0.208463	0.175756	0.241819	0.0982824	0.110129	0.147157	0.11302	3.76287
Neuron group (65)	0.0440728	0.0473546	0.0395067	0.0325506	0.0403355	0.0388844	0.045765	0.036427	0.0396614	0.0347957	0.0333642	0.0414423	0.0463768	0.0385819	0.0459236	0.0451649	0.118973	0.0790931	0.186593	0.111668	0.0737025	0.0878908	0.0985498	0.128836	0.135539	0.138354	0.118625	0.120626	0.0763767	0.0880523	0.120681	0.0799344	0.101508	0.143546	0.317923	0.215121	0.157748	0.128191	0.210763	0.307448	0.267412	0.187106	0.137714	0.0749017	0.144	0.0979063	0.158572	0.125538	3.81184
Neuron group (66)	0.0392122	0.0452302	0.0335012	0.0411235	0.0379103	0.0402605	0.0412237	0.0352911	0.0470724	0.0415245	0.0446117	0.0471735	0.0402103	0.0448209	0.0397224	0.0539311	0.0683098	0.0788751	0.130983	0.147507	0.103707	0.0806005	0.126778	0.151805	0.0737987	0.0880134	0.0775452	0.137878	0.0656245	0.0968762	0.0688966	0.0659285	0.147812	0.203146	0.285979	0.26435	0.248633	0.149786	0.0754218	0.290004	0.128308	0.0933494	0.121749	0.132212	0.124702	0.0857129	0.128887	0.138483	3.92327
Neuron group (67)	0.0397547	0.0358023	0.0379649	0.0400934	0.0357328	0.0417885	0.0383534	0.036101	0.0461815	0.0375832	0.0409551	0.0296868	0.0403719	0.047718	0.0421338	0.0452337	0.0895273	0.0780715	0.160363	0.07879	0.112511	0.0985647	0.168884	0.137162	0.0954024	0.106728	0.113445	0.119418	0.0806566	0.0760048	0.0640454	0.0793895	0.0994879	0.212907	0.326767	0.0921758	0.231101	0.172745	0.252178	0.245179	0.213611	0.156524	0.0970781	0.0982877	0.119899	0.131781	0.2434	0.120753	3.93596
Neuron group (68)	0.0418903	0.037626	0.0406228	0.0558769	0.0398326	0.040764	0.0387514	0.0426017	0.0491994	0.0446757	0.0408024	0.0353545	0.0396888	0.0455299	0.0486066	0.0440055	0.119695	0.13133	0.145967	0.070386	0.122763	0.105668	0.130797	0.0816088	0.0891092	0.0959325	0.0987359	0.175139	0.0947293	0.0815901	0.0792953	0.0704352	0.264187	0.160332	0.239041	0.114698	0.246479	0.0719613	0.218833	0.135759	0.0925127	0.142475	0.0917064	0.344046	0.0826529	0.136475	0.105671	0.119598	3.76759
Neuron group (69)	0.0360532	0.0467025	0.0480824	0.0433646	0.0370354	0.034824	0.0309802	0.0396936	0.0414929	0.037555	0.0408391	0.0347243	0.0474711	0.0431356	0.0591124	0.0426922	0.12549	0.101335	0.175673	0.082351	0.236411	0.114555	0.155036	0.0839838	0.113204	0.0951356	0.0763394	0.177415	0.0633358	0.0875756	0.085323	0.0812807	0.298457	0.217748	0.244972	0.144072	0.251012	0.133165	0.224283	0.150716	0.181474	0.131126	0.137521	0.279154	0.126797	0.123389	0.128672	0.16573	3.72469
Neuron group (70)	0.0407859	0.0432715	0.0421058	0.0427274	0.0394551	0.0374389	0.0352209	0.0369246	0.0543395	0.0374817	0.0330064	0.0349029	0.0373348	0.0530418	0.0476553	0.0459843	0.0994979	0.0745116	0.1252	0.0790984	0.0985296	0.117014	0.164279	0.0949239	0.112454	0.132178	0.0676997	0.140406	0.0736488	0.0885515	0.0779604	0.0704135	0.233846	0.109274	0.194916	0.104341	0.0940633	0.182489	0.26632	0.1486	0.250474	0.194149	0.124192	0.328176	0.100013	0.121194	0.12681	0.135208	3.68536
Neuron group (71)	0.0329112	0.0316591	0.0374499	0.0431541	0.0450678	0.0377559	0.036799	0.0372202	0.0404962	0.0365995	0.0420728	0.0336371	0.0386085	0.0414245	0.0570329	0.0364935	0.101245	0.086318	0.123098	0.0637287	0.165168	0.0805765	0.169339	0.0826509	0.0936904	0.133009	0.0837813	0.165374	0.117071	0.0788155	0.0792168	0.0799157	0.370553	0.204295	0.142921	0.161117	0.209554	0.226967	0.234964	0.16248	0.0787233	0.19827	0.120795	0.334394	0.192529	0.106826	0.106009	0.106909	3.70182
Neuron group (72)	0.0378713	0.0486418	0.0372779	0.0376956	0.0454175	0.0352124	0.0355931	0.0385368	0.0420081	0.0333471	0.0363146	0.0356822	0.036865	0.0459271	0.0493627	0.0482666	0.128251	0.0916453	0.0991828	0.0814848	0.109889	0.108818	0.0833568	0.0691985	0.0818659	0.138579	0.0885864	0.132259	0.127292	0.0822397	0.067706	0.0816497	0.299697	0.324038	0.17992	0.127113	0.264179	0.153093	0.130234	0.127802	0.0903973	0.160208	0.130641	0.35687	0.168124	0.0951241	0.170311	0.129315	3.72727
Neuron group (73)	0.0425201	0.0363761	0.0453604	0.0412998	0.0452315	0.0438227	0.0374854	0.0370659	0.0319892	0.0442964	0.049017	0.0339489	0.0443912	0.0633202	0.0404541	0.0453469	0.109697	0.115476	0.0980526	0.111274	0.154157	0.133456	0.0963992	0.0983734	0.132673	0.141466	0.115921	0.1801	0.153623	0.07891	0.0719445	0.0828604	0.206025	0.360621	0.187174	0.121538	0.167923	0.21785	0.156137	0.100928	0.217736	0.302952	0.101937	0.335876	0.212473	0.127913	0.119819	0.125387	3.78525
Neuron group (74)	0.0384572	0.0359638	0.0358932	0.0402247	0.0386027	0.0399111	0.0386452	0.0411845	0.0344086	0.0459302	0.0379412	0.0349874	0.0402777	0.0420158	0.0425162	0.040585	0.0634449	0.107809	0.109117	0.126807	0.160995	0.101932	0.079087	0.157814	0.121457	0.124881	0.128851	0.212523	0.112177	0.0859681	0.0886587	0.0776823	0.158336	0.27431	0.205232	0.146691	0.181958	0.118732	0.147792	0.281086	0.2137	0.23803	0.309615	0.301371	0.206152	0.118145	0.121985	0.100183	3.93842
Neuron group (75)	0.0448464	0.0367735	0.0396072	0.0539108	0.0369852	0.0376848	0.039313	0.0358423	0.0344599	0.0405687	0.0367665	0.0372791	0.0463781	0.0391197	0.0371645	0.0369372	0.0742098	0.096974	0.099781	0.0698138	0.0762208	0.0966449	0.0824845	0.181867	0.146784	0.109917	0.125364	0.15464	0.0904379	0.0768124	0.0919714	0.0710375	0.10566	0.410771	0.0800244	0.126092	0.109413	0.142077	0.123605	0.346447	0.217161	0.2069	0.280076	0.0810137	0.094567	0.105288	0.109539	0.096562	3.92919
Neuron group (76)	0.0444915	0.0379723	0.034923	0.0411033	0.0402053	0.0462605	0.041442	0.0378199	0.0332211	0.0382207	0.034648	0.0331597	0.041327	0.0467995	0.0461545	0.0436077	0.090451	0.148984	0.102574	0.103964	0.0917237	0.0772358	0.125228	0.178167	0.131484	0.183966	0.162003	0.114114	0.0796518	0.0813087	0.0723364	0.0760437	0.142291	0.298648	0.243362	0.125922	0.129959	0.188006	0.242347	0.372452	0.197234	0.250918	0.245778	0.234783	0.145178	0.137344	0.102725	0.104952	3.89606
Neuron group (77)	0.0455228	0.0434717	0.0414737	0.0526166	0.0372528	0.0394835	0.0348796	0.0341474	0.0362313	0.0370821	0.0385187	0.0408978	0.0357864	0.0416004	0.0405821	0.0427108	0.129344	0.0987003	0.104661	0.0728762	0.105423	0.079296	0.12209	0.153508	0.12904	0.15996	0.153735	0.125372	0.0736443	0.0652911	0.0873046	0.0750408	0.27587	0.176535	0.200397	0.133511	0.126638	0.187306	0.194175	0.357071	0.194594	0.18249	0.296762	0.218637	0.125261	0.15313	0.114924	0.106813	3.75707
Neuron group (78)	0.0338391	0.0393566	0.035986	0.040015	0.0417693	0.0372694	0.0363737	0.0391556	0.0395958	0.0431564	0.0386733	0.0337415	0.0386766	0.0603181	0.0458446	0.0454246	0.128601	0.127564	0.107845	0.0833443	0.100072	0.141123	0.126038	0.213038	0.074296	0.165334	0.215872	0.121919	0.0860447	0.0745166	0.0901685	0.0664164	0.270207	0.272815	0.164108	0.112359	0.179175	0.198666	0.164039	0.408406	0.115624	0.160127	0.247016	0.21889	0.130312	0.17909	0.150387	0.136361	3.69652
Neuron group (79)	0.0392989	0.0318682	0.0358412	0.037655	0.0376917	0.0467523	0.0407158	0.0385597	0.0566858	0.0375497	0.0477108	0.0389897	0.0397349	0.0442221	0.0412343	0.0493852	0.122052	0.144196	0.069506	0.0911134	0.0732685	0.13132	0.112746	0.172105	0.0767156	0.153564	0.0870056	0.141718	0.161597	0.0740623	0.0907061	0.070076	0.247439	0.213048	0.120099	0.102867	0.136925	0.258371	0.200815	0.332191	0.13932	0.153403	0.0924417	0.209542	0.240952	0.128731	0.0978788	0.140224	3.68896
Neuron group (80)	0.0398714	0.0369988	0.0472625	0.0402975	0.0404813	0.0374272	0.0367017	0.0455492	0.041805	0.0445229	0.0445866	0.0462165	0.0428069	0.0381363	0.0406908	0.0434247	0.120649	0.152659	0.0866704	0.0814721	0.0777885	0.135625	0.149862	0.0793328	0.0696378	0.11165	0.0851283	0.14091	0.183418	0.0970054	0.083904	0.0674057	0.245255	0.218151	0.182662	0.102454	0.154341	0.301404	0.0591614	0.138824	0.155643	0.0787538	0.120677	0.124193	0.292938	0.107135	0.114714	0.15406	3.69001
Neuron group (81)	0.0349634	0.0319885	0.0362803	0.0361144	0.0377412	0.0307903	0.040113	0.0696998	0.0377548	0.0447806	0.040187	0.0404074	0.03491	0.0311744	0.0543579	0.0465473	0.127138	0.119188	0.0957288	0.104594	0.159894	0.178048	0.090011	0.0913558	0.102275	0.0935899	0.201058	0.0825803	0.158521	0.170109	0.072432	0.0852824	0.272548	0.219592	0.218075	0.0981313	0.281916	0.275249	0.155431	0.111029	0.162751	0.122347	0.387744	0.103557	0.255754	0.0824457	0.102928	0.135836	3.7149
Neuron group (82)	0.0420797	0.0307954	0.0491791	0.0351234	0.0387983	0.0366151	0.0584001	0.0397932	0.0402411	0.0373249	0.0517085	0.0463696	0.0417659	0.0363216	0.0457199	0.0451303	0.085374	0.153555	0.0836998	0.152114	0.147732	0.143591	0.0663703	0.115043	0.118367	0.0855974	0.166604	0.107652	0.199984	0.17277	0.0829464	0.0703332	0.12038	0.234601	0.248489	0.128414	0.254176	0.292554	0.0993141	0.0929516	0.233331	0.0766877	0.409308	0.16446	0.208382	0.244989	0.09445	0.101599	3.8635
Neuron group (83)	0.0376481	0.0389649	0.0396429	0.0370491	0.0371792	0.0285225	0.0356956	0.0337075	0.0426978	0.0381888	0.0457128	0.0440228	0.035664	0.0316994	0.0446506	0.0481983	0.0798311	0.0770773	0.0791225	0.241317	0.128008	0.12794	0.0713305	0.130204	0.122522	0.0996289	0.174454	0.087272	0.186695	0.153153	0.0905043	0.0766152	0.13217	0.146174	0.253239	0.271159	0.27356	0.141641	0.166719	0.274576	0.210037	0.266074	0.482093	0.173759	0.226602	0.257349	0.104536	0.17752	3.88225
Neuron group (84)	0.0389467	0.0457137	0.0449644	0.0355721	0.0363688	0.0349102	0.0365498	0.0332709	0.0343304	0.0373648	0.0359513	0.0415769	0.0388774	0.0333675	0.054148	0.0411869	0.0866578	0.0818368	0.101616	0.167793	0.141084	0.149336	0.0723189	0.112874	0.118527	0.104298	0.144564	0.0885998	0.118326	0.16879	0.0684569	0.0650859	0.104059	0.11954	0.199313	0.339256	0.240754	0.378026	0.180632	0.299851	0.290965	0.313359	0.359162	0.140978	0.192198	0.190403	0.139814	0.128447	3.914
Neuron group (85)	0.0397418	0.0378997	0.0488532	0.0356074	0.0463833	0.0351837	0.0619937	0.0349252	0.0339615	0.0386372	0.0446315	0.0454271	0.0365542	0.0372345	0.0454728	0.0449676	0.0831297	0.153312	0.102399	0.18345	0.113588	0.129873	0.0828947	0.12053	0.127533	0.101869	0.17107	0.0774268	0.100468	0.124128	0.0747739	0.0823109	0.166227	0.0890132	0.125373	0.330811	0.289117	0.318518	0.115517	0.270708	0.199795	0.297288	0.363505	0.150779	0.231104	0.307094	0.104387	0.0951399	3.8297
Neuron group (86)	0.0374227	0.0322866	0.0365127	0.0422789	0.0479354	0.0442302	0.0385543	0.0410408	0.0393333	0.0415708	0.0340849	0.0376069	0.0346712	0.0403259	0.039779	0.0409107	0.0852647	0.186916	0.1013	0.153108	0.0769681	0.141485	0.097524	0.126183	0.133008	0.12559	0.178415	0.0925161	0.109656	0.142203	0.0815598	0.0812954	0.108031	0.235216	0.25697	0.32886	0.119243	0.227935	0.127903	0.241615	0.297603	0.249077	0.402346	0.104562	0.203686	0.286566	0.132986	0.105811	3.87686
Neuron group (87)	0.0373976	0.0393962	0.0383686	0.0392837	0.0431408	0.0372235	0.044746	0.0396821	0.0375192	0.0465058	0.0377824	0.0321753	0.0415058	0.0417045	0.0471464	0.0525269	0.0974911	0.169584	0.144931	0.137372	0.0819465	0.263419	0.0940269	0.106697	0.136917	0.0748982	0.0771948	0.155033	0.0973323	0.0860967	0.0820937	0.072973	0.095921	0.288243	0.206523	0.339403	0.138101	0.238531	0.116624	0.230879	0.312661	0.128562	0.13986	0.179072	0.267946	0.136705	0.116568	0.138249	3.89062
Neuron group (88)	0.0479949	0.0438049	0.0345482	0.0353601	0.0443272	0.0398272	0.0420111	0.0405896	0.0298645	0.0514429	0.0425096	0.0419441	0.0389616	0.0414067	0.037991	0.0475194	0.088361	0.169617	0.11936	0.164582	0.0709589	0.178164	0.110706	0.104824	0.187118	0.0769272	0.102266	0.186912	0.0828044	0.139213	0.0753592	0.0719692	0.135344	0.276684	0.229866	0.273607	0.127795	0.209947	0.10637	0.107895	0.288236	0.140563	0.142485	0.193868	0.107149	0.318783	0.0944275	0.116797	3.8692
Neuron group (89)	0.0338304	0.0350066	0.0388584	0.0380936	0.0367733	0.041059	0.0374781	0.0471445	0.0341441	0.0462726	0.0448073	0.0368674	0.0392554	0.0347463	0.0379135	0.0443221	0.145422	0.16703	0.0975212	0.144742	0.0725243	0.0920574	0.133898	0.0762519	0.146984	0.0724126	0.0826929	0.14571	0.0670507	0.125158	0.072488	0.0723729	0.116832	0.288757	0.248378	0.0824193	0.098967	0.113701	0.155817	0.131343	0.300002	0.116997	0.18282	0.19587	0.13053	0.359697	0.130228	0.118548	3.72128
Neuron group (90)	0.0354801	0.0425763	0.0368008	0.0531209	0.0309809	0.0334904	0.0531424	0.0393154	0.0376466	0.0334047	0.044212	0.0324835	0.038191	0.0438928	0.0474685	0.0518967	0.154191	0.136762	0.0880755	0.0945684	0.124642	0.10765	0.0663687	0.0831005	0.163483	0.135834	0.094331	0.118067	0.11015	0.101315	0.0873201	0.0745692	0.16037	0.224211	0.102563	0.122243	0.351064	0.0718865	0.142345	0.130352	0.333634	0.314041	0.160116	0.234185	0.156435	0.356829	0.123071	0.11062	3.72376
Neuron group (91)	0.0396464	0.0394058	0.0452607	0.0330128	0.0415097	0.0461318	0.0357733	0.0314524	0.0442539	0.0362401	0.0386502	0.0381006	0.0444674	0.0404343	0.0492339	0.0434998	0.106314	0.0795003	0.0813714	0.119979	0.170174	0.0784751	0.152748	0.121099	0.174622	0.111843	0.090405	0.111678	0.138111	0.121954	0.0744384	0.10375	0.207363	0.13547	0.119942	0.250621	0.423815	0.127453	0.188504	0.196422	0.28828	0.375801	0.162115	0.205304	0.149938	0.346465	0.117089	0.132945	3.73052
Neuron group (92)	0.044392	0.0442803	0.0392107	0.0400526	0.0349631	0.0405229	0.0427409	0.0305301	0.0338847	0.0331285	0.0471835	0.0429425	0.0410604	0.0362008	0.0459017	0.040338	0.115296	0.0945712	0.0939989	0.146593	0.175631	0.116713	0.143876	0.122557	0.185995	0.132228	0.0877539	0.0809407	0.127634	0.162654	0.0665833	0.0791996	0.170533	0.0994249	0.116822	0.282244	0.425572	0.231416	0.208139	0.272078	0.142799	0.322963	0.137247	0.120533	0.203566	0.274118	0.11028	0.109106	3.71186
Neuron group (93)	0.0376861	0.0394954	0.0376338	0.0376934	0.0341381	0.0421512	0.0422597	0.036454	0.0412442	0.0345147	0.0498695	0.0354888	0.0400976	0.0413266	0.0408784	0.0362907	0.100674	0.136869	0.0781771	0.0927207	0.127978	0.12724	0.0675373	0.167269	0.0962838	0.140253	0.0748489	0.122178	0.134804	0.0788536	0.0758299	0.0776269	0.23356	0.285762	0.106712	0.249656	0.359335	0.188576	0.129884	0.302745	0.110167	0.294004	0.16287	0.239992	0.197259	0.137115	0.138852	0.103934	3.71355
Neuron group (94)	0.0375682	0.0380002	0.0361206	0.038458	0.0341263	0.0432946	0.0457205	0.0318718	0.0441286	0.0353844	0.0372807	0.0345958	0.0392348	0.043838	0.0410119	0.0495892	0.0956956	0.136188	0.10042	0.11791	0.142972	0.138537	0.101888	0.124724	0.0864001	0.134924	0.0791516	0.113286	0.173746	0.125814	0.0947035	0.0747745	0.112159	0.264611	0.106176	0.215945	0.419342	0.238745	0.148128	0.300321	0.146328	0.265152	0.140788	0.244984	0.203581	0.309987	0.203539	0.113361	3.89566
Neuron group (95)	0.0375905	0.0411435	0.0374105	0.0368568	0.0328799	0.0377156	0.0388397	0.0395855	0.0411139	0.0455478	0.039887	0.034075	0.0398376	0.0432295	0.0416312	0.0404238	0.0874333	0.147548	0.0700104	0.101523	0.28278	0.140459	0.0878806	0.134008	0.0861535	0.0949514	0.160566	0.107758	0.16629	0.145567	0.108334	0.0692876	0.142917	0.275568	0.146667	0.100736	0.440566	0.203031	0.0897235	0.303131	0.126497	0.209855	0.246463	0.221091	0.233357	0.362211	0.136363	0.124453	3.91572
Neuron group (96)	0.0306239	0.037496	0.038133	0.0348851	0.0320394	0.0429131	0.0491761	0.0427377	0.0426332	0.0370914	0.0369665	0.0364819	0.0328805	0.0421307	0.0507677	0.046357	0.14	0.115808	0.0924947	0.0723612	0.0925378	0.093338	0.0779496	0.147009	0.128396	0.111227	0.162241	0.105627	0.185568	0.109634	0.0796824	0.0923019	0.0648064	0.233656	0.136531	0.180515	0.226925	0.201075	0.100085	0.317433	0.185261	0.149523	0.313762	0.23656	0.216113	0.319942	0.113923	0.106041	3.77034
Neuron group (97)	0.0397396	0.0421596	0.0403226	0.0367502	0.0364949	0.0400776	0.0391712	0.0398496	0.031234	0.0502936	0.0364541	0.0351064	0.0448501	0.0350812	0.0514086	0.045662	0.126428	0.0636492	0.0756489	0.0739805	0.0904621	0.0782631	0.0962371	0.0847274	0.118206	0.0774432	0.160246	0.117771	0.201511	0.128459	0.0993562	0.0814609	0.326346	0.132085	0.127599	0.141277	0.251918	0.175482	0.146375	0.154454	0.240366	0.204193	0.30039	0.186442	0.290979	0.315374	0.193065	0.106681	3.67053
Neuron group (98)	0.0363785	0.0446338	0.0546969	0.0462673	0.0351509	0.0365053	0.0407591	0.0427725	0.0446625	0.0454132	0.0412065	0.0426259	0.0358489	0.0501915	0.0446115	0.0518875	0.139857	0.0928066	0.109011	0.0977364	0.0931943	0.101729	0.0933721	0.0656931	0.126559	0.103018	0.127148	0.0642062	0.17117	0.096624	0.0727856	0.0744473	0.337645	0.128547	0.120656	0.0835782	0.286983	0.138257	0.0707084	0.116343	0.219558	0.171548	0.35731	0.143905	0.280806	0.355631	0.125432	0.108891	3.63978
Neuron group (99)	0.0413129	0.0477493	0.0417281	0.0393446	0.0381952	0.0428885	0.0497794	0.0395623	0.0401837	0.0457858	0.0476966	0.0485618	0.0333691	0.0453234	0.0455045	0.055176	0.165203	0.0711443	0.126772	0.0790572	0.104224	0.0701971	0.0890834	0.0738404	0.104367	0.0814851	0.131568	0.0888246	0.184676	0.0928179	0.0707513	0.0890537	0.338301	0.137655	0.143909	0.17692	0.231677	0.175424	0.190354	0.144803	0.200868	0.102712	0.347361	0.123375	0.0912481	0.08805	0.116409	0.11501	3.60802
[truncated: 175 more columns]

## Sheet: Simulation (2)
	Amplitude of peak frequency in 0-20 Hz (p_ws=0.0)	Amplitude of peak frequency in 0-20 Hz (p_ws=0.002)	Amplitude of peak frequency in 0-20 Hz (p_ws=0.005)	Amplitude of peak frequency in 0-20 Hz (p_ws=0.01)	Amplitude of peak frequency in 0-20 Hz (p_ws=0.02)	Amplitude of peak frequency in 0-20 Hz (p_ws=0.05)	Amplitude of peak frequency in 0-20 Hz (p_ws=0.1)	Amplitude of peak frequency in 0-20 Hz (p_ws=0.2)	Amplitude of peak frequency in 0-20 Hz (p_ws=0.3)	Amplitude of peak frequency in 0-20 Hz (p_ws=0.4)	Amplitude of peak frequency in 0-20 Hz (p_ws=0.5)	Amplitude of peak frequency in 0-20 Hz (p_ws=0.6)	Amplitude of peak frequency in 0-20 Hz (p_ws=0.7)	Amplitude of peak frequency in 0-20 Hz (p_ws=0.8)	Amplitude of peak frequency in 0-20 Hz (p_ws=0.9)	Amplitude of peak frequency in 0-20 Hz (p_ws=1.0)	Amplitude of peak frequency in 20-40 Hz (p_ws=0.0)	Amplitude of peak frequency in 20-40 Hz (p_ws=0.002)	Amplitude of peak frequency in 20-40 Hz (p_ws=0.005)	Amplitude of peak frequency in 20-40 Hz (p_ws=0.01)	Amplitude of peak frequency in 20-40 Hz (p_ws=0.02)	Amplitude of peak frequency in 20-40 Hz (p_ws=0.05)	Amplitude of peak frequency in 20-40 Hz (p_ws=0.1)	Amplitude of peak frequency in 20-40 Hz (p_ws=0.2)	Amplitude of peak frequency in 20-40 Hz (p_ws=0.3)	Amplitude of peak frequency in 20-40 Hz (p_ws=0.4)	Amplitude of peak frequency in 20-40 Hz (p_ws=0.5)	Amplitude of peak frequency in 20-40 Hz (p_ws=0.6)	Amplitude of peak frequency in 20-40 Hz (p_ws=0.7)	Amplitude of peak frequency in 20-40 Hz (p_ws=0.8)	Amplitude of peak frequency in 20-40 Hz (p_ws=0.9)	Amplitude of peak frequency in 20-40 Hz (p_ws=1.0)	Amplitude of peak frequency in 40-60 Hz (p_ws=0.0)	Amplitude of peak frequency in 40-60 Hz (p_ws=0.002)	Amplitude of peak frequency in 40-60 Hz (p_ws=0.005)	Amplitude of peak frequency in 40-60 Hz (p_ws=0.01)	Amplitude of peak frequency in 40-60 Hz (p_ws=0.02)	Amplitude of peak frequency in 40-60 Hz (p_ws=0.05)	Amplitude of peak frequency in 40-60 Hz (p_ws=0.1)	Amplitude of peak frequency in 40-60 Hz (p_ws=0.2)	Amplitude of peak frequency in 40-60 Hz (p_ws=0.3)	Amplitude of peak frequency in 40-60 Hz (p_ws=0.4)	Amplitude of peak frequency in 40-60 Hz (p_ws=0.5)	Amplitude of peak frequency in 40-60 Hz (p_ws=0.6)	Amplitude of peak frequency in 40-60 Hz (p_ws=0.7)	Amplitude of peak frequency in 40-60 Hz (p_ws=0.8)	Amplitude of peak frequency in 40-60 Hz (p_ws=0.9)	Amplitude of peak frequency in 40-60 Hz (p_ws=1.0)	Average of weight of intraconnection from excitatory to excitatory neuron (p_ws=0.0
Neuron group (0)	0.0346033	0.044561	0.0549271	0.0459229	0.0485145	0.0508648	0.049767	0.0466262	0.0634906	0.0503872	0.056826	0.0472047	0.0453198	0.0510138	0.0438732	0.0509075	0.108145	0.0706598	0.0783008	0.0638091	0.062652	0.0615241	0.0703674	0.0749919	0.0701267	0.0950235	0.0787542	0.0797278	0.0794812	0.0799625	0.0797701	0.0667263	0.433827	0.153418	0.179518	0.172328	0.186441	0.178617	0.165889	0.174849	0.160385	0.131245	0.162964	0.158631	0.143652	0.139217	0.154094	0.158617	3.70588
Neuron group (1)	0.0353953	0.0496134	0.0557111	0.0380744	0.0481648	0.039769	0.0397458	0.0548894	0.0554849	0.0475529	0.0620724	0.0456325	0.0413449	0.0510558	0.05631	0.050252	0.117634	0.0629845	0.0594071	0.0920095	0.068955	0.0759988	0.0657414	0.0662362	0.076093	0.0597095	0.0776728	0.0846503	0.0896902	0.0655588	0.0765648	0.0776464	0.513869	0.151254	0.178952	0.177522	0.151317	0.122173	0.196683	0.160385	0.165749	0.228139	0.125566	0.156482	0.207003	0.151086	0.129158	0.16642	3.6879
Neuron group (2)	0.0435956	0.0450271	0.0495081	0.0500914	0.0532727	0.0612796	0.0539773	0.0463905	0.0518638	0.0572611	0.058892	0.0452895	0.0497197	0.048138	0.0445835	0.0495376	0.110598	0.103075	0.0697305	0.0795311	0.0698929	0.060675	0.0649642	0.0640575	0.0760711	0.0744355	0.0680211	0.0639375	0.0656152	0.0786066	0.0842301	0.078243	0.490789	0.282215	0.173423	0.204428	0.201478	0.170629	0.1715	0.174433	0.147045	0.276336	0.176491	0.155179	0.173437	0.135027	0.144686	0.185566	3.70178
Neuron group (3)	0.0421412	0.0435885	0.0316496	0.0411025	0.0480516	0.0599391	0.0440974	0.053748	0.0508293	0.0492015	0.0502669	0.0471526	0.0502062	0.0511395	0.0508114	0.0463979	0.105233	0.111026	0.118479	0.0778218	0.0833404	0.0830962	0.0664163	0.0627674	0.0743762	0.0654106	0.0653167	0.0684828	0.0732704	0.0668332	0.0766056	0.087404	0.389939	0.272689	0.287574	0.18034	0.120634	0.155012	0.163293	0.190303	0.172751	0.15879	0.177844	0.143955	0.151649	0.176141	0.196757	0.117816	3.73417
Neuron group (4)	0.0363901	0.0349939	0.042694	0.037826	0.0538592	0.0470875	0.0518306	0.0431278	0.0408171	0.0449312	0.0484139	0.0426181	0.0578152	0.0527033	0.0590159	0.0515802	0.11604	0.113477	0.0991101	0.114053	0.0667992	0.0645369	0.0684238	0.0783088	0.0675534	0.0885343	0.0702719	0.0988847	0.0686893	0.0930541	0.0627007	0.0740293	0.107199	0.238405	0.271892	0.160935	0.184782	0.153648	0.155091	0.124737	0.157829	0.176997	0.198783	0.188991	0.149289	0.11416	0.163028	0.213476	3.82816
Neuron group (5)	0.0522689	0.0525535	0.0378557	0.0504761	0.0388841	0.0475406	0.0584778	0.0449832	0.0401838	0.0488494	0.0490849	0.0426417	0.0564868	0.0617107	0.0595132	0.0572353	0.098409	0.121936	0.108637	0.078169	0.126749	0.108352	0.0678432	0.0619629	0.0803974	0.0761774	0.0695156	0.0757914	0.0794285	0.0830772	0.0733548	0.0789079	0.180254	0.233535	0.273434	0.199882	0.334796	0.15254	0.232053	0.171789	0.166294	0.165666	0.223432	0.146793	0.117233	0.13317	0.171458	0.16493	3.90786
Neuron group (6)	0.0394071	0.0481752	0.0438299	0.0446732	0.0365699	0.048602	0.0454389	0.0519712	0.0532475	0.0516759	0.0458192	0.0456889	0.0497797	0.0503992	0.0489537	0.0589174	0.129698	0.0859137	0.121006	0.0980013	0.148984	0.114418	0.0730657	0.0875522	0.0809162	0.077717	0.0710409	0.0812322	0.0821714	0.061963	0.100472	0.0707526	0.255306	0.142077	0.277777	0.166791	0.342642	0.164137	0.142204	0.139543	0.13827	0.148224	0.152218	0.156448	0.176602	0.152875	0.148674	0.182378	3.71227
Neuron group (7)	0.042904	0.0495909	0.0627968	0.0430932	0.0324919	0.0386378	0.0503505	0.0534838	0.0491408	0.0449928	0.048379	0.0619729	0.0519737	0.0537342	0.0480489	0.0447112	0.108441	0.0952418	0.0724718	0.0748802	0.127973	0.0917201	0.0608964	0.0628255	0.0712427	0.0863386	0.0799646	0.0856923	0.0856488	0.0815579	0.0774121	0.0784178	0.263491	0.169578	0.150352	0.150694	0.34636	0.215177	0.145897	0.158448	0.16065	0.130888	0.172378	0.152878	0.117532	0.192968	0.133197	0.158567	3.72472
Neuron group (8)	0.0361206	0.0525643	0.0422348	0.0469385	0.0446215	0.0379535	0.0498777	0.0450455	0.0544975	0.0433807	0.05969	0.0586132	0.0529119	0.0512358	0.0520912	0.0511838	0.11294	0.0846276	0.0816188	0.0786892	0.19435	0.183498	0.0648003	0.0725949	0.0728613	0.0605986	0.0724207	0.0816191	0.0805883	0.0701499	0.064972	0.07965	0.290769	0.184843	0.202275	0.168978	0.344086	0.293147	0.152059	0.170212	0.159736	0.191536	0.248145	0.129191	0.154961	0.197188	0.132876	0.149345	3.75668
Neuron group (9)	0.0427726	0.0588704	0.0363556	0.0436936	0.0414479	0.0497624	0.0380964	0.0482137	0.0538487	0.0517031	0.0575447	0.0488676	0.0441302	0.0508739	0.0509562	0.0476279	0.104202	0.0846293	0.0809692	0.0995541	0.164132	0.122519	0.0991443	0.0711387	0.0617033	0.0653069	0.0629281	0.0819674	0.0728566	0.0849499	0.0657174	0.0679847	0.31265	0.165467	0.157858	0.145177	0.282496	0.350071	0.12976	0.179037	0.148521	0.160953	0.158846	0.119991	0.132134	0.156316	0.142175	0.172642	3.75737
Neuron group (10)	0.0455292	0.0435613	0.0546385	0.0440633	0.0409602	0.0365774	0.0613893	0.0405864	0.0587759	0.0490907	0.0548199	0.055278	0.0560024	0.0559054	0.0640465	0.0661818	0.0873754	0.070392	0.0822963	0.0898239	0.0813726	0.172436	0.0749041	0.0814697	0.0943076	0.0669174	0.0605355	0.0679182	0.0784162	0.063176	0.0910927	0.0705828	0.128258	0.151875	0.219601	0.378723	0.150221	0.296726	0.14504	0.155792	0.138437	0.164075	0.175162	0.173224	0.13617	0.180811	0.143963	0.131702	3.94558
Neuron group (11)	0.0478096	0.0436525	0.0403229	0.0405014	0.0479251	0.047731	0.0398554	0.0511733	0.048708	0.0425266	0.0442246	0.0548829	0.0463265	0.043815	0.0483852	0.0475794	0.0688188	0.095569	0.0905416	0.091363	0.0720863	0.203162	0.0860397	0.0713961	0.0732132	0.0982529	0.073098	0.0889075	0.0679036	0.0852248	0.0668329	0.0688958	0.165992	0.241969	0.160943	0.424942	0.252618	0.327237	0.274765	0.135808	0.168549	0.147347	0.152349	0.242828	0.170249	0.181743	0.151628	0.225608	3.96727
Neuron group (12)	0.0571793	0.0458285	0.0403333	0.0567706	0.0471976	0.0406116	0.0340209	0.0465367	0.0571655	0.0428734	0.0509725	0.04679	0.0547334	0.0515399	0.0425518	0.043895	0.0762132	0.100681	0.123141	0.0699105	0.0900217	0.142008	0.105599	0.079556	0.0613899	0.0761403	0.0830469	0.0724802	0.063821	0.074578	0.0736541	0.0683852	0.145263	0.328858	0.153494	0.477004	0.115902	0.349786	0.218096	0.171288	0.205259	0.151129	0.136319	0.140305	0.193408	0.147644	0.142382	0.170156	3.90547
Neuron group (13)	0.038816	0.0386111	0.0392212	0.0418949	0.0595601	0.0388829	0.0380774	0.0441866	0.0458823	0.0375014	0.0475807	0.0544919	0.0485432	0.0651965	0.0524808	0.0437106	0.0941387	0.118595	0.10434	0.0905631	0.0677917	0.215493	0.132144	0.0694256	0.0710812	0.0808455	0.0857312	0.070436	0.0780346	0.0758172	0.0786897	0.0733248	0.275392	0.299219	0.195837	0.41788	0.279333	0.263269	0.303351	0.143004	0.174814	0.100962	0.128533	0.166484	0.159644	0.137882	0.139572	0.133419	3.72691
Neuron group (14)	0.0485823	0.0439812	0.0424225	0.0342737	0.0493156	0.040499	0.034858	0.056741	0.0577814	0.057945	0.0506462	0.0547766	0.051936	0.0436471	0.0565011	0.0469793	0.0904977	0.110105	0.127302	0.126945	0.0720509	0.0775804	0.112688	0.0712498	0.0724186	0.070544	0.0909068	0.0827219	0.0769817	0.0692611	0.0813921	0.0765109	0.246457	0.29943	0.227642	0.308699	0.259299	0.173909	0.278235	0.177872	0.130835	0.131366	0.159305	0.17184	0.237946	0.185383	0.22306	0.14333	3.74421
Neuron group (15)	0.0464754	0.0500715	0.0505383	0.0341871	0.0402258	0.0432794	0.0462922	0.0548124	0.0489964	0.0613871	0.0536298	0.0487813	0.0506399	0.0503752	0.0549626	0.0572191	0.113036	0.0905502	0.107057	0.111967	0.11593	0.113174	0.0878095	0.0673074	0.0704652	0.0773672	0.0811705	0.0786732	0.0716652	0.0697176	0.0661047	0.0695765	0.333538	0.15252	0.317304	0.307419	0.124912	0.136265	0.126501	0.23783	0.162023	0.167508	0.116164	0.179311	0.178616	0.180079	0.162792	0.155865	3.78089
Neuron group (16)	0.040346	0.043479	0.0462457	0.0466339	0.0625127	0.0407957	0.0462916	0.0537368	0.0583511	0.0587042	0.0489447	0.0621328	0.042228	0.0423744	0.0467526	0.0500126	0.109295	0.0945955	0.115036	0.115698	0.0706807	0.076199	0.0667549	0.0741657	0.0696559	0.0670152	0.0659328	0.0826897	0.0772444	0.0810122	0.0624161	0.063118	0.297438	0.110136	0.24277	0.309872	0.14762	0.181519	0.171196	0.113261	0.160502	0.15035	0.162101	0.191093	0.13418	0.136838	0.194841	0.187033	3.7753
Neuron group (17)	0.0411933	0.0443862	0.042614	0.0351073	0.0414763	0.0475916	0.0407393	0.046938	0.0560719	0.0458426	0.0405621	0.048457	0.0432074	0.059063	0.0492617	0.043921	0.0759326	0.0633409	0.0833995	0.105838	0.079222	0.0721324	0.101822	0.0772123	0.0748705	0.0670248	0.0656798	0.0600417	0.0708572	0.071952	0.0759687	0.0853503	0.168664	0.149965	0.135527	0.351216	0.146551	0.141584	0.302298	0.151679	0.14539	0.146363	0.165427	0.147646	0.194266	0.136216	0.152881	0.138887	3.96461
Neuron group (18)	0.0408413	0.0437758	0.0450848	0.0379456	0.0610304	0.0526952	0.0562713	0.0457294	0.0578026	0.0491796	0.0436814	0.0452826	0.0526487	0.0514261	0.0517042	0.0498058	0.0757335	0.0655399	0.133234	0.115342	0.0861783	0.0606625	0.108738	0.0779143	0.0664315	0.0753053	0.0702882	0.0959521	0.0577135	0.0846336	0.0759113	0.083287	0.127232	0.235977	0.243946	0.196221	0.260402	0.233817	0.321674	0.154466	0.182146	0.149296	0.173319	0.126171	0.188789	0.148462	0.135603	0.138708	3.9307
Neuron group (19)	0.0544408	0.0361592	0.036296	0.0476964	0.0437515	0.0527645	0.0445367	0.0466771	0.0524293	0.0461717	0.0710954	0.042174	0.0459873	0.0386049	0.0435251	0.0483838	0.0768756	0.126996	0.104972	0.0938903	0.0622553	0.0890925	0.10192	0.0780131	0.0829972	0.0752399	0.0883116	0.0757775	0.0728779	0.0737987	0.0950371	0.0846564	0.162389	0.2659	0.304668	0.253729	0.162682	0.140195	0.310838	0.153105	0.135145	0.132167	0.161499	0.184923	0.137925	0.129632	0.099271	0.146665	3.94015
Neuron group (20)	0.0417284	0.03659	0.0362377	0.0420643	0.0457553	0.053485	0.0370186	0.045758	0.0563325	0.0565115	0.049134	0.0514285	0.0553969	0.0570083	0.0508425	0.0470154	0.0874737	0.132616	0.117316	0.0908277	0.0961491	0.0755633	0.118272	0.0821682	0.0777622	0.0708014	0.0712983	0.0628641	0.0736513	0.0770271	0.0871924	0.0724434	0.210097	0.321441	0.24896	0.255401	0.232782	0.16923	0.244858	0.148441	0.224398	0.160462	0.161942	0.147572	0.189886	0.151991	0.156802	0.13826	3.86542
Neuron group (21)	0.0595929	0.0367452	0.0378496	0.0496388	0.0473691	0.0451637	0.0431753	0.0389456	0.0557242	0.0531682	0.04445	0.0682166	0.0466965	0.0527348	0.0472471	0.0556463	0.0877523	0.121159	0.131395	0.108812	0.107819	0.0762617	0.0833849	0.067561	0.0832989	0.0908962	0.0730851	0.0786904	0.0695282	0.069866	0.06576	0.0904916	0.141424	0.339808	0.263712	0.255948	0.178798	0.115289	0.173043	0.162944	0.137497	0.137484	0.14563	0.192753	0.178076	0.170714	0.131178	0.132464	3.86676
Neuron group (22)	0.037394	0.0328616	0.0421597	0.0496601	0.0388237	0.0417969	0.0445017	0.0446134	0.0494745	0.0442289	0.0477043	0.0408089	0.0437857	0.0534579	0.0412053	0.046339	0.0950438	0.12734	0.0821734	0.0723957	0.191924	0.065907	0.0861953	0.0721653	0.077535	0.0738971	0.0756379	0.0633249	0.0733685	0.074516	0.0672843	0.0764625	0.251738	0.26383	0.151327	0.22166	0.362038	0.141759	0.176087	0.174651	0.213678	0.147695	0.13028	0.195511	0.133365	0.170683	0.156081	0.129374	3.80571
Neuron group (23)	0.0412864	0.0376967	0.0531013	0.0449272	0.0328874	0.0556006	0.03882	0.0564649	0.0462034	0.0448384	0.0390348	0.0434325	0.0398088	0.0493395	0.0431197	0.0390006	0.0835682	0.126405	0.0932985	0.0863446	0.17406	0.0739705	0.132104	0.0765339	0.0662344	0.0573601	0.0689864	0.0699643	0.0713241	0.0566025	0.0737111	0.0742016	0.261743	0.294371	0.156198	0.205759	0.413345	0.155412	0.146617	0.154274	0.166188	0.189762	0.181125	0.157961	0.124987	0.161079	0.100449	0.149554	3.81029
Neuron group (24)	0.0507458	0.0339401	0.0538926	0.0483302	0.0345252	0.0480571	0.0409407	0.0597863	0.0448288	0.0535613	0.0545949	0.0452438	0.0655342	0.0456641	0.0472287	0.0470363	0.0816428	0.0685708	0.0937604	0.103542	0.181417	0.121553	0.0833034	0.0672031	0.0701752	0.0631667	0.066715	0.0958727	0.0788463	0.0584332	0.0803091	0.0713059	0.171959	0.155898	0.153291	0.322205	0.398286	0.132073	0.24926	0.171417	0.163579	0.172612	0.17856	0.154965	0.172472	0.151456	0.115304	0.142117	3.92754
Neuron group (25)	0.0433355	0.0449326	0.0525404	0.0428514	0.0529833	0.0382757	0.0449529	0.0483504	0.0485135	0.0537385	0.0460789	0.0424998	0.0445007	0.0541522	0.0482566	0.0507142	0.113562	0.0861503	0.0617383	0.0921377	0.175019	0.136451	0.10739	0.0689942	0.077914	0.0909914	0.0649844	0.0694104	0.0850253	0.0808422	0.0700192	0.0685418	0.173685	0.288047	0.18553	0.335802	0.434031	0.363733	0.241139	0.162681	0.132967	0.14873	0.164349	0.157567	0.127737	0.116636	0.148233	0.182264	3.83262
Neuron group (26)	0.0474198	0.0437628	0.0611164	0.0467738	0.0467339	0.0431641	0.0421497	0.0460891	0.0478638	0.049874	0.0474345	0.0490049	0.0532667	0.0455567	0.0580741	0.0464819	0.111204	0.113876	0.0762119	0.0845247	0.131064	0.172715	0.106479	0.0641387	0.0815966	0.0693164	0.0693339	0.0709698	0.0739274	0.0811499	0.0723629	0.071414	0.12601	0.302838	0.153067	0.142615	0.426059	0.365314	0.289807	0.167722	0.159624	0.16699	0.131055	0.124626	0.231699	0.184391	0.156195	0.177721	3.9114
Neuron group (27)	0.0616415	0.0337251	0.0391352	0.049543	0.0356863	0.0365726	0.0435069	0.0414961	0.0446642	0.0661898	0.0540159	0.0419413	0.0474581	0.0416023	0.0487153	0.0466173	0.0809866	0.129909	0.142852	0.102315	0.169814	0.121276	0.0986617	0.0862866	0.0749879	0.0672333	0.0706938	0.0709995	0.0737781	0.0759559	0.0682078	0.0746204	0.138201	0.249313	0.249643	0.337218	0.371076	0.451113	0.279095	0.221992	0.130006	0.151423	0.150961	0.163758	0.17114	0.160221	0.157689	0.184032	3.92317
Neuron group (28)	0.0435212	0.0382587	0.0373012	0.0493776	0.0441747	0.037899	0.036016	0.0411647	0.0412698	0.0487628	0.0501257	0.052757	0.048481	0.0522887	0.060763	0.0525214	0.0741959	0.0983367	0.109769	0.0727499	0.0917514	0.118497	0.105491	0.0882161	0.0852596	0.0583613	0.0748738	0.0807552	0.0734356	0.0884147	0.0751763	0.0631992	0.145901	0.266964	0.238893	0.168226	0.19533	0.4061	0.305834	0.229885	0.187981	0.165079	0.148228	0.160653	0.159817	0.122514	0.209052	0.143197	3.94401
Neuron group (29)	0.0466928	0.0580934	0.0377359	0.0381716	0.0484192	0.0445486	0.0497349	0.0408473	0.0534673	0.04739	0.0492004	0.0466578	0.0497033	0.0576269	0.0417866	0.0458378	0.069624	0.0696863	0.127854	0.0715231	0.0865922	0.115958	0.0714184	0.102967	0.0747178	0.0766915	0.0684576	0.0732764	0.0676174	0.0808064	0.0708774	0.0698062	0.120554	0.156748	0.241831	0.21918	0.162277	0.424921	0.147449	0.192982	0.167628	0.178077	0.159576	0.156269	0.171597	0.150509	0.149759	0.144287	3.95601
Neuron group (30)	0.0450778	0.0396558	0.0370057	0.0376818	0.0448257	0.0432501	0.0377568	0.0379507	0.0452865	0.054369	0.0493185	0.0480589	0.0438952	0.0544068	0.0566252	0.0483704	0.0710183	0.102022	0.125204	0.107747	0.0928575	0.174381	0.0956125	0.103766	0.0702186	0.0722676	0.0767276	0.0792438	0.066685	0.0809429	0.0693352	0.0668896	0.15375	0.105343	0.279843	0.128752	0.141493	0.278978	0.113276	0.183375	0.192274	0.200951	0.152036	0.11897	0.18521	0.145997	0.178851	0.166192	3.95361
Neuron group (31)	0.0553749	0.0484092	0.0613751	0.0411147	0.0358624	0.0479457	0.0435444	0.0556728	0.056781	0.0514242	0.050068	0.0548663	0.044854	0.0442866	0.0472608	0.0482338	0.126133	0.081178	0.0722452	0.078525	0.118192	0.0762493	0.0908993	0.0836611	0.0697	0.0748298	0.0742665	0.077097	0.0785009	0.0729409	0.0682463	0.0810754	0.278709	0.118665	0.153047	0.14399	0.277723	0.154862	0.171374	0.149075	0.137534	0.172998	0.123115	0.159673	0.13727	0.168932	0.169377	0.149355	3.75952
Neuron group (32)	0.0440787	0.0486731	0.0488051	0.0398654	0.0472289	0.056448	0.0370612	0.0367569	0.0368152	0.0477718	0.0710609	0.0477551	0.058811	0.0478798	0.0494403	0.0536387	0.132055	0.0770486	0.0644511	0.0987067	0.124072	0.0814949	0.0797922	0.131539	0.0736023	0.0663088	0.0807286	0.0849095	0.085786	0.0728166	0.0794191	0.0727383	0.282017	0.149301	0.156948	0.166097	0.234746	0.11411	0.114222	0.312732	0.197284	0.161176	0.140249	0.191993	0.196753	0.15901	0.151229	0.14324	3.73482
Neuron group (33)	0.039251	0.0535915	0.0489436	0.0518958	0.0500904	0.0369041	0.0440098	0.0423308	0.0418147	0.0569435	0.0478279	0.0461525	0.0516536	0.0497663	0.0501735	0.0435804	0.124367	0.0780734	0.0685082	0.0885396	0.113376	0.172221	0.140955	0.144935	0.0669284	0.071885	0.0868506	0.0746091	0.0717391	0.0655692	0.0655201	0.0700575	0.291693	0.151188	0.1652	0.167087	0.278975	0.288462	0.318914	0.346836	0.249179	0.143513	0.149723	0.133793	0.16211	0.181983	0.228111	0.143769	3.75037
Neuron group (34)	0.0354365	0.0437088	0.0432894	0.0567201	0.0398151	0.0337517	0.0353116	0.0389445	0.0491463	0.0526441	0.0531097	0.0514493	0.0485202	0.0426112	0.046276	0.0581046	0.11026	0.0844279	0.0946077	0.0799425	0.122353	0.128924	0.173594	0.113606	0.0781415	0.0743859	0.0771844	0.079978	0.06169	0.0954544	0.0746422	0.0920234	0.311091	0.268558	0.211739	0.175657	0.254478	0.387999	0.329591	0.337816	0.155767	0.173986	0.155272	0.158784	0.146163	0.158094	0.147598	0.220823	3.7665
Neuron group (35)	0.0501082	0.0398906	0.0375446	0.0488761	0.042493	0.0411334	0.0490076	0.0359281	0.0465021	0.0726605	0.0533906	0.0489504	0.0481466	0.0432998	0.0453887	0.0446632	0.121564	0.0978083	0.0936113	0.0705148	0.0948373	0.138256	0.146365	0.107213	0.0941461	0.0794245	0.0809109	0.0743445	0.0753517	0.0815232	0.0780686	0.0718737	0.144131	0.23167	0.232173	0.156764	0.233418	0.282428	0.370825	0.331178	0.142808	0.167816	0.152862	0.151188	0.10738	0.135164	0.166603	0.12313	3.80646
Neuron group (36)	0.045651	0.0347908	0.045029	0.0326743	0.0551767	0.0369222	0.0367043	0.0463848	0.0449563	0.052352	0.0449838	0.0428962	0.0441647	0.0546979	0.0508455	0.0431231	0.0911903	0.0936148	0.06917	0.10439	0.0673955	0.117387	0.128185	0.159892	0.0679603	0.0798039	0.0618687	0.0768101	0.0729307	0.0650338	0.0788202	0.0756712	0.198399	0.281627	0.173778	0.236028	0.146196	0.305928	0.314528	0.368544	0.149658	0.213888	0.152819	0.163299	0.153487	0.163496	0.14757	0.165292	3.83118
Neuron group (37)	0.0460636	0.0487209	0.0414893	0.0409637	0.0389354	0.0418483	0.0367967	0.0307717	0.0416706	0.0588177	0.044128	0.0476148	0.0411514	0.0391917	0.0488671	0.0491729	0.0695037	0.0696104	0.113834	0.108817	0.0862073	0.116395	0.151411	0.138954	0.0983325	0.0738015	0.0761765	0.0681649	0.0719676	0.074163	0.063536	0.0688517	0.155219	0.175709	0.198616	0.314398	0.154226	0.3268	0.310078	0.130155	0.168647	0.164769	0.147085	0.179739	0.174081	0.164426	0.14546	0.146779	3.94854
Neuron group (38)	0.041656	0.0366376	0.0412092	0.0347215	0.0508097	0.0509896	0.0391235	0.041446	0.0406042	0.050909	0.0491055	0.0554717	0.0456642	0.0554927	0.0498013	0.0601269	0.0811674	0.107105	0.0798483	0.119231	0.0929849	0.067356	0.11852	0.0726603	0.0777097	0.0822279	0.0755065	0.100726	0.0753597	0.0701064	0.0761031	0.0820254	0.376225	0.151546	0.178188	0.236569	0.245371	0.12159	0.316153	0.184293	0.232126	0.161438	0.125608	0.167826	0.131526	0.147305	0.156223	0.136741	3.76388
Neuron group (39)	0.0447753	0.0488618	0.046996	0.036025	0.0405446	0.0520346	0.0434704	0.0495753	0.0511257	0.0467804	0.0609986	0.0569238	0.0480321	0.0500717	0.0503042	0.0515162	0.09028	0.0753708	0.0762074	0.125317	0.0641713	0.0693588	0.11324	0.0706604	0.0782411	0.072783	0.0585306	0.0659342	0.0899284	0.0755138	0.0755651	0.083218	0.314329	0.186741	0.147638	0.255191	0.145396	0.119496	0.310749	0.17191	0.170899	0.149539	0.145317	0.146746	0.150221	0.155945	0.146016	0.129929	3.8112
Neuron group (40)	0.0452632	0.0612424	0.0442421	0.0390586	0.0501936	0.0483861	0.0475935	0.0452065	0.0495253	0.0491805	0.0516737	0.050479	0.0484846	0.0527213	0.0533382	0.0522917	0.0846767	0.0831133	0.0761044	0.111208	0.0656494	0.0877358	0.17443	0.113924	0.0728879	0.0692336	0.0627797	0.0810435	0.0926076	0.101215	0.0805703	0.0761567	0.378816	0.169182	0.156169	0.233305	0.170374	0.251102	0.270573	0.299462	0.179425	0.15711	0.195271	0.213216	0.184432	0.142475	0.136726	0.175059	3.84669
Neuron group (41)	0.0508984	0.0377691	0.0340809	0.0446739	0.0647419	0.0469497	0.0460242	0.0358528	0.0543522	0.0490583	0.0505692	0.0477354	0.040656	0.0455482	0.0432211	0.0490903	0.0954783	0.133069	0.1334	0.14601	0.0956032	0.0938391	0.112073	0.137579	0.0649476	0.0672257	0.0775583	0.0758171	0.0670895	0.0670405	0.0675388	0.087032	0.425424	0.18548	0.287611	0.273981	0.131928	0.160051	0.359795	0.253543	0.12768	0.2683	0.140588	0.160108	0.134581	0.181705	0.195717	0.148144	3.81656
Neuron group (42)	0.0493297	0.0375646	0.0399059	0.0406039	0.0491225	0.0401404	0.0566318	0.0343675	0.044508	0.0539062	0.0564323	0.057088	0.0470876	0.0428981	0.0496213	0.0511857	0.0667656	0.142426	0.0903188	0.127983	0.132275	0.107887	0.0987825	0.136567	0.0861635	0.0857639	0.0675825	0.078562	0.0729443	0.0805511	0.0608508	0.0691987	0.17001	0.221471	0.284409	0.282304	0.2567	0.269693	0.124973	0.244013	0.177984	0.195383	0.137331	0.244578	0.17238	0.157988	0.210523	0.226117	3.9579
Neuron group (43)	0.0842687	0.0426906	0.0381221	0.0379329	0.0396538	0.0460492	0.0417317	0.0375293	0.0398182	0.0449144	0.0484296	0.0544296	0.0444438	0.046208	0.0528158	0.0467887	0.0722733	0.110492	0.129484	0.145843	0.106811	0.122531	0.0903561	0.159384	0.0800213	0.0771138	0.0745698	0.0637699	0.0834925	0.0827467	0.0661457	0.0728187	0.187075	0.229526	0.28117	0.262843	0.26119	0.271369	0.162456	0.264274	0.305743	0.223605	0.134115	0.127132	0.119833	0.141433	0.153856	0.144729	3.9047
Neuron group (44)	0.033848	0.0408493	0.0383789	0.034783	0.038189	0.0625451	0.041964	0.0397847	0.0500174	0.0433041	0.0511255	0.0574329	0.0463189	0.0395595	0.044366	0.0581632	0.164411	0.0927739	0.0906557	0.127317	0.123305	0.0648657	0.0854482	0.101255	0.0834371	0.076372	0.0918944	0.0617095	0.0718554	0.0581896	0.0804508	0.07563	0.114151	0.257706	0.296534	0.265118	0.273211	0.242388	0.127702	0.275888	0.246143	0.239018	0.174097	0.199602	0.165709	0.196039	0.136732	0.173704	3.78574
Neuron group (45)	0.0360151	0.050754	0.0496717	0.0363745	0.051942	0.0460653	0.0432826	0.0469771	0.0410147	0.046233	0.0520749	0.0396381	0.0479741	0.0450307	0.0527784	0.0478796	0.145609	0.0725297	0.0775912	0.126751	0.133169	0.0898579	0.0824712	0.0755122	0.0964733	0.0812923	0.0802126	0.0812324	0.08233	0.0811185	0.0661132	0.0691621	0.276927	0.141198	0.135668	0.280095	0.252785	0.173167	0.162269	0.131908	0.228789	0.152926	0.147774	0.12026	0.10205	0.135184	0.198975	0.150563	3.70733
Neuron group (46)	0.0320115	0.0457478	0.0501369	0.0384175	0.0439362	0.0359615	0.0419401	0.0476709	0.0424533	0.0385319	0.0530192	0.0496601	0.045362	0.0584292	0.0527695	0.0464322	0.096608	0.0816936	0.0938744	0.124461	0.149781	0.119502	0.0758823	0.0746631	0.0873138	0.0763184	0.0623584	0.0680072	0.0706835	0.0700643	0.0737689	0.0729659	0.301544	0.132991	0.151889	0.0973182	0.112477	0.219652	0.153053	0.169734	0.214097	0.138392	0.171546	0.168451	0.143112	0.166405	0.192045	0.149673	3.75118
Neuron group (47)	0.038124	0.0414465	0.0472465	0.0386394	0.0508975	0.0429579	0.038429	0.0380407	0.0410102	0.0441843	0.0492103	0.0503255	0.0548383	0.0499587	0.0502376	0.0478074	0.144798	0.0856035	0.0729906	0.0811332	0.0717389	0.16971	0.144876	0.1338	0.10529	0.0731709	0.0817041	0.0794049	0.0622973	0.0783993	0.0792738	0.0756439	0.240473	0.157039	0.19457	0.157036	0.206148	0.322902	0.168803	0.240936	0.390519	0.134835	0.188038	0.143919	0.163442	0.162251	0.134795	0.152501	3.69999
Neuron group (48)	0.0380412	0.0556472	0.0505197	0.0466481	0.0413189	0.038921	0.0425459	0.0331703	0.042226	0.0496867	0.0434552	0.046462	0.0428087	0.046002	0.0519488	0.056163	0.129956	0.0874524	0.0832999	0.0759624	0.0715066	0.117387	0.104553	0.0909047	0.10583	0.105816	0.0791176	0.0645382	0.0653257	0.0730489	0.0838134	0.0861585	0.258074	0.141899	0.216666	0.145625	0.210118	0.33509	0.258798	0.313904	0.39408	0.296007	0.15142	0.198594	0.206102	0.160262	0.132389	0.152241	3.7385
Neuron group (49)	0.0467798	0.0481528	0.0563692	0.043571	0.0444283	0.0500307	0.0440091	0.0375938	0.0344868	0.0374404	0.0451989	0.0471553	0.0574508	0.0495652	0.0511588	0.0484588	0.0718892	0.09595	0.0738474	0.0829438	0.0722004	0.124967	0.103518	0.100078	0.102737	0.116559	0.0750211	0.0611537	0.0671282	0.0754028	0.0808539	0.067137	0.183103	0.183236	0.185024	0.150181	0.16816	0.32396	0.310745	0.262575	0.37899	0.274462	0.120356	0.176418	0.221396	0.198808	0.146003	0.185611	3.92953
Neuron group (50)	0.0447094	0.0483879	0.0478063	0.037947	0.0506191	0.0419549	0.0352824	0.0417401	0.0431517	0.0398961	0.0556116	0.0500165	0.0517081	0.0420089	0.0500937	0.055704	0.0653715	0.0878965	0.0825517	0.0879159	0.0706878	0.104953	0.10602	0.131375	0.117567	0.0753667	0.0683143	0.0709568	0.0705844	0.0675475	0.0741502	0.0749852	0.155032	0.153238	0.173095	0.502538	0.183752	0.397978	0.330994	0.197194	0.370014	0.160955	0.159636	0.163405	0.134465	0.206904	0.162136	0.120843	3.95858
Neuron group (51)	0.0444636	0.0404713	0.0440118	0.0437621	0.0444635	0.0421892	0.0380327	0.0582897	0.045662	0.0376839	0.046902	0.0504533	0.0596166	0.0534174	0.0474098	0.0494385	0.0955126	0.120767	0.0910015	0.110698	0.0748008	0.089152	0.102359	0.0784006	0.0840166	0.109625	0.0720638	0.0809722	0.0759685	0.0725801	0.0735763	0.0748819	0.143308	0.127537	0.157206	0.458108	0.182223	0.168732	0.277338	0.16607	0.139166	0.305378	0.125747	0.157695	0.189522	0.143071	0.140766	0.158633	3.8903
Neuron group (52)	0.0462667	0.0477825	0.0412997	0.0344934	0.0372054	0.0430044	0.0471791	0.045661	0.0528266	0.0503155	0.0466054	0.0431369	0.0499526	0.0589882	0.054188	0.0564033	0.0815859	0.0937769	0.0742016	0.121392	0.0767702	0.0928798	0.0650268	0.083176	0.106941	0.124915	0.097085	0.0745934	0.0656128	0.0741417	0.0712459	0.0921246	0.184243	0.143232	0.159066	0.468604	0.184997	0.189857	0.212686	0.17852	0.159824	0.264286	0.192297	0.162986	0.172986	0.160194	0.160871	0.180152	3.87039
Neuron group (53)	0.0465901	0.0463023	0.0502769	0.0441844	0.0373914	0.053533	0.0468311	0.0564279	0.0391195	0.0512254	0.040906	0.0458162	0.0548399	0.0511841	0.0469265	0.0596689	0.0645243	0.0707168	0.085717	0.116018	0.119291	0.115274	0.0796393	0.0900018	0.110232	0.0684666	0.0936442	0.0741935	0.0799337	0.075715	0.0808216	0.0703065	0.21494	0.201244	0.151663	0.455271	0.28944	0.23862	0.1518	0.173543	0.198433	0.136963	0.162795	0.130717	0.140627	0.137981	0.152723	0.166341	3.93477
Neuron group (54)	0.0417783	0.0496841	0.044014	0.0458899	0.0473651	0.0438254	0.0398636	0.0612073	0.0414556	0.039173	0.0537599	0.0501045	0.0666394	0.049068	0.0510278	0.0524083	0.0762117	0.0683253	0.0846131	0.0671079	0.137659	0.0786824	0.0911758	0.0922954	0.103328	0.123995	0.0925643	0.0791252	0.0779064	0.0761428	0.072341	0.0800362	0.182435	0.132069	0.127202	0.150762	0.26268	0.253249	0.135358	0.177107	0.265179	0.239665	0.178048	0.198845	0.135844	0.159086	0.139287	0.16683	3.88204
Neuron group (55)	0.0435518	0.0539161	0.045881	0.0483417	0.0417239	0.0389055	0.0432751	0.0369055	0.0451918	0.0410361	0.0338246	0.046496	0.0591616	0.0575129	0.056496	0.0435741	0.0825553	0.0955768	0.101304	0.0690381	0.133935	0.101821	0.0915915	0.0773449	0.0621569	0.0988779	0.135051	0.0830053	0.0710138	0.0823803	0.0678932	0.0738373	0.138058	0.168089	0.105535	0.163624	0.271174	0.26309	0.214463	0.1784	0.156822	0.236656	0.229219	0.200366	0.18159	0.141397	0.148273	0.186417	3.90381
Neuron group (56)	0.0470131	0.0470058	0.0394316	0.0432916	0.0452734	0.0466416	0.0460657	0.0642566	0.0441624	0.0449637	0.0410435	0.0468487	0.0577467	0.0507684	0.0383019	0.0528783	0.0763458	0.0683166	0.112686	0.1123	0.106593	0.105326	0.109444	0.0638819	0.10155	0.107506	0.104752	0.0869296	0.0746955	0.0770969	0.068706	0.0807723	0.145115	0.183405	0.26488	0.338997	0.347585	0.234822	0.143552	0.172885	0.27979	0.219535	0.245858	0.137992	0.183806	0.170564	0.155079	0.139483	3.94268
Neuron group (57)	0.0488355	0.0388556	0.0439853	0.0375696	0.0460344	0.0547995	0.037681	0.0515507	0.0401817	0.0506097	0.0417538	0.0485314	0.0490429	0.0479844	0.0576143	0.0477663	0.0918931	0.11563	0.156647	0.113196	0.0860758	0.0735878	0.174412	0.0831027	0.103428	0.0853815	0.126132	0.081389	0.0752459	0.0670473	0.0674898	0.0632077	0.15958	0.367434	0.245176	0.380886	0.169023	0.172385	0.294	0.177711	0.196896	0.217988	0.239093	0.127968	0.137993	0.169154	0.223486	0.150205	3.93166
Neuron group (58)	0.0571539	0.0418254	0.0361112	0.043339	0.0491644	0.0415718	0.0367553	0.0442263	0.0413866	0.0367403	0.0361201	0.0567505	0.059659	0.0507815	0.052621	0.0563249	0.0874256	0.118289	0.152851	0.12029	0.0669777	0.136202	0.129657	0.101621	0.0932678	0.0932798	0.115939	0.067004	0.0725632	0.0761614	0.0848451	0.0820755	0.164506	0.340751	0.232874	0.357642	0.182184	0.290878	0.311526	0.145744	0.153086	0.141202	0.263855	0.150073	0.214663	0.145599	0.155549	0.14867	3.89873
Neuron group (59)	0.0415039	0.0473858	0.0362304	0.041117	0.0485319	0.0414349	0.0391346	0.0396751	0.0406157	0.050425	0.0450092	0.0451372	0.0497481	0.0459113	0.0432839	0.0437511	0.102496	0.120528	0.163994	0.110401	0.0826362	0.13503	0.142103	0.143498	0.108535	0.0845626	0.0848726	0.0846075	0.0770602	0.0719734	0.0801328	0.0753761	0.231322	0.341183	0.226063	0.381812	0.152814	0.30973	0.39796	0.257905	0.165147	0.19273	0.14288	0.153192	0.150225	0.202521	0.147777	0.180482	3.77739
Neuron group (60)	0.0423448	0.0479262	0.0385103	0.0533455	0.0450826	0.0335827	0.0322007	0.041087	0.0611014	0.045406	0.0410968	0.0378021	0.0440264	0.0673091	0.0415185	0.0410054	0.0876092	0.0962178	0.141317	0.0674632	0.0656655	0.127277	0.154064	0.108276	0.0732101	0.114139	0.0860058	0.0772539	0.0713197	0.0849569	0.10023	0.0730048	0.146403	0.355015	0.168945	0.162366	0.144587	0.297827	0.35151	0.301793	0.142746	0.239277	0.310648	0.164705	0.135129	0.162895	0.152362	0.148509	3.83974
Neuron group (61)	0.0435019	0.0461164	0.0587417	0.0540426	0.048107	0.0331547	0.0357226	0.0331482	0.0451732	0.037788	0.041828	0.0531601	0.0462529	0.0505989	0.0478567	0.0472932	0.104318	0.0970548	0.0648662	0.0773143	0.0750097	0.131602	0.118606	0.1465	0.0908789	0.107529	0.0597537	0.0755565	0.0794764	0.0756603	0.0668133	0.0671771	0.221923	0.129806	0.140467	0.174997	0.14616	0.296714	0.397778	0.243179	0.119823	0.156598	0.170136	0.186076	0.142397	0.190418	0.178914	0.152458	3.81507
Neuron group (62)	0.0464467	0.0471529	0.0487958	0.0572478	0.0436151	0.0418079	0.0377124	0.0424073	0.0447285	0.0383338	0.0437589	0.0668735	0.067606	0.0426765	0.0496429	0.0451177	0.0880092	0.0721347	0.0749713	0.0723158	0.0822631	0.127741	0.155103	0.108842	0.0747301	0.106965	0.100847	0.0890005	0.0784099	0.0700463	0.0707315	0.0632506	0.269867	0.193891	0.133916	0.182928	0.219673	0.377704	0.314203	0.289981	0.159753	0.217292	0.418827	0.191566	0.135078	0.164046	0.230011	0.16815	3.794
Neuron group (63)	0.0477573	0.0378108	0.0467814	0.0441593	0.0371062	0.0488745	0.034608	0.041331	0.0380734	0.0462304	0.0459108	0.0441009	0.0464016	0.04703	0.0483672	0.0507032	0.0688146	0.0797904	0.101869	0.0758242	0.0783804	0.0695304	0.126545	0.095572	0.0754393	0.115227	0.10771	0.0865825	0.0739007	0.0759631	0.0634258	0.071514	0.167532	0.139317	0.307547	0.131745	0.208135	0.196992	0.310016	0.179417	0.1693	0.2213	0.322616	0.135951	0.14523	0.198377	0.192878	0.170945	3.90989
Neuron group (64)	0.0496485	0.0446372	0.0375803	0.0391517	0.0468693	0.0468896	0.044998	0.0405312	0.037825	0.0423629	0.0452253	0.0534601	0.0418964	0.0503394	0.0508406	0.0491154	0.0820556	0.1873	0.131237	0.0688481	0.0855022	0.0731445	0.114408	0.0924187	0.0989649	0.0929881	0.0993773	0.0962418	0.10229	0.0649531	0.0684281	0.0722438	0.15389	0.238645	0.266087	0.158841	0.156447	0.166341	0.377992	0.16908	0.150443	0.215513	0.308923	0.132322	0.122612	0.153357	0.141581	0.133213	3.90179
Neuron group (65)	0.0381046	0.0403498	0.039721	0.0442898	0.0376958	0.0409455	0.0408151	0.0577294	0.0545039	0.0492527	0.0482385	0.0365569	0.0540002	0.0513647	0.0422132	0.0427889	0.0884433	0.120214	0.109066	0.0991611	0.0974959	0.105151	0.114695	0.0742657	0.080444	0.0814331	0.0774819	0.107798	0.0623052	0.0701359	0.0912888	0.0824014	0.169234	0.22672	0.295309	0.133247	0.238109	0.343086	0.278654	0.165568	0.195232	0.155212	0.137601	0.342445	0.197696	0.150724	0.134557	0.146524	3.92668
Neuron group (66)	0.0473633	0.0388922	0.0450504	0.0407175	0.0473447	0.0415694	0.042086	0.0416	0.0395645	0.0405631	0.0553931	0.0378699	0.0507289	0.0546346	0.0486445	0.0483054	0.077173	0.126623	0.0997673	0.0747959	0.105837	0.128463	0.102854	0.141246	0.0869589	0.0675373	0.0739583	0.12521	0.0836411	0.0812191	0.0700722	0.0833267	0.156852	0.256801	0.319309	0.132227	0.186702	0.257649	0.332123	0.182666	0.162537	0.162638	0.177553	0.321393	0.192897	0.154787	0.158841	0.192914	3.93191
Neuron group (67)	0.0437903	0.0454261	0.0504481	0.0505812	0.0476662	0.0420055	0.0346408	0.0354737	0.0469554	0.0595981	0.0472011	0.0343116	0.0512806	0.0437873	0.0552249	0.0479366	0.106052	0.12504	0.0744285	0.0750036	0.0823744	0.0998819	0.135985	0.123464	0.0784309	0.0804042	0.0758255	0.123751	0.0872466	0.0875318	0.0774861	0.0753416	0.26026	0.283384	0.174987	0.23209	0.163957	0.282686	0.30406	0.270797	0.167306	0.150534	0.148334	0.27124	0.159419	0.117374	0.13375	0.178543	3.79567
Neuron group (68)	0.0407196	0.0398695	0.0452935	0.0431065	0.0398668	0.0359169	0.0441042	0.0411731	0.0500241	0.047734	0.04307	0.0383895	0.0500727	0.0470825	0.0518285	0.0448213	0.115663	0.0800888	0.0824612	0.0820871	0.0873966	0.124565	0.123599	0.128804	0.202098	0.067324	0.0743793	0.109498	0.0826012	0.0880917	0.0759464	0.0713227	0.299286	0.140858	0.203686	0.244212	0.143493	0.29268	0.264599	0.301993	0.293983	0.156623	0.176261	0.286724	0.149967	0.150321	0.141345	0.140537	3.72888
Neuron group (69)	0.0450849	0.0594381	0.0527301	0.0456653	0.0437409	0.0462786	0.0441263	0.0361324	0.0390579	0.0470162	0.0498511	0.035425	0.0478337	0.0494634	0.0415717	0.0486958	0.0909291	0.0969775	0.0819506	0.0872158	0.117727	0.0729124	0.0828404	0.126729	0.138685	0.0913631	0.0663762	0.100894	0.0727622	0.0746633	0.072242	0.0801616	0.128073	0.143727	0.298332	0.236078	0.306619	0.139234	0.135272	0.224068	0.31888	0.12669	0.138213	0.259311	0.138246	0.150569	0.157472	0.141007	3.91065
Neuron group (70)	0.0425973	0.0537434	0.0414784	0.0454532	0.0390127	0.0539296	0.0367028	0.0453563	0.0303169	0.0462138	0.051658	0.0586673	0.041322	0.0586693	0.0496783	0.0438126	0.079327	0.0771265	0.0751235	0.0840131	0.106196	0.0718407	0.0830924	0.104439	0.145822	0.0813712	0.0759664	0.0617357	0.085833	0.0856011	0.0748055	0.0813633	0.315383	0.1568	0.279172	0.250091	0.414776	0.177322	0.156025	0.312854	0.294477	0.125596	0.140903	0.175932	0.153657	0.135161	0.150919	0.169888	3.77446
Neuron group (71)	0.0522796	0.0362988	0.0470539	0.0416086	0.0358176	0.0389028	0.0494118	0.0487448	0.0346179	0.0419469	0.060836	0.0355283	0.0489637	0.0572845	0.0499796	0.04417	0.0906228	0.107925	0.0763527	0.16665	0.122395	0.10112	0.0647228	0.0672574	0.123688	0.0884023	0.0690573	0.0814441	0.0792606	0.0758542	0.0743867	0.074467	0.335834	0.178225	0.294962	0.104367	0.329444	0.270578	0.172404	0.198411	0.3674	0.122398	0.126879	0.135946	0.178016	0.159966	0.12989	0.157646	3.83662
Neuron group (72)	0.0409686	0.041689	0.0476733	0.0413606	0.0460424	0.038915	0.0441415	0.0455646	0.035427	0.0452733	0.0480132	0.0489191	0.0489074	0.0430684	0.0475841	0.0579365	0.0877004	0.0841619	0.0767971	0.140949	0.153476	0.144184	0.0877897	0.0907259	0.150134	0.092331	0.0964283	0.0726509	0.0714612	0.0899296	0.091841	0.0893598	0.272598	0.201306	0.309786	0.137764	0.314261	0.233385	0.15544	0.143611	0.439225	0.411952	0.156394	0.188684	0.164279	0.136072	0.154742	0.180544	3.81195
Neuron group (73)	0.0496281	0.0405	0.0385124	0.0398993	0.0419768	0.0470261	0.0551147	0.0646086	0.0443813	0.0424911	0.0452051	0.049054	0.0413259	0.0620044	0.0610035	0.0463034	0.0800213	0.0914344	0.0814094	0.159906	0.175874	0.115331	0.0680593	0.0785105	0.0826018	0.0796295	0.0876237	0.0781763	0.0785673	0.0829399	0.0646978	0.0782956	0.152599	0.269981	0.215753	0.244846	0.276415	0.257698	0.142979	0.209733	0.146376	0.328089	0.19281	0.159385	0.164532	0.139726	0.176945	0.15812	3.876
Neuron group (74)	0.0376349	0.0572302	0.0418082	0.0354622	0.0518416	0.0371896	0.0516109	0.0493536	0.0606014	0.0573241	0.0449901	0.0461902	0.0679417	0.0451824	0.0507972	0.0533264	0.0955478	0.0877317	0.0836082	0.182258	0.0740631	0.127023	0.0908896	0.0643304	0.0706173	0.062056	0.0884147	0.07565	0.082226	0.0826989	0.0926114	0.0692763	0.293023	0.325582	0.143876	0.241273	0.136322	0.268323	0.131332	0.255909	0.164248	0.359173	0.130074	0.135652	0.189069	0.152883	0.148913	0.131786	3.75932
Neuron group (75)	0.0443012	0.0469742	0.0356971	0.0385105	0.048423	0.0464901	0.0540245	0.045485	0.0389953	0.0460801	0.0422865	0.0481453	0.0620951	0.0575044	0.0527515	0.0558743	0.131891	0.0757142	0.117959	0.184486	0.067253	0.0710944	0.136859	0.0941695	0.127449	0.0877301	0.0774523	0.0761401	0.0695703	0.0680227	0.0803287	0.0741905	0.311821	0.181089	0.269483	0.226054	0.188014	0.176954	0.25014	0.107044	0.279379	0.294259	0.205174	0.138994	0.143744	0.180607	0.191142	0.15438	3.79068
Neuron group (76)	0.039196	0.0442935	0.042395	0.0485016	0.0628555	0.044346	0.0413536	0.0510198	0.0409982	0.0514307	0.0457428	0.0409724	0.052679	0.0464841	0.055117	0.0511207	0.10345	0.101254	0.127292	0.138634	0.0710371	0.0773703	0.136043	0.0698683	0.203104	0.0655469	0.0806715	0.143408	0.07297	0.0802352	0.0708154	0.0657462	0.239336	0.168641	0.28287	0.255406	0.150611	0.140646	0.222566	0.172801	0.290824	0.166631	0.120162	0.22025	0.156114	0.165205	0.176452	0.179459	3.79857
Neuron group (77)	0.0464559	0.04203	0.0339067	0.0384635	0.0595015	0.0399473	0.0381998	0.0452157	0.041219	0.0431053	0.0408088	0.0391072	0.0525493	0.0519849	0.0478673	0.0529467	0.0682391	0.0987577	0.158957	0.141347	0.0781747	0.122119	0.0959451	0.0762965	0.163914	0.0716897	0.0957171	0.0976037	0.0811073	0.0634647	0.0730301	0.0746605	0.156425	0.197521	0.246875	0.297096	0.148754	0.159453	0.32098	0.136841	0.267054	0.15211	0.318323	0.24066	0.193462	0.170378	0.133539	0.162959	3.91199
Neuron group (78)	0.0363977	0.0488467	0.0442564	0.0456239	0.0455615	0.0390305	0.0356475	0.0513529	0.0398215	0.046863	0.0376985	0.0427044	0.0367035	0.051992	0.078124	0.0492479	0.104369	0.0747544	0.146227	0.0759037	0.0783813	0.06953	0.123275	0.0761875	0.127182	0.0740747	0.101257	0.109947	0.174516	0.0846162	0.0831445	0.0709416	0.329909	0.143295	0.204769	0.149664	0.153793	0.128699	0.218903	0.106899	0.321299	0.154806	0.319594	0.334754	0.355938	0.134527	0.122587	0.152713	3.70509
Neuron group (79)	0.0333122	0.0530286	0.0390791	0.0348689	0.0550303	0.041855	0.0434325	0.0575566	0.0353357	0.0506673	0.0390801	0.0492004	0.0403257	0.0372915	0.0507085	0.0541911	0.146684	0.0665309	0.125974	0.112685	0.0702737	0.107416	0.116402	0.0787876	0.139986	0.0758234	0.121732	0.10842	0.158559	0.0753339	0.0630292	0.0781548	0.278672	0.17497	0.286572	0.27957	0.172127	0.241322	0.143897	0.174162	0.304215	0.159751	0.385644	0.348092	0.344306	0.131773	0.159812	0.130129	3.71807
Neuron group (80)	0.0417643	0.0543678	0.0468843	0.0357775	0.0469959	0.0466602	0.0409082	0.0471234	0.04768	0.0494551	0.0429217	0.0457378	0.0378243	0.0480039	0.0578172	0.0520463	0.116993	0.152606	0.0811258	0.141013	0.0836174	0.0962851	0.112079	0.0785794	0.0969772	0.0794719	0.118156	0.0874234	0.129573	0.0787801	0.0754793	0.0713185	0.307917	0.130296	0.141341	0.33806	0.158807	0.262051	0.14881	0.211284	0.154893	0.135474	0.374187	0.348419	0.331787	0.13619	0.128042	0.173046	3.70397
Neuron group (81)	0.036802	0.0459659	0.0438629	0.0465682	0.0379247	0.039008	0.0374132	0.049644	0.0496779	0.0408024	0.0574193	0.0461362	0.037573	0.0541412	0.0466372	0.0493858	0.130747	0.196491	0.0609441	0.163612	0.184103	0.0877331	0.0814493	0.0812452	0.0910243	0.101516	0.084821	0.101959	0.118566	0.079186	0.0735869	0.0658888	0.324465	0.251607	0.250814	0.342457	0.382931	0.220923	0.2196	0.164038	0.165225	0.239675	0.164633	0.16556	0.355007	0.145556	0.175771	0.188617	3.67448
Neuron group (82)	0.0364731	0.0375172	0.0565252	0.0408494	0.0443063	0.0454219	0.0612172	0.0437161	0.0496421	0.0412308	0.0545132	0.0472436	0.0349508	0.0512521	0.047828	0.0419213	0.111153	0.19039	0.082398	0.156274	0.142494	0.0824426	0.0637381	0.118361	0.0788807	0.0969014	0.0702009	0.0800992	0.101506	0.0773106	0.07744	0.0916344	0.32543	0.260304	0.163184	0.296522	0.397349	0.132331	0.215257	0.223586	0.183833	0.202008	0.12888	0.178317	0.327526	0.128971	0.127557	0.165018	3.70157
Neuron group (83)	0.0480623	0.0438739	0.0489928	0.030929	0.0394066	0.0421513	0.048979	0.0466887	0.0634317	0.0445799	0.0509834	0.0544235	0.0427123	0.0517736	0.0600976	0.0479783	0.098389	0.142578	0.0785681	0.128699	0.189462	0.0948763	0.0891792	0.0858062	0.0683693	0.0954914	0.0654902	0.0802983	0.105347	0.0900258	0.086665	0.0672292	0.124127	0.31347	0.210227	0.292523	0.377319	0.229806	0.219507	0.221953	0.150316	0.261132	0.142696	0.166498	0.197175	0.152815	0.141026	0.158437	3.86004
Neuron group (84)	0.0429162	0.045465	0.0471146	0.0453714	0.0418923	0.04139	0.0489256	0.042261	0.0426225	0.0378351	0.0523926	0.0455274	0.0409452	0.0440545	0.0454957	0.0449015	0.0850521	0.11223	0.0922649	0.0793655	0.157361	0.0855864	0.0912235	0.094278	0.0946137	0.153285	0.0739926	0.0782893	0.109444	0.081519	0.0714083	0.0632361	0.279487	0.324388	0.208394	0.150254	0.370426	0.123795	0.236303	0.155986	0.137136	0.242707	0.146468	0.147998	0.192587	0.13128	0.160459	0.135456	3.83774
Neuron group (85)	0.0443138	0.0443335	0.0372728	0.0557778	0.0371794	0.0376532	0.0425062	0.0420088	0.0461524	0.0381469	0.0551773	0.0499075	0.0497876	0.0432346	0.0593924	0.056087	0.0891202	0.0960011	0.154525	0.0749923	0.152735	0.0829309	0.0977635	0.0925371	0.0790548	0.0821302	0.0617323	0.0857116	0.104006	0.0849234	0.0774364	0.0681588	0.233577	0.339241	0.257947	0.210072	0.338579	0.172598	0.128016	0.196023	0.207811	0.220602	0.270911	0.169909	0.214585	0.140459	0.185872	0.119992	3.81182
Neuron group (86)	0.053224	0.0499185	0.0349228	0.0507591	0.0560551	0.0486295	0.042179	0.0434647	0.0557496	0.052402	0.0516489	0.0440099	0.0460794	0.0463978	0.0465502	0.0484729	0.0872663	0.0692964	0.120303	0.0806814	0.0785187	0.10271	0.130805	0.0938192	0.0795163	0.121385	0.0655484	0.0661281	0.0784737	0.0855846	0.0969633	0.0766441	0.233778	0.15338	0.31197	0.210213	0.163433	0.165437	0.136921	0.179199	0.182191	0.247757	0.170079	0.182826	0.124585	0.177555	0.125036	0.233221	3.82062
Neuron group (87)	0.062169	0.0521809	0.0400609	0.0455773	0.0496278	0.0398487	0.0369987	0.0432722	0.0604703	0.0465437	0.0420653	0.0476417	0.0388807	0.0489317	0.0522346	0.0436439	0.088979	0.0898583	0.132712	0.070084	0.0673428	0.104337	0.15244	0.112329	0.0656276	0.0841994	0.0887006	0.0900439	0.14001	0.0763578	0.0732146	0.0631541	0.131733	0.142193	0.339311	0.171754	0.15162	0.122968	0.088973	0.149409	0.130352	0.238704	0.300451	0.192527	0.0819271	0.132565	0.168594	0.189533	3.90573
Neuron group (88)	0.0350594	0.0575068	0.0375655	0.0447687	0.0475095	0.0572056	0.0535518	0.038512	0.0464427	0.0445599	0.0380624	0.0634803	0.0411349	0.051796	0.0534499	0.0517276	0.121946	0.0763206	0.146154	0.0792386	0.113381	0.0849354	0.216529	0.094267	0.068666	0.0920451	0.0864892	0.0646215	0.18503	0.0779834	0.0755557	0.07927	0.121866	0.225069	0.322518	0.157712	0.337681	0.165601	0.152741	0.16509	0.16398	0.25348	0.306854	0.170148	0.233986	0.128926	0.18781	0.151393	3.69635
Neuron group (89)	0.0391702	0.0460883	0.0418677	0.0436035	0.0465619	0.0451289	0.0488102	0.0400333	0.0425988	0.0504284	0.0350884	0.0474075	0.036321	0.0467357	0.0426157	0.0581233	0.216601	0.0991746	0.123604	0.102661	0.0932424	0.0901339	0.172891	0.115924	0.115401	0.0704499	0.09959	0.0863729	0.232912	0.0787998	0.0778037	0.0806313	0.298021	0.124907	0.351242	0.179834	0.238573	0.202072	0.188091	0.271627	0.122053	0.139279	0.312353	0.0999897	0.292097	0.166244	0.150139	0.151998	3.65663
Neuron group (90)	0.0398626	0.0435843	0.0350033	0.0541675	0.0403163	0.0435242	0.0401992	0.0383573	0.0412662	0.0569882	0.0518921	0.0475328	0.0389492	0.0381697	0.0513032	0.0437698	0.178616	0.0710109	0.159115	0.0829394	0.090048	0.0851858	0.123902	0.127966	0.0897608	0.0754298	0.0789102	0.0646412	0.164758	0.140939	0.0734268	0.0765046	0.263861	0.140955	0.19566	0.175587	0.125187	0.230605	0.324429	0.257328	0.138987	0.154691	0.14553	0.168325	0.216255	0.279279	0.18839	0.147179	3.64053
Neuron group (91)	0.0493327	0.041198	0.0433513	0.0553272	0.0438452	0.0434344	0.0445609	0.0383316	0.0522047	0.0377613	0.042622	0.0492596	0.0352538	0.044088	0.0417364	0.0543542	0.156467	0.134861	0.0669459	0.0639342	0.0957939	0.0829591	0.146548	0.125455	0.111555	0.0820929	0.124568	0.114137	0.124018	0.103621	0.0970575	0.0643242	0.365516	0.237909	0.220378	0.133456	0.2861	0.200436	0.303809	0.244245	0.207819	0.138206	0.215156	0.316317	0.238152	0.31336	0.243394	0.151474	3.63823
Neuron group (92)	0.0437234	0.0390153	0.0574882	0.0434855	0.0417096	0.043477	0.0389052	0.0458995	0.040847	0.0468064	0.0425127	0.0482518	0.0458951	0.0400653	0.0345782	0.0490018	0.222818	0.117286	0.0667466	0.120289	0.0817426	0.107774	0.122098	0.119407	0.093464	0.0622834	0.06407	0.117564	0.134258	0.118928	0.0962078	0.0845642	0.346003	0.251699	0.194017	0.273383	0.154691	0.244369	0.307865	0.336392	0.245087	0.190748	0.172944	0.357961	0.288488	0.265358	0.250487	0.135553	3.57936
Neuron group (93)	0.0432495	0.0442966	0.0374375	0.0459108	0.0436983	0.0518375	0.0414889	0.0376407	0.0510467	0.0480204	0.0435446	0.0358127	0.0508044	0.0422685	0.0397452	0.0557034	0.124385	0.0912507	0.0826166	0.127128	0.089703	0.0931337	0.163565	0.107118	0.0746613	0.0771105	0.099549	0.133802	0.0692197	0.102465	0.110068	0.0593177	0.38206	0.310268	0.229222	0.232722	0.133639	0.152169	0.309881	0.245344	0.180616	0.141586	0.216768	0.328854	0.176972	0.316116	0.209258	0.144154	3.66345
Neuron group (94)	0.0420162	0.0531597	0.0328601	0.0410415	0.042	0.0443426	0.0425243	0.0407311	0.045282	0.0485316	0.0510334	0.0390392	0.0435955	0.0556206	0.0399225	0.0550704	0.154128	0.0923269	0.0948981	0.12822	0.0863165	0.127001	0.161813	0.0782053	0.0818817	0.0679295	0.0750052	0.130392	0.0885897	0.0861912	0.1087	0.0894323	0.240802	0.338928	0.223044	0.23082	0.158594	0.272485	0.304072	0.175264	0.215167	0.130744	0.163164	0.320332	0.28444	0.163735	0.262231	0.13677	3.63785
Neuron group (95)	0.0381321	0.0416355	0.0443912	0.0424217	0.0499633	0.0516848	0.0753164	0.0472779	0.0509396	0.055785	0.0360935	0.032101	0.0490999	0.0389848	0.0398081	0.0523165	0.180285	0.108579	0.0687775	0.113156	0.0824024	0.0900437	0.0682459	0.0932872	0.062199	0.0793859	0.112346	0.112241	0.0665365	0.110772	0.066776	0.0730768	0.229347	0.30565	0.138239	0.239174	0.164822	0.142169	0.17024	0.139262	0.196376	0.157143	0.235017	0.34702	0.138079	0.334766	0.180211	0.192026	3.64686
Neuron group (96)	0.0372765	0.0416228	0.0387611	0.0453289	0.0344702	0.0413621	0.0417245	0.0456192	0.0458152	0.0427016	0.0363355	0.0474376	0.0342893	0.0376502	0.0445572	0.0589249	0.250112	0.0812813	0.112357	0.0818678	0.0820799	0.0859419	0.0999929	0.0710729	0.101871	0.165383	0.100332	0.0825995	0.0859087	0.0884114	0.0805291	0.0935006	0.23683	0.164758	0.245606	0.162334	0.300071	0.315774	0.248034	0.173305	0.143245	0.250569	0.220427	0.217599	0.303201	0.345736	0.159328	0.17141	3.63593
Neuron group (97)	0.0372012	0.0499973	0.0378656	0.0628801	0.0498331	0.0368602	0.0474079	0.0453781	0.0518303	0.052855	0.0518339	0.0436231	0.0385936	0.0400817	0.0432835	0.0512276	0.182979	0.075433	0.0854519	0.0697211	0.09262	0.0827903	0.0610371	0.0690105	0.0871899	0.131746	0.0920158	0.0743648	0.120201	0.105394	0.0793129	0.0847986	0.219401	0.166686	0.161852	0.217862	0.313135	0.230726	0.225682	0.228744	0.1417	0.243531	0.1423	0.168861	0.300526	0.269748	0.18392	0.168583	3.65693
Neuron group (98)	0.0428708	0.0482192	0.0489486	0.042307	0.0356216	0.0429758	0.0435264	0.0603833	0.0467916	0.0411073	0.0493207	0.0395631	0.0420002	0.0414041	0.0446236	0.0538181	0.152894	0.0854728	0.0725072	0.0874754	0.0903722	0.0878203	0.100045	0.0691606	0.0884404	0.152595	0.0845058	0.0720153	0.107437	0.111099	0.0662203	0.0714085	0.171031	0.195152	0.194522	0.22217	0.301486	0.209032	0.258045	0.164292	0.142139	0.260482	0.259359	0.166678	0.194797	0.297189	0.234863	0.143575	3.71632
Neuron group (99)	0.0366193	0.0431516	0.0536667	0.0447516	0.0348949	0.0514653	0.0413202	0.0595234	0.0468459	0.0373459	0.040214	0.0433043	0.0563676	0.0468055	0.0445652	0.0454999	0.120562	0.0744861	0.0656576	0.0846218	0.0824604	0.0806988	0.0739176	0.0907573	0.0670342	0.128267	0.0838704	0.092087	0.08449	0.0770962	0.0920524	0.082239	0.403709	0.142819	0.185253	0.222559	0.371644	0.154422	0.306631	0.172277	0.167661	0.281481	0.132025	0.158081	0.203321	0.148644	0.184124	0.171421	3.7459
[truncated: 175 more columns]

## Sheet: Simulation (3)
	Amplitude of peak frequency in 0-20 Hz (p_ws=0.0)	Amplitude of peak frequency in 0-20 Hz (p_ws=0.002)	Amplitude of peak frequency in 0-20 Hz (p_ws=0.005)	Amplitude of peak frequency in 0-20 Hz (p_ws=0.01)	Amplitude of peak frequency in 0-20 Hz (p_ws=0.02)	Amplitude of peak frequency in 0-20 Hz (p_ws=0.05)	Amplitude of peak frequency in 0-20 Hz (p_ws=0.1)	Amplitude of peak frequency in 0-20 Hz (p_ws=0.2)	Amplitude of peak frequency in 0-20 Hz (p_ws=0.3)	Amplitude of peak frequency in 0-20 Hz (p_ws=0.4)	Amplitude of peak frequency in 0-20 Hz (p_ws=0.5)	Amplitude of peak frequency in 0-20 Hz (p_ws=0.6)	Amplitude of peak frequency in 0-20 Hz (p_ws=0.7)	Amplitude of peak frequency in 0-20 Hz (p_ws=0.8)	Amplitude of peak frequency in 0-20 Hz (p_ws=0.9)	Amplitude of peak frequency in 0-20 Hz (p_ws=1.0)	Amplitude of peak frequency in 20-40 Hz (p_ws=0.0)	Amplitude of peak frequency in 20-40 Hz (p_ws=0.002)	Amplitude of peak frequency in 20-40 Hz (p_ws=0.005)	Amplitude of peak frequency in 20-40 Hz (p_ws=0.01)	Amplitude of peak frequency in 20-40 Hz (p_ws=0.02)	Amplitude of peak frequency in 20-40 Hz (p_ws=0.05)	Amplitude of peak frequency in 20-40 Hz (p_ws=0.1)	Amplitude of peak frequency in 20-40 Hz (p_ws=0.2)	Amplitude of peak frequency in 20-40 Hz (p_ws=0.3)	Amplitude of peak frequency in 20-40 Hz (p_ws=0.4)	Amplitude of peak frequency in 20-40 Hz (p_ws=0.5)	Amplitude of peak frequency in 20-40 Hz (p_ws=0.6)	Amplitude of peak frequency in 20-40 Hz (p_ws=0.7)	Amplitude of peak frequency in 20-40 Hz (p_ws=0.8)	Amplitude of peak frequency in 20-40 Hz (p_ws=0.9)	Amplitude of peak frequency in 20-40 Hz (p_ws=1.0)	Amplitude of peak frequency in 40-60 Hz (p_ws=0.0)	Amplitude of peak frequency in 40-60 Hz (p_ws=0.002)	Amplitude of peak frequency in 40-60 Hz (p_ws=0.005)	Amplitude of peak frequency in 40-60 Hz (p_ws=0.01)	Amplitude of peak frequency in 40-60 Hz (p_ws=0.02)	Amplitude of peak frequency in 40-60 Hz (p_ws=0.05)	Amplitude of peak frequency in 40-60 Hz (p_ws=0.1)	Amplitude of peak frequency in 40-60 Hz (p_ws=0.2)	Amplitude of peak frequency in 40-60 Hz (p_ws=0.3)	Amplitude of peak frequency in 40-60 Hz (p_ws=0.4)	Amplitude of peak frequency in 40-60 Hz (p_ws=0.5)	Amplitude of peak frequency in 40-60 Hz (p_ws=0.6)	Amplitude of peak frequency in 40-60 Hz (p_ws=0.7)	Amplitude of peak frequency in 40-60 Hz (p_ws=0.8)	Amplitude of peak frequency in 40-60 Hz (p_ws=0.9)	Amplitude of peak frequency in 40-60 Hz (p_ws=1.0)	Average of weight of intraconnection from excitatory to excitatory neuron (p_ws=0.0
Neuron group (0)	0.0405584	0.0414757	0.0359044	0.043591	0.0520132	0.0464979	0.0364563	0.0543623	0.041713	0.0347612	0.0517085	0.0406776	0.0435248	0.0431469	0.0385381	0.0456018	0.070439	0.116045	0.0753043	0.0703321	0.076914	0.0672825	0.0919603	0.0729662	0.0730946	0.107884	0.0674769	0.0695115	0.0723995	0.153619	0.0790214	0.0680791	0.167709	0.266678	0.169553	0.157438	0.136387	0.127149	0.210971	0.13543	0.115839	0.2294	0.150648	0.178769	0.169475	0.217167	0.177743	0.155128	3.94049
Neuron group (1)	0.0400577	0.0469071	0.0443996	0.0390645	0.0418463	0.0430669	0.0450427	0.0415358	0.0441697	0.0420575	0.0453613	0.0427723	0.0539953	0.0574468	0.0609473	0.0410294	0.0813481	0.0787983	0.0805414	0.0638521	0.0560419	0.0658338	0.0648665	0.074666	0.0614236	0.0624015	0.0769349	0.0760339	0.0731189	0.0644202	0.0699686	0.0801061	0.215417	0.139351	0.144793	0.132667	0.164794	0.148935	0.152254	0.177697	0.169863	0.150047	0.157316	0.124832	0.160695	0.156073	0.133222	0.133235	3.87237
Neuron group (2)	0.0439305	0.0378408	0.0453223	0.0577102	0.0450994	0.0463348	0.0425817	0.0410715	0.0504221	0.0464993	0.0543672	0.0535687	0.0423887	0.0433173	0.0432521	0.0395454	0.0932746	0.0780841	0.0965805	0.0983704	0.0843402	0.0724597	0.0839376	0.0694312	0.077497	0.0703817	0.0859494	0.0711359	0.0918467	0.070123	0.0637048	0.0743547	0.22114	0.441304	0.207094	0.206035	0.227434	0.128428	0.113335	0.151607	0.146158	0.18885	0.16069	0.119581	0.150204	0.130336	0.185041	0.118573	3.82312
Neuron group (3)	0.0352916	0.0387833	0.0448195	0.0418274	0.0376365	0.0425606	0.0465732	0.0425869	0.0424951	0.0504374	0.0443251	0.0482356	0.0429528	0.0453024	0.0432933	0.0427748	0.0686641	0.0937833	0.0885935	0.0873525	0.0764474	0.0797302	0.0732617	0.0650279	0.0718849	0.0661915	0.0746207	0.0670181	0.0665124	0.0681086	0.0815821	0.0591654	0.174793	0.402333	0.254976	0.218148	0.234595	0.145573	0.163589	0.176672	0.117993	0.136447	0.120267	0.144885	0.149866	0.140186	0.160545	0.146195	3.93052
Neuron group (4)	0.0392579	0.0394851	0.0395802	0.033432	0.0394401	0.0395321	0.042313	0.0572909	0.0466432	0.0544834	0.0377074	0.0522142	0.0440277	0.0421497	0.0459159	0.0408674	0.109666	0.092289	0.115843	0.0810712	0.0738722	0.0721425	0.07223	0.0691686	0.0642463	0.0794593	0.0719461	0.0723415	0.0704686	0.0781721	0.0677323	0.0735437	0.189268	0.340566	0.234057	0.201539	0.251642	0.132918	0.165333	0.18189	0.155837	0.176583	0.161336	0.14285	0.129385	0.14904	0.138801	0.127685	3.83222
Neuron group (5)	0.0348766	0.0429283	0.0377482	0.0380514	0.0363371	0.0393938	0.0444015	0.0571696	0.047384	0.0348999	0.0463494	0.0446869	0.0485532	0.0461504	0.0532641	0.0436076	0.093874	0.082058	0.106729	0.0748918	0.0667904	0.124216	0.0688095	0.0749986	0.0720059	0.0662151	0.0869802	0.0755059	0.0757934	0.0610418	0.0818998	0.0879995	0.167211	0.374763	0.267236	0.175683	0.132365	0.106173	0.122563	0.127049	0.130851	0.13481	0.103735	0.128007	0.143966	0.15366	0.192056	0.171943	3.87283
Neuron group (6)	0.0373845	0.0377425	0.0386918	0.0394289	0.034335	0.0403868	0.0502108	0.0457342	0.0458865	0.0407594	0.0407125	0.0525924	0.0471842	0.0502463	0.0428515	0.0410417	0.0897737	0.0896784	0.128415	0.130403	0.0863879	0.126439	0.0670576	0.0836434	0.0771669	0.0714696	0.0661014	0.0740211	0.0689701	0.0702882	0.0614975	0.0623652	0.157199	0.305459	0.36105	0.207609	0.113972	0.268757	0.130389	0.167007	0.188487	0.13863	0.149428	0.147026	0.173649	0.141228	0.152995	0.150679	3.90677
Neuron group (7)	0.0428161	0.0483198	0.0475203	0.0455258	0.03872	0.0378616	0.0443952	0.0528932	0.0367971	0.0426942	0.0511574	0.0509354	0.0432922	0.0388005	0.0399353	0.0380622	0.175575	0.0790989	0.129555	0.113309	0.0981842	0.106691	0.0673725	0.0816402	0.0669484	0.0692997	0.0618404	0.074757	0.0746357	0.0743398	0.0759052	0.0726691	0.195666	0.197992	0.356852	0.256763	0.229037	0.263229	0.139163	0.211631	0.161054	0.13627	0.210408	0.143062	0.149991	0.149351	0.124542	0.115799	3.69611
Neuron group (8)	0.0400353	0.0390344	0.0333917	0.0348493	0.0375748	0.0315342	0.0535591	0.0409692	0.0504307	0.0414889	0.0444239	0.0468279	0.042929	0.0411148	0.0487082	0.0427245	0.161897	0.11051	0.136138	0.136146	0.0934662	0.104854	0.0709434	0.0686175	0.0630187	0.0809185	0.0746592	0.057741	0.0643804	0.0815832	0.0677698	0.0746651	0.169144	0.296946	0.349139	0.216249	0.202706	0.306857	0.171556	0.108266	0.141713	0.156042	0.159841	0.13816	0.145185	0.149718	0.133635	0.105513	3.62026
Neuron group (9)	0.0422516	0.0416832	0.0451672	0.0339058	0.0408752	0.0326198	0.0425457	0.0533604	0.0424273	0.0504572	0.043099	0.0376567	0.0556871	0.0375195	0.052221	0.0489229	0.180458	0.105172	0.129149	0.124608	0.0888854	0.102828	0.0831692	0.07713	0.0809583	0.0725785	0.082026	0.0754547	0.0843074	0.0682839	0.0718549	0.067089	0.226313	0.317297	0.315845	0.249746	0.228992	0.272743	0.138588	0.10806	0.13723	0.144823	0.14804	0.143143	0.136325	0.166192	0.149709	0.143215	3.62996
Neuron group (10)	0.0484252	0.0398124	0.0388769	0.0404948	0.0387988	0.0363686	0.044706	0.0430143	0.0457103	0.0458486	0.044316	0.0391583	0.044225	0.0464082	0.041768	0.0387669	0.125044	0.104439	0.179134	0.134139	0.0995168	0.099262	0.0830313	0.0713163	0.0767216	0.0676087	0.0691634	0.0640994	0.0779816	0.0681053	0.0690421	0.0745146	0.277965	0.274282	0.322582	0.254446	0.269058	0.224124	0.123784	0.150178	0.118732	0.130574	0.121539	0.160046	0.149378	0.118085	0.152976	0.103355	3.64322
Neuron group (11)	0.0377932	0.0376759	0.0392304	0.0310537	0.0408112	0.0400446	0.0366162	0.0405199	0.0431444	0.03973	0.0549149	0.0344854	0.0639193	0.0410723	0.0418168	0.0378811	0.114173	0.109739	0.102369	0.0939148	0.0885304	0.0735635	0.0731401	0.06527	0.0692487	0.0767373	0.071328	0.0695446	0.0763922	0.0632224	0.0726378	0.081708	0.259847	0.286924	0.244312	0.101232	0.24781	0.167704	0.124165	0.101911	0.170349	0.13826	0.125013	0.156217	0.179745	0.149584	0.129146	0.133703	3.63015
Neuron group (12)	0.040305	0.0526289	0.0305874	0.0351822	0.0370299	0.0487336	0.0495084	0.045573	0.0363703	0.0562773	0.0562563	0.0539196	0.0402111	0.047541	0.0482673	0.0473334	0.120692	0.0909483	0.0895693	0.132429	0.100727	0.0769959	0.123477	0.0665398	0.0674277	0.0650156	0.0632259	0.0833444	0.0619911	0.0738228	0.0862874	0.0759873	0.301092	0.121536	0.27964	0.28449	0.24746	0.158562	0.187584	0.168767	0.12622	0.173215	0.170693	0.152396	0.136239	0.17586	0.130228	0.150367	3.56766
Neuron group (13)	0.0407266	0.0459779	0.0405239	0.0492173	0.0378313	0.0355672	0.0368297	0.0452159	0.0380332	0.0422675	0.0461792	0.0366453	0.0532371	0.0484363	0.0452291	0.0367297	0.121042	0.0833911	0.101232	0.108408	0.0995428	0.0791657	0.133072	0.0770965	0.0747352	0.0767025	0.0619692	0.0812709	0.0621427	0.0575952	0.0759754	0.0716263	0.398106	0.159366	0.254001	0.33209	0.250219	0.09692	0.185274	0.138065	0.1404	0.110335	0.143474	0.124503	0.206708	0.154896	0.150035	0.122101	3.61899
Neuron group (14)	0.0371651	0.0378397	0.0390749	0.0355639	0.0341174	0.0416267	0.0372033	0.0513764	0.0503467	0.0419921	0.0432025	0.0372583	0.0365801	0.0395519	0.03898	0.0420493	0.170735	0.158716	0.0808788	0.122973	0.0960233	0.0683178	0.18445	0.0683924	0.0558216	0.0689888	0.0601641	0.0754862	0.0660218	0.0653463	0.0820996	0.0689015	0.472546	0.215536	0.33053	0.357133	0.239188	0.166211	0.16459	0.143903	0.191041	0.148765	0.163769	0.121229	0.162663	0.142398	0.195202	0.149797	3.52637
Neuron group (15)	0.038155	0.0355932	0.0391259	0.0353754	0.0348033	0.0354025	0.0410508	0.0446138	0.0429574	0.0500565	0.0645429	0.0544443	0.0370534	0.0444977	0.0426293	0.0437723	0.16688	0.195714	0.089123	0.148195	0.114755	0.0792376	0.126654	0.073663	0.0666478	0.0708824	0.0666699	0.0756999	0.0820111	0.0822549	0.0674185	0.0663534	0.462122	0.341308	0.353234	0.245234	0.239769	0.151188	0.224615	0.116723	0.156121	0.139277	0.148642	0.153861	0.124561	0.162178	0.142158	0.1512	3.60617
Neuron group (16)	0.0386789	0.0352276	0.0337033	0.0440747	0.0462034	0.0442928	0.0364474	0.0525604	0.0465776	0.0386244	0.0457026	0.0499718	0.0484032	0.0453288	0.0518261	0.0474085	0.160051	0.0913618	0.0726385	0.119962	0.0614922	0.0766751	0.131341	0.0814563	0.072261	0.0610079	0.06756	0.067872	0.0703416	0.0626343	0.077329	0.0691568	0.377103	0.360477	0.122667	0.294896	0.157514	0.151938	0.100731	0.161573	0.140884	0.119048	0.146354	0.118408	0.146143	0.139119	0.139486	0.126176	3.58624
Neuron group (17)	0.0358767	0.0391711	0.0334011	0.0484353	0.0477111	0.0408545	0.0403477	0.0473335	0.0516959	0.0527653	0.0517587	0.0529162	0.0621797	0.0523544	0.0481302	0.0493843	0.254936	0.16611	0.127706	0.0723266	0.0837604	0.0950603	0.100352	0.0687914	0.0628705	0.0734894	0.0640973	0.0697852	0.0769212	0.0677647	0.0767463	0.0634202	0.363331	0.40292	0.267472	0.111202	0.267115	0.200409	0.345783	0.130636	0.199578	0.170264	0.147233	0.13971	0.145386	0.140297	0.153493	0.15507	3.54699
Neuron group (18)	0.035286	0.0407515	0.0379778	0.0380195	0.0361989	0.0404642	0.031977	0.0473519	0.045908	0.042663	0.0625048	0.0401192	0.0405423	0.0448013	0.0430802	0.0409743	0.169984	0.189699	0.175224	0.0764933	0.0870358	0.0740904	0.109703	0.0646981	0.0617873	0.0703878	0.0710381	0.0754709	0.0725237	0.0690502	0.0734184	0.0696669	0.355726	0.385749	0.289978	0.11757	0.256234	0.121482	0.382734	0.135615	0.153251	0.116538	0.169425	0.137557	0.128836	0.137317	0.127334	0.158928	3.64873
Neuron group (19)	0.0384497	0.045082	0.0351747	0.0441866	0.0342785	0.0377649	0.0329252	0.0483351	0.0389302	0.0389497	0.0436106	0.0351044	0.0524506	0.0501925	0.0527979	0.0438152	0.133241	0.136701	0.149453	0.0664511	0.116585	0.089867	0.123706	0.06794	0.068058	0.0679117	0.066069	0.0824858	0.0736199	0.0585189	0.0640095	0.0751706	0.318419	0.431973	0.342546	0.18273	0.267885	0.197648	0.345805	0.155298	0.136419	0.153814	0.133619	0.097593	0.149406	0.139828	0.15433	0.170646	3.67796
Neuron group (20)	0.0356853	0.0339005	0.0326111	0.0450479	0.0386857	0.037218	0.0338517	0.0430279	0.0431647	0.0396896	0.0514193	0.0463058	0.0381083	0.0376616	0.0387209	0.0520842	0.0720574	0.0837452	0.111047	0.0652714	0.0945838	0.0858996	0.145575	0.103896	0.0730662	0.0922057	0.0625289	0.0666965	0.0600967	0.0857435	0.0618213	0.0650363	0.128295	0.267827	0.284485	0.149184	0.257161	0.170704	0.355671	0.0910068	0.185258	0.11975	0.1709	0.154391	0.126607	0.129719	0.156283	0.155936	3.93619
Neuron group (21)	0.0409036	0.0381263	0.0419465	0.043986	0.0528935	0.0394376	0.0378377	0.0337719	0.0364415	0.0426329	0.0421481	0.0422323	0.0379591	0.0412186	0.0463238	0.0392941	0.111924	0.083781	0.153868	0.0844453	0.0718556	0.0970086	0.143596	0.0822111	0.0597113	0.062991	0.0629149	0.0757861	0.0807937	0.0796178	0.063841	0.080009	0.300508	0.31176	0.3077	0.107799	0.135347	0.198117	0.408741	0.124312	0.135513	0.145345	0.128567	0.143999	0.115652	0.11633	0.164867	0.125089	3.70864
Neuron group (22)	0.0413372	0.0376987	0.0401263	0.046147	0.0425685	0.041301	0.0436493	0.0451279	0.0636203	0.0556797	0.0398972	0.041948	0.0420677	0.0511411	0.0367387	0.0444471	0.164814	0.105065	0.127299	0.130624	0.0660161	0.122895	0.156035	0.108092	0.0648626	0.0808138	0.0730242	0.0748349	0.0748264	0.0949592	0.0740922	0.0661057	0.319261	0.326857	0.26467	0.272944	0.152393	0.195739	0.274241	0.319201	0.152729	0.177635	0.14761	0.121992	0.185012	0.13548	0.103666	0.161167	3.63583
Neuron group (23)	0.034657	0.0375728	0.0386518	0.0437173	0.0463626	0.0370919	0.0398123	0.0388265	0.0434594	0.0450121	0.0395415	0.0453082	0.0565562	0.0380062	0.0452054	0.0472055	0.111852	0.0815815	0.0893235	0.106503	0.103258	0.113012	0.0868003	0.0852173	0.0698618	0.0723587	0.0645792	0.0700545	0.0735588	0.0725587	0.0630959	0.0829452	0.297833	0.352605	0.140083	0.273217	0.347117	0.239707	0.346774	0.319034	0.159601	0.113982	0.123677	0.159865	0.144389	0.123496	0.16292	0.106059	3.6564
Neuron group (24)	0.0369148	0.0395396	0.0481267	0.0349525	0.039872	0.0416163	0.0460716	0.0441758	0.0386447	0.050743	0.0593933	0.0473701	0.0464654	0.052657	0.0438459	0.0608621	0.138832	0.0977169	0.0694385	0.129688	0.106472	0.118387	0.0714441	0.0935182	0.0669242	0.0734855	0.0657067	0.0775502	0.0619091	0.0797465	0.0658912	0.070286	0.276003	0.288083	0.133758	0.230611	0.351488	0.365418	0.346392	0.306942	0.139716	0.146458	0.126346	0.149673	0.137621	0.13418	0.126426	0.154571	3.64886
Neuron group (25)	0.041525	0.0420114	0.0525022	0.0439025	0.0534397	0.0378598	0.0426477	0.0391296	0.0335397	0.0483769	0.0534536	0.0383603	0.0356601	0.0499923	0.042194	0.039023	0.101419	0.131648	0.0846414	0.0979027	0.0940744	0.102969	0.0776576	0.113772	0.0742422	0.0599658	0.0632364	0.0697824	0.071744	0.0499121	0.0766463	0.0705962	0.31733	0.306096	0.125212	0.295423	0.317164	0.468124	0.274652	0.350686	0.11732	0.147931	0.160831	0.138422	0.165821	0.169534	0.120102	0.149291	3.7267
Neuron group (26)	0.0401747	0.0474227	0.0416773	0.0414966	0.0382023	0.0388228	0.0370443	0.041901	0.0374948	0.0405384	0.0449207	0.044084	0.0424078	0.0502284	0.0423308	0.0393329	0.116712	0.124604	0.0672039	0.0981837	0.0926062	0.106938	0.0809642	0.0698653	0.0712985	0.0790069	0.0658221	0.0650857	0.0629756	0.0614624	0.0749373	0.0781078	0.314651	0.294425	0.148815	0.202111	0.339384	0.4224	0.251751	0.16034	0.128504	0.110849	0.134693	0.130756	0.150453	0.169669	0.119761	0.146294	3.71905
Neuron group (27)	0.0428116	0.0344362	0.0407866	0.0400892	0.0382522	0.0419508	0.0458111	0.0360448	0.0428836	0.0384788	0.0459925	0.0472083	0.044366	0.0448079	0.0440463	0.0416703	0.0987094	0.114184	0.112166	0.0871414	0.067789	0.0989044	0.0780095	0.0832957	0.0795461	0.0762105	0.0743171	0.0785214	0.0762851	0.0644032	0.0672832	0.0681803	0.446675	0.343879	0.196382	0.250151	0.145708	0.40634	0.167091	0.111308	0.177558	0.112996	0.191999	0.171369	0.106097	0.121242	0.160297	0.141871	3.69007
Neuron group (28)	0.0403879	0.0392909	0.0418483	0.0395426	0.0409961	0.0446397	0.0523286	0.0333898	0.044537	0.0359293	0.0403689	0.0415137	0.0439379	0.0547484	0.0398629	0.0491304	0.119926	0.112767	0.0847337	0.118917	0.0865301	0.123563	0.0728748	0.0843709	0.0675277	0.0753058	0.0778298	0.0779328	0.078864	0.0815195	0.0739227	0.0809725	0.335229	0.286193	0.130265	0.139763	0.13452	0.338859	0.226212	0.124254	0.143346	0.111831	0.124771	0.168117	0.162239	0.168729	0.145336	0.143737	3.70778
Neuron group (29)	0.0308105	0.0401355	0.0393183	0.0492042	0.0403247	0.0362206	0.0430418	0.0473071	0.0514258	0.0432668	0.0579135	0.0414972	0.04605	0.043922	0.0422522	0.0434971	0.104126	0.109431	0.0917354	0.0732877	0.0760663	0.111125	0.0736777	0.120753	0.0723171	0.0725165	0.0645106	0.073244	0.067709	0.063265	0.0685651	0.0634058	0.33111	0.236653	0.287149	0.261537	0.154328	0.117424	0.168617	0.313992	0.131843	0.16294	0.205318	0.148494	0.13904	0.154898	0.161599	0.198691	3.67082
Neuron group (30)	0.0509559	0.0431859	0.0360833	0.0417094	0.03839	0.0399088	0.0402205	0.0374454	0.0426772	0.041612	0.0400129	0.038882	0.0422879	0.0482602	0.0429563	0.0438615	0.120132	0.0884627	0.0802964	0.0938651	0.12824	0.0635504	0.12321	0.126756	0.0713622	0.0721082	0.0671508	0.0659097	0.0661046	0.0720917	0.0780472	0.0671192	0.358526	0.136358	0.253152	0.224321	0.296861	0.161208	0.177078	0.285909	0.134706	0.144745	0.167343	0.136552	0.129112	0.172976	0.164507	0.147464	3.7382
Neuron group (31)	0.0413814	0.0440476	0.0558204	0.0413024	0.0326366	0.0468895	0.0397716	0.0391054	0.0468842	0.0447547	0.0440336	0.0471436	0.0442332	0.0503353	0.0441925	0.0379767	0.0841067	0.0898116	0.110364	0.128541	0.117148	0.0932485	0.0762292	0.108705	0.0711314	0.086234	0.069621	0.0702473	0.0826189	0.0686196	0.0626379	0.0831983	0.116482	0.116965	0.193361	0.176875	0.292419	0.12461	0.108958	0.223625	0.185277	0.164447	0.136683	0.12902	0.126245	0.203059	0.160773	0.144217	3.90964
Neuron group (32)	0.0344426	0.0369424	0.0481643	0.0462941	0.0314467	0.0350976	0.039342	0.0404612	0.0394005	0.037564	0.0409665	0.0370576	0.0444537	0.0470197	0.0492552	0.035229	0.077639	0.0770265	0.13088	0.0702364	0.152027	0.0940248	0.103858	0.110097	0.115905	0.0768546	0.0618917	0.0721256	0.0739755	0.0668775	0.0687248	0.0734391	0.303531	0.345354	0.35885	0.169703	0.29746	0.26552	0.194543	0.292761	0.313555	0.163242	0.197727	0.127243	0.115891	0.153494	0.13854	0.121466	3.77026
Neuron group (33)	0.0406169	0.0398217	0.0427252	0.0467879	0.0376247	0.0503736	0.041763	0.0355675	0.0357665	0.0433654	0.0407247	0.0385857	0.0376757	0.0463168	0.0458182	0.055735	0.10252	0.0872213	0.131984	0.0787764	0.0943047	0.097524	0.0895608	0.0650706	0.0888204	0.0650474	0.0725477	0.061694	0.07161	0.0597266	0.0673485	0.0781603	0.292931	0.402241	0.454812	0.163949	0.348519	0.264529	0.174169	0.144115	0.257171	0.143179	0.129726	0.165487	0.142846	0.161807	0.157056	0.151332	3.78565
Neuron group (34)	0.0386197	0.0497531	0.0390937	0.0355187	0.0466349	0.0394215	0.0448492	0.0489326	0.0357688	0.0387455	0.0363845	0.0363068	0.0507735	0.0448713	0.0361762	0.0433858	0.0984722	0.0739679	0.158248	0.122557	0.112398	0.0919448	0.067988	0.0751751	0.0875979	0.0902566	0.0865661	0.0806695	0.0801682	0.0677814	0.0775348	0.0755853	0.292	0.4052	0.375208	0.260099	0.322926	0.269806	0.136307	0.157729	0.249687	0.128202	0.104899	0.108093	0.121548	0.146443	0.145584	0.17885	3.76911
Neuron group (35)	0.0405665	0.0378613	0.0375499	0.0419596	0.0309125	0.0368012	0.043779	0.0374504	0.0421877	0.0411341	0.0642399	0.0397884	0.0550976	0.04375	0.0412296	0.0425477	0.0941235	0.0849623	0.138538	0.0948248	0.104657	0.105352	0.167891	0.136857	0.109358	0.0743542	0.07167	0.0735756	0.0625957	0.0683671	0.0678579	0.0685238	0.381846	0.459354	0.37796	0.268487	0.224021	0.236465	0.20821	0.291081	0.272884	0.126409	0.166332	0.136487	0.162897	0.146595	0.134938	0.149493	3.79384
Neuron group (36)	0.0362308	0.0441465	0.0371147	0.0329923	0.0412068	0.0381078	0.0359904	0.0357754	0.0401766	0.0522797	0.0450257	0.0458038	0.0416623	0.0400961	0.0468016	0.0489044	0.0712349	0.0877699	0.158839	0.120108	0.0933728	0.151821	0.108189	0.125804	0.081539	0.0769204	0.0670294	0.0733044	0.0651083	0.0776736	0.0664366	0.0678521	0.202476	0.391186	0.359648	0.22193	0.260994	0.294148	0.225974	0.311438	0.120386	0.154902	0.135059	0.169916	0.139134	0.137414	0.148615	0.163882	3.90659
Neuron group (37)	0.0423868	0.048229	0.0504572	0.0319232	0.0410292	0.0391845	0.04603	0.0354205	0.0459495	0.0404554	0.0402747	0.0470419	0.0481836	0.0512946	0.0427277	0.0439848	0.0795761	0.0898442	0.131059	0.104546	0.122169	0.119368	0.124175	0.112165	0.0577495	0.0834055	0.072228	0.068943	0.0616476	0.0785326	0.0845986	0.0701657	0.178995	0.384621	0.236756	0.207066	0.28108	0.282933	0.235298	0.362081	0.148393	0.110439	0.131803	0.133618	0.150083	0.121478	0.136397	0.109994	3.84275
Neuron group (38)	0.0427878	0.0450002	0.0497875	0.0379164	0.0437443	0.0373896	0.0445903	0.0341596	0.0332652	0.0416579	0.0337828	0.0430785	0.0424511	0.0369991	0.0414561	0.0419664	0.0744465	0.0801366	0.110582	0.0721736	0.107064	0.127297	0.113221	0.129313	0.0702511	0.073727	0.0740617	0.0764324	0.0554341	0.0739749	0.0720666	0.0548526	0.17963	0.181862	0.179822	0.258202	0.294266	0.263495	0.323151	0.326166	0.130236	0.116046	0.116026	0.119886	0.173333	0.126174	0.140108	0.146245	3.86529
Neuron group (39)	0.03312	0.038643	0.0420042	0.0424875	0.0333804	0.0394218	0.0446091	0.0391278	0.0437164	0.0456961	0.037259	0.0448738	0.0510498	0.0418437	0.0488742	0.0416331	0.0867929	0.148638	0.100825	0.0626214	0.142607	0.11545	0.113859	0.157929	0.0996684	0.075979	0.07882	0.0722542	0.0896113	0.0805781	0.0776451	0.0750556	0.145176	0.158211	0.188821	0.2624	0.246319	0.248194	0.369035	0.356129	0.200472	0.12603	0.108798	0.19613	0.14353	0.135262	0.181033	0.195342	3.83036
Neuron group (40)	0.0469213	0.0425145	0.0487793	0.0415018	0.0366662	0.046716	0.0355999	0.0372168	0.0389517	0.0382695	0.0449441	0.056121	0.0479785	0.0455952	0.0423277	0.0446521	0.10115	0.12231	0.0882637	0.0760561	0.0621379	0.130973	0.120642	0.0718593	0.0916347	0.0740525	0.0691175	0.0695769	0.0686299	0.0647494	0.0698873	0.062943	0.337307	0.225926	0.164522	0.285842	0.14261	0.275676	0.344912	0.140878	0.163086	0.144032	0.138375	0.138825	0.154359	0.168882	0.17131	0.185698	3.71662
Neuron group (41)	0.0368032	0.0350441	0.0437492	0.0382758	0.0358584	0.0385668	0.0402758	0.0374915	0.0391125	0.0505374	0.0397476	0.0499675	0.0538578	0.0405529	0.0401174	0.037439	0.135392	0.103898	0.0653495	0.0922254	0.151109	0.090386	0.131978	0.0896243	0.0915673	0.0702544	0.0747702	0.0788909	0.0653776	0.0659616	0.0807395	0.0756392	0.318777	0.283862	0.174821	0.155192	0.350835	0.131907	0.389971	0.241992	0.193164	0.1812	0.16781	0.104174	0.123984	0.142583	0.16939	0.140419	3.61783
Neuron group (42)	0.0368782	0.0354293	0.0463572	0.0377403	0.0308064	0.0418284	0.0362035	0.0404205	0.0496295	0.0479477	0.0373905	0.052057	0.0601832	0.0537872	0.0589	0.0428207	0.116897	0.120115	0.0652259	0.0702049	0.136211	0.0822301	0.128644	0.0940668	0.0769896	0.0870218	0.0718541	0.0659416	0.072259	0.0846666	0.0706344	0.06818	0.357961	0.273999	0.166841	0.128166	0.364764	0.122777	0.307665	0.270448	0.0992005	0.131077	0.186846	0.124782	0.14641	0.14231	0.157545	0.161366	3.62921
Neuron group (43)	0.0362554	0.0422114	0.0457705	0.0500841	0.0311325	0.0403501	0.0420679	0.0367045	0.0381856	0.0466515	0.0434292	0.0426493	0.046434	0.0460425	0.0490574	0.0392387	0.111425	0.113283	0.0667205	0.114357	0.124901	0.074355	0.137883	0.0925432	0.0827114	0.0757389	0.0664844	0.0781482	0.0652331	0.0647889	0.0664524	0.0761178	0.313394	0.306832	0.140044	0.173103	0.358931	0.173322	0.300665	0.289847	0.217567	0.189784	0.163811	0.204751	0.200291	0.186535	0.112403	0.149401	3.67583
Neuron group (44)	0.0376445	0.0522261	0.0443726	0.0532949	0.0340375	0.0509603	0.0485465	0.0364207	0.0406392	0.0495741	0.0402837	0.05041	0.0468549	0.0440294	0.0528404	0.0477047	0.149581	0.0996416	0.0715932	0.0955571	0.132139	0.0912125	0.085378	0.117747	0.0967102	0.0843751	0.0655462	0.0633684	0.0655906	0.0714636	0.0716597	0.0733791	0.334855	0.127978	0.156548	0.253956	0.361309	0.154444	0.163772	0.240136	0.160114	0.264666	0.149744	0.168329	0.150075	0.187898	0.135821	0.155439	3.70873
Neuron group (45)	0.037992	0.044383	0.0423567	0.0435128	0.0364601	0.0428283	0.0426363	0.0417818	0.037133	0.0412243	0.0400585	0.0481278	0.0477744	0.051464	0.0392241	0.0457618	0.07738	0.0821341	0.144497	0.0871666	0.200613	0.0686825	0.0687875	0.0733841	0.101504	0.0969536	0.0730208	0.0606127	0.0727442	0.0694594	0.0638033	0.0892374	0.174306	0.155294	0.318469	0.26321	0.367824	0.138657	0.171169	0.116526	0.153371	0.259016	0.130978	0.140307	0.16172	0.193252	0.127012	0.13984	3.88063
Neuron group (46)	0.0371759	0.0437313	0.0410147	0.0400797	0.0445759	0.0379377	0.0426367	0.0434434	0.0356099	0.0366175	0.0463512	0.0391989	0.0389164	0.0455414	0.0546577	0.0406166	0.0778842	0.0907468	0.103033	0.0712009	0.0937675	0.0856311	0.0807584	0.0876793	0.0906845	0.150197	0.0592103	0.0655801	0.0707772	0.074826	0.0707595	0.0578171	0.155226	0.105655	0.322624	0.159609	0.384429	0.100254	0.102642	0.226851	0.134832	0.255756	0.198658	0.165279	0.130759	0.141372	0.116254	0.204353	3.87254
Neuron group (47)	0.038559	0.0519758	0.039515	0.0540695	0.0428796	0.0371969	0.0387613	0.0551786	0.0419889	0.0402864	0.0472884	0.0470886	0.0372581	0.0472701	0.0563139	0.0471263	0.0752201	0.0686606	0.138425	0.0779719	0.0883162	0.105396	0.0686283	0.065365	0.14445	0.138172	0.0669842	0.0840778	0.0761451	0.077272	0.0673062	0.0666367	0.121377	0.157552	0.29889	0.143785	0.125359	0.345616	0.126123	0.212486	0.186026	0.211026	0.179084	0.13002	0.148402	0.141015	0.140704	0.20516	3.93882
Neuron group (48)	0.0338738	0.0354545	0.0336833	0.0391986	0.0472822	0.0405463	0.0392265	0.0436802	0.0360769	0.0316896	0.042726	0.0412126	0.0589729	0.0608093	0.0445247	0.042061	0.112216	0.122518	0.133167	0.114913	0.0848282	0.119113	0.132454	0.0761441	0.142227	0.0703088	0.0709153	0.0843648	0.0779303	0.0663688	0.0729509	0.0667062	0.241562	0.317393	0.322782	0.142715	0.127945	0.346438	0.251255	0.24154	0.242985	0.0864569	0.119254	0.122789	0.13218	0.162883	0.157864	0.121526	3.75697
Neuron group (49)	0.037303	0.0364685	0.0361229	0.0362802	0.0393286	0.038406	0.0435249	0.0377079	0.0389975	0.0440047	0.0446323	0.046037	0.0379547	0.038354	0.0509438	0.0372444	0.089979	0.174929	0.139213	0.118096	0.135108	0.10162	0.124352	0.0739662	0.135371	0.0672764	0.0716419	0.0864252	0.0678489	0.0808097	0.0684887	0.0771081	0.266337	0.315526	0.322811	0.0925258	0.344656	0.399997	0.25832	0.118221	0.308085	0.138967	0.135953	0.195056	0.182816	0.112991	0.192875	0.144468	3.75749
Neuron group (50)	0.0409712	0.0449888	0.0378082	0.0394192	0.0395595	0.0376411	0.0442336	0.0443466	0.0387276	0.0425633	0.0435158	0.0508975	0.0506329	0.0397806	0.0419468	0.0390923	0.0905389	0.100984	0.133036	0.175237	0.158831	0.0998714	0.116192	0.0881517	0.104117	0.0955736	0.0702669	0.0756668	0.0597208	0.0676416	0.0583472	0.0644746	0.28112	0.374431	0.156406	0.141577	0.395299	0.346269	0.295273	0.117668	0.296359	0.115406	0.12364	0.135361	0.135376	0.110742	0.123114	0.170506	3.72908
Neuron group (51)	0.0422015	0.0356348	0.0467195	0.0371147	0.0376606	0.0424013	0.0434446	0.0343208	0.0433382	0.0407636	0.0441188	0.0463826	0.0675784	0.0419897	0.0390054	0.0510567	0.103916	0.106448	0.0837006	0.183838	0.130478	0.0591599	0.10749	0.0891172	0.142891	0.0794946	0.0686645	0.0646467	0.0699712	0.0818866	0.0658104	0.0678678	0.219087	0.287611	0.151909	0.237016	0.459152	0.158242	0.268235	0.135232	0.303799	0.132821	0.146916	0.11037	0.135693	0.146782	0.143254	0.132477	3.75119
Neuron group (52)	0.0405976	0.034173	0.0406051	0.0339043	0.0429965	0.036515	0.0409072	0.0421879	0.038289	0.0383567	0.0442196	0.0423446	0.0433797	0.0515311	0.042226	0.0457438	0.0893374	0.112379	0.104251	0.133162	0.119469	0.0699832	0.156769	0.0799282	0.143491	0.113307	0.076487	0.0680555	0.0782414	0.069741	0.06547	0.0917937	0.15105	0.333794	0.157358	0.371978	0.389662	0.133879	0.25639	0.235527	0.284553	0.205757	0.14458	0.192786	0.1138	0.118867	0.110312	0.119903	3.8867
Neuron group (53)	0.0374657	0.0507671	0.0420957	0.0393507	0.036933	0.0492338	0.0396475	0.0399809	0.0428747	0.0421996	0.0359394	0.0471695	0.0541333	0.0410544	0.0398323	0.0462158	0.0697051	0.102916	0.0867581	0.136455	0.155775	0.0717876	0.158089	0.0792164	0.0681576	0.125171	0.0896023	0.0754176	0.0746554	0.0940886	0.0659335	0.0816402	0.18268	0.0814776	0.135281	0.284503	0.408046	0.127847	0.248804	0.200268	0.114905	0.203028	0.322325	0.126138	0.13147	0.142087	0.149357	0.129104	3.90741
Neuron group (54)	0.0365631	0.0367867	0.0438746	0.0381408	0.0459559	0.0352555	0.0564796	0.0422132	0.0431041	0.0350633	0.0389875	0.045209	0.0462505	0.0400811	0.0412963	0.0459717	0.0652401	0.0677115	0.070355	0.143355	0.162717	0.111117	0.0650248	0.0737522	0.070116	0.101057	0.0761126	0.0763959	0.0682189	0.0720696	0.0766092	0.0806364	0.179331	0.139367	0.152191	0.303789	0.371004	0.327714	0.155623	0.172889	0.137266	0.293722	0.297888	0.155345	0.112307	0.168854	0.129504	0.129783	3.88499
Neuron group (55)	0.0427337	0.033484	0.037214	0.0403253	0.0476309	0.0395162	0.0378246	0.0449982	0.0511299	0.0337962	0.0334049	0.0490095	0.0379567	0.0474726	0.0492836	0.0385693	0.134985	0.15149	0.080742	0.15631	0.147737	0.121807	0.0954256	0.0928655	0.0626766	0.0968209	0.0931588	0.0728146	0.0753339	0.0712436	0.0766859	0.071993	0.259538	0.0717308	0.140778	0.321379	0.189477	0.436926	0.242448	0.166422	0.123711	0.291143	0.333069	0.163903	0.114764	0.133211	0.124429	0.135612	3.71075
Neuron group (56)	0.0382182	0.0362536	0.0473773	0.0389677	0.0592789	0.0344571	0.0332131	0.0358944	0.0404016	0.0361082	0.037232	0.0521142	0.0403936	0.0382214	0.0478207	0.0489643	0.129587	0.103993	0.0819213	0.118469	0.145374	0.129727	0.0994383	0.0851802	0.0854633	0.107198	0.0909484	0.0688812	0.0755397	0.0762167	0.082065	0.0758654	0.245857	0.298273	0.247702	0.275559	0.159546	0.405137	0.268674	0.143302	0.193117	0.384004	0.351616	0.134504	0.108787	0.16652	0.106762	0.140556	3.68167
Neuron group (57)	0.0365814	0.0387493	0.041873	0.0389512	0.0431083	0.0334914	0.0399191	0.0527451	0.038899	0.0370371	0.0370903	0.0495844	0.0443037	0.041036	0.043617	0.0459375	0.167786	0.11313	0.0675341	0.0770748	0.130193	0.114962	0.136965	0.102029	0.0886327	0.100695	0.095375	0.0679794	0.0787337	0.0698009	0.0687208	0.0573628	0.276608	0.233127	0.12465	0.145426	0.116044	0.475214	0.195581	0.22866	0.167533	0.351699	0.368805	0.144412	0.121331	0.15817	0.139907	0.190952	3.6314
Neuron group (58)	0.0471011	0.0344576	0.0344397	0.0440841	0.053221	0.0382466	0.049189	0.0366406	0.0373664	0.0356515	0.0391173	0.0507698	0.0451037	0.0480737	0.0362381	0.0606171	0.161261	0.12939	0.0746563	0.0717016	0.13532	0.142791	0.112394	0.0816975	0.0950304	0.0875786	0.107411	0.0780721	0.0707617	0.076741	0.0866189	0.0737292	0.265457	0.30304	0.263108	0.176287	0.0979686	0.447231	0.291199	0.248797	0.185298	0.314715	0.215827	0.120171	0.114877	0.159424	0.138226	0.183272	3.68457
Neuron group (59)	0.0331256	0.0402237	0.042858	0.0457853	0.0460007	0.0424506	0.0448425	0.0400477	0.0359913	0.0340873	0.0470948	0.043692	0.0435985	0.0516386	0.0465107	0.0582489	0.121823	0.105479	0.0858687	0.06734	0.0712032	0.114763	0.0743537	0.106266	0.0704684	0.10469	0.112726	0.0738746	0.0614482	0.065477	0.0796561	0.0746391	0.280187	0.278858	0.276983	0.136658	0.155296	0.480856	0.161059	0.240806	0.164669	0.24497	0.200258	0.125057	0.156508	0.159887	0.129223	0.151489	3.65818
Neuron group (60)	0.0366865	0.0466022	0.05199	0.0343759	0.0501374	0.0363884	0.0451563	0.0356432	0.0357694	0.0407194	0.0360542	0.0580166	0.0437696	0.0534251	0.0454493	0.0359558	0.149494	0.147515	0.075317	0.0765741	0.0664448	0.100584	0.0668809	0.0794378	0.102336	0.127326	0.105223	0.068851	0.0604776	0.0766882	0.0719538	0.0691783	0.195317	0.198496	0.139544	0.123127	0.136468	0.106034	0.174022	0.231637	0.42028	0.19151	0.213461	0.163077	0.171256	0.112688	0.146648	0.102302	3.68924
Neuron group (61)	0.0487314	0.0475735	0.0525516	0.0428785	0.0435872	0.0420518	0.0543868	0.0544404	0.0443817	0.0433153	0.038108	0.0411593	0.0460224	0.0358996	0.0557607	0.0387813	0.15068	0.0704249	0.0624504	0.10253	0.0846128	0.0994537	0.0687467	0.0734007	0.100728	0.126375	0.103268	0.0719741	0.0633059	0.0746216	0.077041	0.0662436	0.256754	0.123179	0.146894	0.226797	0.115993	0.353341	0.158108	0.149315	0.441928	0.129375	0.193327	0.186153	0.18274	0.12188	0.18167	0.164579	3.67439
Neuron group (62)	0.033749	0.0411216	0.0388432	0.0345972	0.0402911	0.0460664	0.0371645	0.0354499	0.0401753	0.0427852	0.0399015	0.043478	0.0454357	0.0466012	0.0339088	0.0622158	0.119703	0.0732161	0.0864296	0.0949872	0.145701	0.134564	0.102034	0.0715681	0.117853	0.07339	0.0612312	0.118845	0.0723389	0.0836247	0.0820726	0.0800875	0.253825	0.190105	0.260501	0.31277	0.400692	0.374516	0.390691	0.222801	0.40971	0.150852	0.127215	0.167556	0.167437	0.168736	0.119025	0.11253	3.64088
Neuron group (63)	0.0405627	0.0346176	0.041044	0.0383111	0.0395637	0.0423004	0.0362907	0.0348651	0.0403011	0.0424711	0.0499458	0.0478337	0.0462444	0.0469557	0.0498819	0.0445718	0.104415	0.083188	0.0918398	0.115332	0.154076	0.12503	0.13539	0.0783889	0.113289	0.0906124	0.080011	0.128836	0.0622275	0.0708178	0.061791	0.0781895	0.259579	0.250908	0.248455	0.266241	0.388633	0.416892	0.378407	0.194993	0.397601	0.170685	0.126668	0.300148	0.125886	0.148747	0.203144	0.110557	3.65597
Neuron group (64)	0.0316905	0.0347918	0.0500337	0.0432529	0.0425498	0.0427525	0.0355071	0.0438259	0.0359466	0.0458478	0.0400563	0.0416124	0.0455673	0.0492174	0.0409004	0.0479972	0.127643	0.0790176	0.0624392	0.118178	0.118815	0.119573	0.100762	0.132877	0.0987668	0.0701585	0.0794089	0.15219	0.0732882	0.0803121	0.0671039	0.0662301	0.231841	0.230005	0.180447	0.279437	0.377374	0.390139	0.380093	0.322373	0.356747	0.148609	0.141097	0.377198	0.16748	0.188185	0.151055	0.139224	3.7419
Neuron group (65)	0.0382265	0.0367401	0.0391383	0.0425218	0.0441492	0.0445405	0.0390412	0.0454776	0.0508307	0.0334305	0.0399592	0.0435825	0.036011	0.0465371	0.0479367	0.0365323	0.0745839	0.0930644	0.0800788	0.0836201	0.10524	0.150021	0.0858806	0.112612	0.0995043	0.105529	0.156617	0.14649	0.076216	0.0719612	0.0710989	0.0822178	0.145705	0.247922	0.134659	0.0934038	0.407355	0.367491	0.402553	0.462587	0.129246	0.299486	0.0451355	0.344906	0.104066	0.133643	0.183793	0.0973931	3.9028
Neuron group (66)	0.0418263	0.041876	0.0380483	0.0614016	0.0369967	0.0467838	0.0388022	0.0535992	0.0492005	0.0356199	0.0385541	0.0386277	0.0453422	0.0502647	0.0424971	0.0360902	0.0789944	0.0842402	0.120854	0.144909	0.126433	0.131422	0.114924	0.126565	0.0918345	0.140578	0.140421	0.12122	0.0771036	0.0655193	0.0742971	0.0779802	0.441278	0.239244	0.240306	0.204465	0.347267	0.256429	0.297667	0.420692	0.120073	0.284207	0.278202	0.318449	0.197518	0.165474	0.138596	0.0851878	3.72028
Neuron group (67)	0.0458096	0.0434264	0.0366611	0.0378514	0.0395147	0.0534094	0.0353299	0.0593951	0.0444341	0.0437238	0.0306219	0.0387734	0.0470754	0.0438112	0.0449102	0.0455743	0.0967649	0.0643944	0.121666	0.15781	0.0740795	0.143959	0.100967	0.139265	0.0821477	0.0991038	0.15195	0.114185	0.0651406	0.0891198	0.0660303	0.0635442	0.367012	0.241163	0.234416	0.322215	0.140647	0.196397	0.15422	0.393776	0.131009	0.316316	0.261987	0.277195	0.123814	0.16959	0.148254	0.159954	3.70954
Neuron group (68)	0.0374111	0.0440388	0.0370712	0.0433721	0.0366766	0.0523201	0.0376843	0.0602866	0.0456941	0.0454737	0.0320947	0.0391902	0.036104	0.0433789	0.0410631	0.0498367	0.0887389	0.0778024	0.107236	0.129532	0.0801226	0.1665	0.101084	0.152	0.080577	0.11721	0.143691	0.116542	0.073215	0.0693375	0.068652	0.0860124	0.438698	0.166369	0.228823	0.354394	0.164319	0.17261	0.322163	0.440861	0.139612	0.33064	0.270007	0.275632	0.109213	0.154073	0.101632	0.156617	3.66502
Neuron group (69)	0.0435828	0.0381742	0.0409392	0.0372721	0.0426006	0.049929	0.0369504	0.0373516	0.0462524	0.0344952	0.0363502	0.0513265	0.0474015	0.0573506	0.0538238	0.041876	0.090605	0.0724738	0.165543	0.223897	0.0710162	0.118741	0.0869573	0.15362	0.0752586	0.101971	0.130009	0.140104	0.0684684	0.0678235	0.0710027	0.0615733	0.383825	0.186162	0.289428	0.363165	0.15222	0.192322	0.298934	0.217681	0.169173	0.362663	0.300586	0.124459	0.186068	0.11102	0.148817	0.140697	3.71271
Neuron group (70)	0.0365984	0.0428125	0.0329982	0.0448813	0.0445849	0.0416312	0.0362163	0.0351429	0.0509718	0.0415629	0.0295166	0.0315532	0.0474709	0.0457119	0.0386206	0.0358688	0.0874476	0.0664624	0.139028	0.16307	0.103321	0.118796	0.0980111	0.150471	0.0788068	0.067263	0.136503	0.138245	0.0694519	0.0748306	0.0627164	0.0673558	0.344881	0.232033	0.0954877	0.402728	0.157417	0.110119	0.338426	0.259268	0.134857	0.168814	0.255848	0.0736446	0.122017	0.110356	0.142699	0.116806	3.7122
Neuron group (71)	0.0369538	0.0389372	0.0517644	0.0480249	0.0357078	0.0425211	0.0428515	0.0483723	0.0444832	0.0478948	0.0390182	0.0394575	0.0469751	0.0423725	0.0489727	0.0390785	0.0818044	0.0848759	0.0767512	0.133798	0.0859779	0.0697064	0.0847407	0.12719	0.0936277	0.0713795	0.0690721	0.112044	0.0645271	0.0666182	0.0721446	0.0723783	0.181526	0.255297	0.130671	0.344041	0.170346	0.19415	0.320795	0.261624	0.108635	0.213212	0.182721	0.295494	0.143959	0.151268	0.148175	0.143795	3.82528
Neuron group (72)	0.037835	0.0407137	0.0461603	0.0362233	0.0375647	0.0394173	0.043902	0.0419918	0.0327621	0.0463143	0.0421617	0.0438327	0.0441625	0.0457346	0.0414232	0.0415067	0.0763975	0.0712881	0.076984	0.119959	0.119179	0.0680363	0.0802648	0.118235	0.101508	0.0924527	0.0994237	0.133397	0.15725	0.0668043	0.0699948	0.063666	0.22565	0.266171	0.120883	0.353852	0.383072	0.176438	0.401402	0.249687	0.251802	0.16123	0.3708	0.321196	0.258731	0.154047	0.17731	0.12942	3.7945
Neuron group (73)	0.0351211	0.0495908	0.0355787	0.0460253	0.0380018	0.0334121	0.0378933	0.0368539	0.0475789	0.0470993	0.0495662	0.0378787	0.0344731	0.044373	0.0361733	0.0423742	0.0865651	0.0628645	0.0652697	0.0673578	0.159115	0.0731128	0.0758435	0.206754	0.116973	0.0700262	0.104157	0.10471	0.106534	0.0727519	0.0733791	0.0623206	0.249976	0.163045	0.113334	0.189046	0.434782	0.171477	0.205467	0.0459078	0.215656	0.159565	0.389803	0.321299	0.327359	0.141053	0.189114	0.161146	3.83182
Neuron group (74)	0.0354962	0.0410429	0.034253	0.0445655	0.0341026	0.039146	0.0433491	0.0356481	0.0406299	0.0513383	0.0361565	0.0378367	0.0407734	0.0469094	0.0451246	0.0447177	0.0942664	0.174535	0.126102	0.101656	0.161933	0.0644839	0.078033	0.0956827	0.103674	0.069186	0.109611	0.12028	0.127265	0.0670682	0.0859994	0.0664716	0.193687	0.331669	0.105225	0.242341	0.356893	0.120687	0.215933	0.275839	0.195188	0.156545	0.316317	0.286855	0.405279	0.141485	0.157004	0.165232	3.79151
Neuron group (75)	0.0456102	0.0344835	0.0503709	0.0392878	0.042674	0.0359399	0.0388035	0.0366059	0.0402001	0.0479141	0.0401447	0.0383265	0.0456773	0.0417653	0.044033	0.0398782	0.0863406	0.110574	0.143306	0.0992362	0.110398	0.0737128	0.0731458	0.11246	0.116994	0.0722804	0.0982688	0.109622	0.127071	0.0798741	0.0687234	0.0730819	0.237477	0.401422	0.286721	0.231543	0.463257	0.15638	0.227946	0.30945	0.217091	0.121898	0.375858	0.286891	0.313843	0.169234	0.178869	0.132269	3.84227
Neuron group (76)	0.036792	0.0337227	0.0369349	0.034824	0.0402154	0.0498393	0.0367311	0.0313823	0.0336562	0.0477365	0.0381901	0.030084	0.044073	0.0440059	0.0535919	0.046488	0.102561	0.0935996	0.160321	0.106063	0.163008	0.0866698	0.0717785	0.0983937	0.0951847	0.132484	0.0792023	0.152392	0.131909	0.0786795	0.0787145	0.0686075	0.150566	0.360281	0.334321	0.234123	0.342655	0.142144	0.125374	0.246682	0.090122	0.272075	0.141099	0.211689	0.358916	0.15385	0.13663	0.145231	3.86291
Neuron group (77)	0.0441253	0.040976	0.0413447	0.0416197	0.040323	0.0347588	0.0445478	0.0331307	0.0368382	0.0393276	0.043389	0.0493318	0.0370226	0.0374111	0.0448836	0.0416295	0.0976425	0.128596	0.124357	0.11403	0.189509	0.123448	0.0742722	0.118059	0.134518	0.138397	0.105965	0.0779254	0.118972	0.0646177	0.0693407	0.0926864	0.14382	0.389793	0.377462	0.202063	0.374305	0.132467	0.139269	0.266684	0.252515	0.317971	0.323854	0.14457	0.328946	0.183119	0.134301	0.124788	3.85835
Neuron group (78)	0.0476575	0.0343373	0.0396335	0.053678	0.0437539	0.0378564	0.0469446	0.0352375	0.0371254	0.0366305	0.0332649	0.0374601	0.0365524	0.0533629	0.0398144	0.0415882	0.0696721	0.19284	0.153257	0.0715528	0.0816773	0.133927	0.0846293	0.141415	0.103967	0.112434	0.123813	0.073049	0.0857864	0.0595139	0.0656311	0.0693069	0.144996	0.379937	0.336026	0.193447	0.154154	0.123433	0.184198	0.253375	0.2974	0.243152	0.299526	0.150734	0.115024	0.163579	0.174081	0.122767	3.95141
Neuron group (79)	0.0409988	0.041467	0.0376363	0.0428604	0.0432275	0.0322326	0.0391231	0.0372373	0.0391525	0.043463	0.0391405	0.0475125	0.0497799	0.0522243	0.0401764	0.0441858	0.107898	0.17866	0.140099	0.0667284	0.0670298	0.174308	0.0869863	0.128073	0.157404	0.115445	0.0973934	0.0628639	0.113349	0.0752639	0.0712994	0.0570095	0.295431	0.330267	0.376582	0.153208	0.195405	0.463981	0.162936	0.227284	0.261471	0.317379	0.32541	0.138034	0.288871	0.157341	0.171365	0.153079	3.74016
Neuron group (80)	0.0380525	0.0343858	0.0402584	0.047979	0.0393857	0.0382521	0.0454806	0.0407195	0.0403387	0.044945	0.0334179	0.035571	0.0495485	0.0449944	0.0437314	0.0363561	0.0889584	0.0655753	0.177593	0.142341	0.0820894	0.163826	0.232501	0.109294	0.10264	0.084722	0.135252	0.0796915	0.106224	0.0643688	0.0677676	0.0688459	0.310791	0.157811	0.341469	0.218884	0.12506	0.58651	0.235568	0.10441	0.276172	0.114468	0.29645	0.139993	0.316138	0.11868	0.146082	0.14385	3.76722
Neuron group (81)	0.046463	0.0382384	0.0437551	0.0422895	0.0415541	0.0389615	0.0503356	0.0410623	0.0382665	0.0409543	0.0385687	0.0364526	0.045117	0.0457411	0.0525115	0.0368937	0.0998325	0.0737739	0.195064	0.108468	0.0710267	0.13513	0.132885	0.07276	0.130691	0.0700238	0.151375	0.151286	0.131019	0.0674824	0.0646627	0.077721	0.231018	0.157842	0.19279	0.22105	0.178115	0.585834	0.28088	0.135141	0.29467	0.151049	0.261292	0.189227	0.273885	0.133163	0.133911	0.154851	3.76582
Neuron group (82)	0.0506359	0.0436202	0.0401909	0.0485959	0.0384362	0.0412895	0.0394712	0.0529393	0.0523241	0.036706	0.035085	0.0435096	0.0353154	0.0413292	0.0470607	0.0455186	0.109505	0.0995509	0.0921722	0.131833	0.112799	0.143278	0.172902	0.0681379	0.0707812	0.0662001	0.0806874	0.125015	0.116103	0.0888207	0.0863767	0.0725903	0.182393	0.209156	0.170197	0.229592	0.227653	0.591685	0.271297	0.137208	0.409187	0.135494	0.120344	0.4512	0.285835	0.122554	0.113338	0.127273	3.67987
Neuron group (83)	0.0461282	0.0525193	0.0372141	0.0416065	0.0376283	0.0374122	0.0356704	0.0441203	0.0383612	0.0406025	0.0361522	0.0382877	0.0369332	0.0357582	0.0511915	0.0449508	0.183862	0.0735625	0.0906754	0.101638	0.119455	0.127063	0.165201	0.122197	0.0893147	0.0827381	0.14629	0.183118	0.0949652	0.120768	0.0730241	0.0703033	0.328918	0.182373	0.200412	0.233174	0.237022	0.600297	0.301154	0.275804	0.39368	0.13658	0.347633	0.383365	0.275964	0.263999	0.174358	0.174681	3.67503
Neuron group (84)	0.0520277	0.0374317	0.0490433	0.0423985	0.0329461	0.0474861	0.0368497	0.0357334	0.0376187	0.0481824	0.035532	0.0397515	0.037078	0.0433181	0.0383816	0.0589967	0.132165	0.0867319	0.0706033	0.0750523	0.120144	0.154543	0.11841	0.145492	0.0835191	0.072497	0.137151	0.213118	0.0877129	0.114341	0.0807148	0.0718788	0.341333	0.19643	0.190659	0.118835	0.231271	0.574263	0.287438	0.244478	0.324555	0.17169	0.395683	0.412811	0.162403	0.251019	0.126964	0.165736	3.68426
Neuron group (85)	0.0407263	0.0399393	0.0468738	0.0418698	0.03654	0.0395098	0.0423778	0.0376282	0.0402708	0.0427355	0.0467914	0.0407161	0.0458234	0.0482393	0.0404433	0.0433546	0.15098	0.0821434	0.0820165	0.112654	0.119763	0.146205	0.0764412	0.135619	0.086537	0.115406	0.130903	0.23924	0.0732807	0.121493	0.0690946	0.0740591	0.371014	0.194838	0.191793	0.22307	0.246381	0.511065	0.140493	0.26264	0.39405	0.17323	0.370014	0.387017	0.107261	0.282782	0.14597	0.148326	3.63284
Neuron group (86)	0.0398204	0.0427573	0.0372094	0.040422	0.0441825	0.0433611	0.041227	0.0382579	0.0333871	0.0474663	0.0327525	0.0402095	0.0409759	0.0370772	0.0496433	0.0444869	0.166583	0.0716705	0.0868531	0.0992285	0.0767313	0.0707926	0.0859221	0.131369	0.0969809	0.117168	0.143914	0.210118	0.0874323	0.116209	0.0731238	0.0769896	0.456504	0.17886	0.217862	0.200523	0.140599	0.149842	0.144003	0.31699	0.2975	0.311974	0.361669	0.397889	0.135182	0.236545	0.194914	0.130948	3.60957
Neuron group (87)	0.0361037	0.0353198	0.0484803	0.0367964	0.0372264	0.0462763	0.0415285	0.0403782	0.0396574	0.0413635	0.0482352	0.0451704	0.0377448	0.0614545	0.0392689	0.0502302	0.117055	0.0945944	0.0998625	0.115577	0.0675453	0.0654616	0.0675803	0.172836	0.132569	0.0937144	0.126944	0.214788	0.111191	0.201005	0.0742408	0.0661214	0.514066	0.165559	0.368258	0.0827633	0.162433	0.136296	0.189476	0.235258	0.26066	0.318459	0.429997	0.356037	0.185789	0.167419	0.149229	0.195132	3.62584
Neuron group (88)	0.0415202	0.0387447	0.0345014	0.0410441	0.0361469	0.0367373	0.0326846	0.0455473	0.0350355	0.0409669	0.0446827	0.035725	0.0362245	0.0377319	0.0396329	0.046574	0.13716	0.0770712	0.113231	0.0938819	0.107213	0.0685515	0.0877645	0.0670274	0.106384	0.124315	0.069732	0.138172	0.139538	0.153471	0.0760226	0.0664433	0.404847	0.15813	0.362427	0.206976	0.267187	0.139448	0.343549	0.157197	0.214987	0.331478	0.153485	0.157582	0.272763	0.306088	0.149209	0.125198	3.63664
Neuron group (89)	0.0358936	0.0392267	0.0335265	0.0356396	0.046024	0.0413993	0.0382913	0.0436632	0.0415401	0.0408544	0.0408549	0.0326006	0.0335645	0.0360209	0.0462306	0.0394481	0.120502	0.0714036	0.100787	0.0941259	0.143249	0.0811429	0.0876688	0.106198	0.0900127	0.122152	0.0827743	0.0955323	0.137911	0.194348	0.0737857	0.0962313	0.420769	0.161628	0.334874	0.216153	0.30256	0.191889	0.284259	0.267595	0.302518	0.311525	0.136373	0.161985	0.272911	0.300251	0.183814	0.139336	3.60559
Neuron group (90)	0.03952	0.0406706	0.0378893	0.0337935	0.0335568	0.0463352	0.038409	0.034314	0.0419899	0.0479491	0.0394203	0.0372922	0.0349777	0.0392853	0.0434534	0.0474986	0.133388	0.0702051	0.113916	0.0698121	0.096309	0.0792127	0.103801	0.117045	0.0657728	0.127087	0.0907338	0.0886592	0.106542	0.17576	0.0979628	0.0656124	0.504394	0.164955	0.37631	0.242322	0.330038	0.197205	0.328881	0.240308	0.155465	0.265222	0.279901	0.129552	0.299768	0.290521	0.23241	0.126329	3.63231
Neuron group (91)	0.0371111	0.0392426	0.0471063	0.0397809	0.0448945	0.0402826	0.0351167	0.0405626	0.0438552	0.0429273	0.0395414	0.0505718	0.0370358	0.0428589	0.0463494	0.0424187	0.141255	0.117165	0.133927	0.0762215	0.129303	0.0794531	0.076064	0.128271	0.0805712	0.0985672	0.0797014	0.0746383	0.10382	0.190773	0.081087	0.0657715	0.49022	0.335103	0.310936	0.26905	0.316856	0.189505	0.364027	0.224497	0.121398	0.283741	0.245101	0.159488	0.320977	0.277826	0.209417	0.131943	3.63115
Neuron group (92)	0.0319277	0.0311123	0.0421155	0.0383017	0.0332461	0.0449822	0.0507211	0.0360895	0.045562	0.0404559	0.0422244	0.0420909	0.035491	0.0426251	0.0427813	0.0565391	0.182276	0.114263	0.0821509	0.0690022	0.136654	0.0654793	0.0828721	0.112467	0.085038	0.0985797	0.0739657	0.0701356	0.122079	0.183431	0.0633886	0.0659985	0.0938257	0.294938	0.159641	0.21594	0.298641	0.142162	0.152551	0.281729	0.0992071	0.293587	0.161977	0.162005	0.323324	0.292098	0.158083	0.192469	3.61029
Neuron group (93)	0.0339844	0.0369801	0.0414671	0.042582	0.0420017	0.0273619	0.0424755	0.045787	0.0397501	0.0403488	0.0402939	0.0607746	0.0416294	0.04262	0.0458128	0.0365352	0.124904	0.107369	0.081378	0.0756252	0.0756585	0.117179	0.0716488	0.105507	0.0631267	0.127671	0.0822153	0.0761061	0.0844198	0.153247	0.0779135	0.068897	0.49987	0.330521	0.138415	0.254833	0.200702	0.0599186	0.14927	0.131142	0.139475	0.300583	0.278564	0.187998	0.117996	0.315028	0.204643	0.105512	3.58041
Neuron group (94)	0.0441412	0.0393457	0.0421716	0.034002	0.0433062	0.0395404	0.0381435	0.0414581	0.0357311	0.0354571	0.0395524	0.0375259	0.0374371	0.0425191	0.0454778	0.0445345	0.136956	0.098681	0.0788533	0.105141	0.122106	0.162289	0.0600666	0.0873896	0.0743439	0.129614	0.0892318	0.0729075	0.118998	0.204027	0.0683742	0.0755559	0.448008	0.333065	0.145011	0.127037	0.283363	0.347376	0.151745	0.143217	0.16116	0.313291	0.234206	0.186029	0.257776	0.385091	0.199436	0.126701	3.66732
Neuron group (95)	0.0462909	0.0352925	0.040348	0.0375656	0.0391783	0.0390154	0.0411573	0.0383495	0.0447709	0.0376864	0.0408005	0.0463077	0.0455873	0.0364866	0.0467106	0.0464483	0.11664	0.0892162	0.0723815	0.130766	0.115908	0.0946704	0.095448	0.0949572	0.125025	0.179888	0.0817277	0.0791854	0.116978	0.252567	0.106203	0.0840501	0.421772	0.139805	0.173863	0.224708	0.291048	0.43858	0.121607	0.0981537	0.260134	0.0958543	0.172466	0.175098	0.286079	0.292936	0.258749	0.113092	3.6592
Neuron group (96)	0.0373122	0.0489159	0.0370706	0.0337756	0.0370799	0.0429204	0.0350604	0.0364928	0.0489053	0.0389989	0.0410633	0.037799	0.0403508	0.0487305	0.0366466	0.0414767	0.127272	0.160035	0.0688566	0.123553	0.125017	0.130578	0.128159	0.0864179	0.108739	0.125056	0.10495	0.0845259	0.123626	0.139332	0.0981503	0.0698795	0.387962	0.279857	0.162271	0.239693	0.333221	0.309664	0.288668	0.225029	0.25363	0.258173	0.196798	0.184647	0.250408	0.253544	0.321219	0.196904	3.60671
Neuron group (97)	0.0424821	0.0582068	0.0421996	0.0337339	0.0467833	0.0407219	0.0382521	0.038961	0.0371572	0.0371762	0.0373012	0.0375182	0.0456587	0.0397346	0.0388316	0.0421719	0.102516	0.141753	0.0804469	0.1175	0.106434	0.0980419	0.0962231	0.119907	0.0936304	0.149679	0.103832	0.0817192	0.124148	0.179742	0.0878622	0.0854802	0.393453	0.340082	0.186093	0.212249	0.381746	0.377136	0.3141	0.257394	0.276822	0.295189	0.205178	0.144704	0.233249	0.273705	0.341165	0.156855	3.68271
Neuron group (98)	0.0334586	0.0393174	0.0380087	0.0301991	0.0428003	0.0359331	0.0324703	0.0359806	0.0510478	0.0320891	0.0363262	0.0416974	0.043577	0.0376056	0.0406193	0.0563911	0.155612	0.120679	0.107554	0.145208	0.117018	0.093773	0.119363	0.109851	0.110658	0.122441	0.115978	0.0865959	0.0962618	0.254542	0.0963446	0.0775191	0.119047	0.2737	0.177303	0.245086	0.343005	0.313347	0.313262	0.217626	0.286003	0.290512	0.20016	0.207963	0.0887587	0.217386	0.31198	0.139291	3.73924
Neuron group (99)	0.047402	0.0398693	0.0345114	0.0370232	0.0403053	0.0268802	0.0438164	0.043853	0.0436866	0.0373421	0.0438917	0.0412295	0.0464209	0.0378441	0.0340781	0.0415649	0.0979372	0.119531	0.0746773	0.156123	0.0720049	0.18741	0.116467	0.0868618	0.125088	0.130072	0.100509	0.0843124	0.0675704	0.206294	0.0858767	0.0664124	0.143226	0.268514	0.147243	0.107505	0.153241	0.109678	0.284415	0.273527	0.119371	0.252217	0.220298	0.164204	0.165716	0.239123	0.280749	0.147961	3.92073
[truncated: 175 more columns]

## Sheet: Simulation (4)
	Amplitude of peak frequency in 0-20 Hz (p_ws=0.0)	Amplitude of peak frequency in 0-20 Hz (p_ws=0.002)	Amplitude of peak frequency in 0-20 Hz (p_ws=0.005)	Amplitude of peak frequency in 0-20 Hz (p_ws=0.01)	Amplitude of peak frequency in 0-20 Hz (p_ws=0.02)	Amplitude of peak frequency in 0-20 Hz (p_ws=0.05)	Amplitude of peak frequency in 0-20 Hz (p_ws=0.1)	Amplitude of peak frequency in 0-20 Hz (p_ws=0.2)	Amplitude of peak frequency in 0-20 Hz (p_ws=0.3)	Amplitude of peak frequency in 0-20 Hz (p_ws=0.4)	Amplitude of peak frequency in 0-20 Hz (p_ws=0.5)	Amplitude of peak frequency in 0-20 Hz (p_ws=0.6)	Amplitude of peak frequency in 0-20 Hz (p_ws=0.7)	Amplitude of peak frequency in 0-20 Hz (p_ws=0.8)	Amplitude of peak frequency in 0-20 Hz (p_ws=0.9)	Amplitude of peak frequency in 0-20 Hz (p_ws=1.0)	Amplitude of peak frequency in 20-40 Hz (p_ws=0.0)	Amplitude of peak frequency in 20-40 Hz (p_ws=0.002)	Amplitude of peak frequency in 20-40 Hz (p_ws=0.005)	Amplitude of peak frequency in 20-40 Hz (p_ws=0.01)	Amplitude of peak frequency in 20-40 Hz (p_ws=0.02)	Amplitude of peak frequency in 20-40 Hz (p_ws=0.05)	Amplitude of peak frequency in 20-40 Hz (p_ws=0.1)	Amplitude of peak frequency in 20-40 Hz (p_ws=0.2)	Amplitude of peak frequency in 20-40 Hz (p_ws=0.3)	Amplitude of peak frequency in 20-40 Hz (p_ws=0.4)	Amplitude of peak frequency in 20-40 Hz (p_ws=0.5)	Amplitude of peak frequency in 20-40 Hz (p_ws=0.6)	Amplitude of peak frequency in 20-40 Hz (p_ws=0.7)	Amplitude of peak frequency in 20-40 Hz (p_ws=0.8)	Amplitude of peak frequency in 20-40 Hz (p_ws=0.9)	Amplitude of peak frequency in 20-40 Hz (p_ws=1.0)	Amplitude of peak frequency in 40-60 Hz (p_ws=0.0)	Amplitude of peak frequency in 40-60 Hz (p_ws=0.002)	Amplitude of peak frequency in 40-60 Hz (p_ws=0.005)	Amplitude of peak frequency in 40-60 Hz (p_ws=0.01)	Amplitude of peak frequency in 40-60 Hz (p_ws=0.02)	Amplitude of peak frequency in 40-60 Hz (p_ws=0.05)	Amplitude of peak frequency in 40-60 Hz (p_ws=0.1)	Amplitude of peak frequency in 40-60 Hz (p_ws=0.2)	Amplitude of peak frequency in 40-60 Hz (p_ws=0.3)	Amplitude of peak frequency in 40-60 Hz (p_ws=0.4)	Amplitude of peak frequency in 40-60 Hz (p_ws=0.5)	Amplitude of peak frequency in 40-60 Hz (p_ws=0.6)	Amplitude of peak frequency in 40-60 Hz (p_ws=0.7)	Amplitude of peak frequency in 40-60 Hz (p_ws=0.8)	Amplitude of peak frequency in 40-60 Hz (p_ws=0.9)	Amplitude of peak frequency in 40-60 Hz (p_ws=1.0)	Average of weight of intraconnection from excitatory to excitatory neuron (p_ws=0.0
Neuron group (0)	0.044645	0.0423174	0.0424836	0.0364359	0.0421068	0.0449269	0.0445972	0.0533858	0.0429196	0.034839	0.0405233	0.0550507	0.0408028	0.0416667	0.0467092	0.0429893	0.151523	0.125232	0.0748931	0.109102	0.0704795	0.0757416	0.108952	0.11221	0.0758675	0.0956184	0.0779267	0.0724684	0.070239	0.0802758	0.0706328	0.0683638	0.280178	0.0891861	0.15078	0.336669	0.15446	0.157671	0.269833	0.309485	0.12502	0.222812	0.19297	0.252672	0.176968	0.132044	0.14403	0.172539	3.63704
Neuron group (1)	0.0501741	0.0536942	0.0475285	0.0343987	0.0411859	0.0397551	0.039569	0.0355213	0.0451158	0.0425489	0.0395998	0.039538	0.0401708	0.0443653	0.0537699	0.039556	0.14058	0.0753991	0.0762705	0.121747	0.100654	0.066094	0.0655242	0.0811589	0.0856236	0.0804944	0.0766839	0.0704896	0.0833053	0.055353	0.083886	0.0716761	0.34686	0.171026	0.149999	0.304638	0.20412	0.167447	0.148697	0.134836	0.127811	0.185446	0.171388	0.14209	0.176025	0.143744	0.137454	0.1507	3.73405
Neuron group (2)	0.0397622	0.0346881	0.042796	0.0422865	0.0415023	0.0371411	0.0486183	0.0477441	0.0599532	0.0422049	0.0467407	0.0580812	0.036283	0.0363922	0.0372171	0.0455806	0.0651031	0.0910519	0.0790597	0.121066	0.0738757	0.0706249	0.0609855	0.0796229	0.0670485	0.0701862	0.0763523	0.068962	0.0802198	0.0703932	0.0727794	0.0713189	0.14174	0.369342	0.195679	0.296181	0.143638	0.1685	0.181184	0.134791	0.156469	0.159688	0.173557	0.175506	0.150065	0.140952	0.135604	0.147231	3.93356
Neuron group (3)	0.0473645	0.0408957	0.0381647	0.0326489	0.0433116	0.0368494	0.0361233	0.0488116	0.0489764	0.0444962	0.0410759	0.0450807	0.0452124	0.051785	0.0464805	0.0431085	0.0713881	0.0902558	0.084028	0.137931	0.106159	0.072734	0.0873035	0.0732268	0.0777066	0.0639338	0.070227	0.08486	0.0754604	0.0632793	0.0754745	0.0636808	0.133398	0.541856	0.205543	0.277975	0.163368	0.101137	0.143535	0.113492	0.141332	0.192045	0.136439	0.117205	0.110743	0.156267	0.167496	0.134591	3.91683
Neuron group (4)	0.0384924	0.0441921	0.0384692	0.036331	0.0501324	0.0425258	0.0432996	0.0426228	0.04105	0.0391413	0.04564	0.0447705	0.0498747	0.0410069	0.0528385	0.046219	0.0783539	0.0834535	0.0808112	0.140482	0.0925402	0.0788905	0.0683911	0.0725851	0.0732323	0.0989503	0.0755588	0.085734	0.0584575	0.0721953	0.0721895	0.0691893	0.239048	0.50584	0.185914	0.265006	0.245958	0.133507	0.189207	0.151276	0.124993	0.090167	0.186244	0.125617	0.165927	0.135053	0.156248	0.15992	3.83829
Neuron group (5)	0.0516433	0.040014	0.0319771	0.0342512	0.0391619	0.0387505	0.0424785	0.0387584	0.0433211	0.0365984	0.0449991	0.0468004	0.0376397	0.050013	0.0394109	0.0417973	0.0699386	0.089981	0.0794436	0.144436	0.114896	0.0960763	0.0757592	0.0707889	0.067916	0.0713064	0.0702409	0.0785114	0.0722693	0.077927	0.0680493	0.0638936	0.163724	0.48523	0.115608	0.265418	0.25668	0.139737	0.161195	0.156314	0.148061	0.119911	0.18675	0.162877	0.18115	0.148516	0.148003	0.176092	3.9384
Neuron group (6)	0.0439349	0.0414912	0.036896	0.0444456	0.0460551	0.0516917	0.0454159	0.0488569	0.0464451	0.040253	0.0492198	0.0447972	0.0428446	0.0564308	0.0418435	0.055915	0.0987204	0.0751967	0.152533	0.0743008	0.0865073	0.06407	0.0807771	0.0868392	0.0796688	0.0767618	0.0777017	0.0829442	0.0700001	0.0807959	0.0789258	0.0659622	0.248652	0.575605	0.303612	0.176783	0.283867	0.177559	0.131278	0.187343	0.115301	0.12134	0.137841	0.131604	0.124301	0.134774	0.115759	0.177416	3.82104
Neuron group (7)	0.0376495	0.0398463	0.0309616	0.0446045	0.0379139	0.0555364	0.0487404	0.0524377	0.0439607	0.0434069	0.0492159	0.0482988	0.0407308	0.043119	0.0501998	0.0407416	0.101634	0.0656932	0.157797	0.0677251	0.080885	0.0961771	0.0701237	0.0757826	0.0709228	0.0720049	0.073626	0.0709498	0.0698269	0.09264	0.0873321	0.071783	0.270043	0.164141	0.277787	0.163388	0.235053	0.145503	0.166369	0.154985	0.125857	0.131277	0.173999	0.181011	0.155556	0.131115	0.175024	0.144448	3.79855
Neuron group (8)	0.0346274	0.050142	0.0417984	0.032792	0.0352897	0.0493998	0.0472946	0.0533024	0.0446223	0.0413747	0.0396021	0.0421664	0.0481436	0.0365474	0.0470806	0.0391356	0.106836	0.0910517	0.148994	0.0762677	0.157995	0.0797883	0.0740549	0.0779459	0.0711706	0.0645968	0.0695171	0.0676517	0.063759	0.0745889	0.0836401	0.0742512	0.109856	0.100745	0.389054	0.186146	0.228513	0.160515	0.198059	0.141236	0.140054	0.161735	0.134359	0.140296	0.146287	0.125546	0.136034	0.127353	3.80492
Neuron group (9)	0.0409117	0.0409365	0.0349793	0.0491865	0.043147	0.0392781	0.0504568	0.0516663	0.0378135	0.0476135	0.044821	0.0490638	0.0573399	0.0427216	0.0460386	0.0499864	0.116815	0.135664	0.164765	0.0802494	0.156896	0.0719715	0.0681679	0.0747765	0.0650803	0.0750491	0.0602033	0.0613476	0.0731554	0.0658794	0.0653436	0.0520299	0.318039	0.370777	0.321277	0.181815	0.211856	0.161645	0.12929	0.137319	0.14328	0.106963	0.176664	0.158865	0.127312	0.18466	0.138566	0.178455	3.73253
Neuron group (10)	0.0420677	0.0422225	0.0416781	0.0391686	0.0422576	0.0376413	0.0404707	0.0399035	0.0365503	0.0397715	0.0515335	0.0588392	0.0423038	0.0481929	0.0490157	0.0412206	0.112163	0.212308	0.217569	0.0801002	0.1336	0.111387	0.0712952	0.0751539	0.0790145	0.0844803	0.0670611	0.0832593	0.0799389	0.0896793	0.0730305	0.0777928	0.317854	0.321415	0.275647	0.147229	0.274656	0.336475	0.133843	0.111046	0.192179	0.106084	0.146649	0.152801	0.152371	0.126986	0.127756	0.127106	3.69442
Neuron group (11)	0.0426621	0.036136	0.0385819	0.0405674	0.0454804	0.0412447	0.0407538	0.0484344	0.0395076	0.0470615	0.0383284	0.0365601	0.0466286	0.0404115	0.0575011	0.0493343	0.107564	0.150219	0.123846	0.0702124	0.159809	0.097099	0.0755625	0.0729854	0.0722192	0.0741305	0.0646094	0.0630289	0.0704457	0.0699354	0.0833158	0.0657707	0.325903	0.31029	0.0867866	0.183297	0.251705	0.313221	0.167511	0.101333	0.107143	0.171165	0.134364	0.138631	0.224093	0.143893	0.16407	0.201875	3.75492
Neuron group (12)	0.0346085	0.0390225	0.0469585	0.0375169	0.0459191	0.0410409	0.0407614	0.0415623	0.0469871	0.0455486	0.0537655	0.0429129	0.0451112	0.0499781	0.0540747	0.0464687	0.121455	0.140125	0.0782592	0.0786615	0.0695867	0.0940202	0.0778472	0.0679158	0.0619092	0.0842137	0.0624883	0.0802597	0.0656057	0.0708178	0.0754582	0.0660724	0.304729	0.340839	0.144788	0.215481	0.145197	0.278598	0.137361	0.158528	0.167327	0.135123	0.180702	0.177393	0.153284	0.173185	0.164825	0.121834	3.74097
Neuron group (13)	0.0411547	0.0449947	0.0346464	0.0387604	0.0445176	0.0415085	0.0419921	0.0488464	0.0499921	0.0368811	0.0500433	0.040885	0.0491483	0.0419291	0.0370925	0.0399555	0.120653	0.197837	0.134243	0.0718478	0.0827404	0.104417	0.173303	0.071943	0.082163	0.0801805	0.0977864	0.0794662	0.0662128	0.0894894	0.0827206	0.0769984	0.148592	0.353445	0.379899	0.135864	0.133763	0.343978	0.304507	0.162617	0.141425	0.128436	0.155802	0.172134	0.160327	0.157193	0.177526	0.136714	3.81204
Neuron group (14)	0.0480842	0.0349407	0.0377736	0.0386131	0.0361609	0.0475163	0.0423876	0.0550307	0.0406208	0.0506733	0.0552275	0.0560565	0.0462725	0.0464604	0.048911	0.0455912	0.0961373	0.147372	0.155427	0.0691478	0.122925	0.117043	0.189131	0.0742019	0.080896	0.0833511	0.0724811	0.0692954	0.0662258	0.0634535	0.0869993	0.0682175	0.175841	0.140023	0.357735	0.204051	0.267397	0.219355	0.28471	0.0990398	0.141251	0.141402	0.163707	0.136506	0.137466	0.130528	0.158184	0.175322	3.84368
Neuron group (15)	0.0383388	0.0460965	0.0348673	0.0473804	0.0357738	0.0459654	0.0392172	0.0530637	0.0532554	0.0506282	0.0404329	0.0436901	0.0483763	0.035502	0.0625982	0.0441393	0.0887571	0.0831343	0.138875	0.0658188	0.0995829	0.0908422	0.138068	0.0756137	0.073813	0.0607805	0.0627571	0.0953481	0.0790904	0.0748262	0.0770756	0.0682482	0.164806	0.151229	0.428858	0.180515	0.300758	0.132807	0.304359	0.17544	0.181894	0.216665	0.143615	0.115133	0.176668	0.115937	0.142065	0.16466	3.9492
Neuron group (16)	0.035749	0.0444631	0.0400227	0.0455566	0.0394961	0.0347104	0.046374	0.0472119	0.0534029	0.0505347	0.0451818	0.0480213	0.057555	0.0527188	0.0421346	0.0370696	0.0834123	0.0666011	0.129199	0.0815353	0.113198	0.119571	0.171535	0.0626779	0.0598646	0.0641279	0.0699066	0.0776451	0.0736052	0.072039	0.0732225	0.0658556	0.16381	0.164739	0.427644	0.190367	0.26845	0.302916	0.335906	0.13374	0.193458	0.154458	0.174571	0.182314	0.168615	0.146858	0.161985	0.130896	3.83521
Neuron group (17)	0.0388589	0.0409864	0.0356844	0.033973	0.0363097	0.0402494	0.0413091	0.0414145	0.0451122	0.0436647	0.0470633	0.0480575	0.0430248	0.0439001	0.0407248	0.040991	0.0767032	0.0849444	0.180642	0.0784276	0.126779	0.102251	0.198872	0.0728395	0.067246	0.0739568	0.0814166	0.0747625	0.0825999	0.0619235	0.0815985	0.0624539	0.174949	0.154619	0.4169	0.172812	0.299494	0.266965	0.246815	0.134277	0.148861	0.119351	0.170797	0.127451	0.150244	0.13194	0.125003	0.135359	3.94454
Neuron group (18)	0.0469075	0.0427162	0.0362775	0.0438371	0.0395128	0.0506794	0.0390575	0.0388092	0.0351665	0.045198	0.0446168	0.0459895	0.0485135	0.0425436	0.039772	0.0437241	0.0666383	0.112729	0.111219	0.13287	0.0938609	0.0884257	0.0815418	0.0795467	0.0745609	0.0710757	0.0739804	0.0694713	0.0734642	0.0796623	0.0821857	0.0671846	0.222161	0.221251	0.410826	0.428871	0.121432	0.25281	0.131339	0.132216	0.119812	0.13206	0.142395	0.120374	0.170977	0.176175	0.132012	0.193211	3.8842
Neuron group (19)	0.0407667	0.0503461	0.0402404	0.0370003	0.0438667	0.0527751	0.042591	0.0364066	0.0421651	0.0451751	0.0372959	0.0450978	0.0413865	0.0526885	0.0532039	0.0507005	0.0645336	0.0921822	0.0742072	0.133063	0.1057	0.0747925	0.0794041	0.0649171	0.0619549	0.0706618	0.0720905	0.0728612	0.0679843	0.0720305	0.0788118	0.0626535	0.166482	0.23738	0.143145	0.371978	0.26348	0.140676	0.158421	0.141413	0.176897	0.12566	0.152959	0.134356	0.116342	0.178873	0.158717	0.183275	3.95845
Neuron group (20)	0.0513264	0.0382	0.0519615	0.0397207	0.0365948	0.0457343	0.0505748	0.0440432	0.0391126	0.0452341	0.043259	0.043594	0.0427756	0.0439921	0.0484602	0.0388617	0.0977914	0.131212	0.105184	0.12914	0.140831	0.0806844	0.123524	0.073353	0.0636251	0.0679968	0.0840904	0.0659072	0.0534358	0.0654452	0.0754314	0.0737212	0.19425	0.252516	0.141103	0.341379	0.299964	0.314411	0.338375	0.185974	0.152275	0.127862	0.174306	0.136508	0.204681	0.145622	0.133523	0.149282	3.88956
Neuron group (21)	0.0461772	0.0477576	0.0366376	0.0472253	0.0397519	0.0445152	0.0419842	0.0438616	0.0407113	0.0485028	0.0451782	0.0406811	0.0452316	0.0404097	0.049127	0.0431994	0.0893603	0.0612235	0.122312	0.139842	0.140919	0.0821181	0.119908	0.0785755	0.0683933	0.066336	0.0704968	0.0718916	0.0734584	0.0802673	0.0797224	0.0815481	0.131214	0.157446	0.394963	0.384959	0.250543	0.27027	0.421149	0.218712	0.157118	0.159297	0.127235	0.164095	0.108079	0.109604	0.189864	0.151847	3.92235
Neuron group (22)	0.0458026	0.0353015	0.0535857	0.0388422	0.0380012	0.0325809	0.0328111	0.0495533	0.0557932	0.0526288	0.0400563	0.0384653	0.0420871	0.0590948	0.0508187	0.0436263	0.109862	0.135175	0.0947281	0.15781	0.177718	0.0993573	0.155812	0.100263	0.0688765	0.064721	0.0785662	0.0800202	0.0743638	0.0696049	0.0789084	0.0683059	0.213352	0.335265	0.347466	0.33799	0.288983	0.246551	0.365505	0.292532	0.162072	0.17884	0.120914	0.0981898	0.158738	0.155706	0.178812	0.145912	3.79781
Neuron group (23)	0.0505407	0.0413881	0.0373949	0.048162	0.0405856	0.0387933	0.0385737	0.0341311	0.0370454	0.0380344	0.0525521	0.0445234	0.0420998	0.0444782	0.0360285	0.0442748	0.0794472	0.097994	0.0975873	0.161099	0.142138	0.0879636	0.0996434	0.085751	0.0704563	0.0811168	0.0702953	0.0615545	0.0678039	0.0655671	0.0661219	0.0634432	0.212502	0.331177	0.388239	0.334751	0.285646	0.256005	0.379264	0.294544	0.170704	0.158568	0.143199	0.159116	0.216827	0.166065	0.126262	0.156089	3.83851
Neuron group (24)	0.0351639	0.037349	0.0404178	0.0446446	0.0477826	0.0357403	0.0446197	0.0441199	0.0409738	0.0388787	0.0455349	0.0402486	0.0412206	0.0439757	0.0366301	0.0370534	0.0818867	0.0997889	0.0950066	0.0705003	0.0695308	0.0875465	0.07349	0.0857365	0.0974752	0.0654213	0.0679954	0.087877	0.075018	0.0736216	0.0712974	0.0712847	0.129375	0.271028	0.438173	0.213403	0.152442	0.238914	0.122574	0.310887	0.151274	0.138828	0.162798	0.119186	0.16334	0.142695	0.121677	0.116839	3.90717
Neuron group (25)	0.0444956	0.0401542	0.0424393	0.0479176	0.0380803	0.0462637	0.0341578	0.0417883	0.0468274	0.0571317	0.0460184	0.0429594	0.0522441	0.0453141	0.0420233	0.0354029	0.0978223	0.111916	0.121955	0.0995163	0.0671689	0.069285	0.139094	0.0955382	0.0655036	0.0671567	0.0685099	0.0717947	0.0786953	0.0720451	0.0833205	0.0922539	0.22592	0.27717	0.182585	0.364356	0.14717	0.169512	0.198038	0.349533	0.171316	0.131308	0.130791	0.131435	0.121037	0.127603	0.137667	0.160487	3.84768
Neuron group (26)	0.0520008	0.0353643	0.0365973	0.0379393	0.0458601	0.04485	0.0380142	0.0366863	0.0454596	0.0409109	0.0573229	0.0468816	0.0468828	0.0439267	0.0605748	0.0477992	0.0674877	0.13043	0.139829	0.108097	0.0739114	0.0996216	0.157998	0.134395	0.0655736	0.0680479	0.0777134	0.0658403	0.0679841	0.0850957	0.0590656	0.0613383	0.17794	0.30287	0.212387	0.333102	0.130576	0.121686	0.478032	0.315533	0.176585	0.178534	0.145753	0.170411	0.145319	0.156913	0.197922	0.217581	3.87887
Neuron group (27)	0.041746	0.0357218	0.0373056	0.0412087	0.0359859	0.0496994	0.0453879	0.0447594	0.0376615	0.0536651	0.0419381	0.0553554	0.0410295	0.047922	0.0488148	0.044256	0.0684466	0.157339	0.112862	0.115912	0.139538	0.0531422	0.154464	0.144451	0.0815427	0.0828554	0.0798859	0.0559383	0.0823104	0.069169	0.097826	0.0855804	0.172617	0.353759	0.314944	0.329977	0.372195	0.142092	0.633217	0.324128	0.139403	0.152561	0.159472	0.221188	0.146812	0.140632	0.135137	0.193899	3.92025
Neuron group (28)	0.0406903	0.0365003	0.0390568	0.0440674	0.036272	0.0426452	0.033683	0.0382123	0.0428562	0.0469838	0.0457523	0.0482581	0.0406005	0.0407595	0.0393496	0.0482628	0.111038	0.169923	0.125567	0.102076	0.137135	0.0958317	0.170268	0.179381	0.0613767	0.0692371	0.0688472	0.0610932	0.0670427	0.0679669	0.0636694	0.0717988	0.281539	0.345104	0.297372	0.285653	0.33695	0.232313	0.514407	0.224715	0.17488	0.179053	0.174505	0.213766	0.185311	0.166341	0.194002	0.174517	3.72865
Neuron group (29)	0.0351751	0.0368049	0.0396655	0.0434944	0.0405644	0.0460344	0.0384408	0.0399989	0.0555377	0.0483378	0.0423843	0.059061	0.0428299	0.0432738	0.0382253	0.0428799	0.12914	0.156632	0.100235	0.109604	0.121478	0.0917389	0.126529	0.104574	0.0887195	0.0946233	0.0773777	0.0761101	0.064265	0.0715989	0.0714006	0.0739444	0.299955	0.38549	0.354574	0.29108	0.302934	0.184251	0.541037	0.307447	0.117591	0.138224	0.133863	0.124736	0.207675	0.127971	0.121226	0.118817	3.73011
Neuron group (30)	0.0356868	0.0414921	0.0350498	0.0412243	0.0341654	0.0428941	0.0457651	0.0459557	0.0409163	0.0411426	0.0550991	0.0468956	0.0489619	0.0456294	0.0387288	0.0435442	0.109259	0.185649	0.0822172	0.143269	0.159016	0.105752	0.104149	0.144537	0.0822307	0.0733911	0.0672728	0.0912091	0.061474	0.0669603	0.0767912	0.0708357	0.311361	0.348138	0.453333	0.111191	0.299565	0.167044	0.602592	0.149495	0.338729	0.148008	0.150971	0.140097	0.205509	0.197239	0.170507	0.175946	3.73497
Neuron group (31)	0.0513279	0.0428921	0.035687	0.0450668	0.0397389	0.0365196	0.0401224	0.0417615	0.0405296	0.0444068	0.0521469	0.0439598	0.0547288	0.0432938	0.0416212	0.0375317	0.0991439	0.199821	0.0895989	0.0807159	0.142661	0.0685329	0.102486	0.0712017	0.0914283	0.0824856	0.0812881	0.0670521	0.0688243	0.0696969	0.0623107	0.0732765	0.414053	0.390027	0.314773	0.113565	0.286248	0.123924	0.194195	0.171668	0.328436	0.162629	0.132612	0.14755	0.177924	0.164551	0.136782	0.109669	3.7561
Neuron group (32)	0.0425222	0.0537241	0.0464689	0.0300113	0.0367126	0.0451742	0.0453205	0.047526	0.0406956	0.059859	0.0461848	0.0407047	0.0571606	0.0394222	0.0745097	0.0483713	0.0651541	0.109331	0.0987469	0.155793	0.1024	0.167412	0.083774	0.0753624	0.106348	0.0807113	0.0717635	0.0760076	0.074386	0.0826703	0.0668914	0.0681258	0.122613	0.346841	0.336472	0.0434765	0.103784	0.283388	0.129958	0.167897	0.321944	0.200473	0.185228	0.134581	0.183972	0.125788	0.136714	0.12095	3.90442
Neuron group (33)	0.0492085	0.0332295	0.0436811	0.0435102	0.0336644	0.0359496	0.0426632	0.0423768	0.0391422	0.0398806	0.0492824	0.0571125	0.0439428	0.0480528	0.0524579	0.0448057	0.0807391	0.100333	0.183689	0.204693	0.103771	0.16392	0.0972045	0.0927735	0.114426	0.0665382	0.0915104	0.0726962	0.0712657	0.0760341	0.0710562	0.0697601	0.222517	0.367531	0.350198	0.357073	0.290496	0.308277	0.263401	0.159492	0.357678	0.147114	0.123299	0.143655	0.153589	0.134163	0.16291	0.201293	3.85084
Neuron group (34)	0.0365853	0.0366928	0.0444934	0.0440637	0.0296162	0.0430683	0.033577	0.0337831	0.0389854	0.0498962	0.0382404	0.0497122	0.0584389	0.0487926	0.0469642	0.0404818	0.0861181	0.119108	0.174409	0.1627	0.152896	0.159114	0.0931314	0.0916173	0.0900638	0.0842225	0.0640923	0.068068	0.0787209	0.0705459	0.0825804	0.0738396	0.197312	0.360064	0.327971	0.412147	0.281438	0.348695	0.218319	0.10803	0.157807	0.156593	0.186591	0.140747	0.182962	0.162386	0.170697	0.143439	3.86063
Neuron group (35)	0.0416242	0.0384795	0.0452264	0.043245	0.0346132	0.0360882	0.0442182	0.0375699	0.044418	0.0483196	0.0430451	0.048414	0.0395356	0.0492772	0.0528093	0.0479349	0.0678142	0.0919118	0.236636	0.179901	0.115511	0.139047	0.0864886	0.141312	0.067501	0.0763735	0.0755516	0.0707818	0.0669484	0.0691717	0.0720626	0.0616565	0.218831	0.391852	0.353055	0.392722	0.336305	0.337511	0.21538	0.265853	0.15238	0.163502	0.141152	0.153644	0.170177	0.261597	0.135748	0.144121	3.84346
Neuron group (36)	0.0424666	0.0398195	0.0436328	0.0356725	0.0427194	0.0457324	0.0459877	0.0357825	0.0352401	0.043626	0.0421234	0.0560034	0.0459842	0.0384873	0.0439918	0.0537405	0.0680029	0.130553	0.177786	0.201554	0.106406	0.151036	0.0758436	0.118574	0.136201	0.066403	0.0711006	0.0715488	0.0680066	0.0719984	0.0701289	0.0875489	0.165304	0.329899	0.311936	0.345952	0.322991	0.345964	0.138715	0.308899	0.23946	0.221731	0.175537	0.13658	0.209909	0.133435	0.149589	0.133123	3.90468
Neuron group (37)	0.0467595	0.0396182	0.0359857	0.0531428	0.0422114	0.0370145	0.0431308	0.0385802	0.0433863	0.0401151	0.0412515	0.0454144	0.0484506	0.0476991	0.0395214	0.0435158	0.0706857	0.1262	0.181156	0.200599	0.13654	0.069708	0.0742891	0.108943	0.144726	0.0687535	0.0678843	0.0806993	0.0616679	0.0798322	0.0628143	0.0870423	0.132647	0.265407	0.311751	0.416452	0.332292	0.171052	0.142691	0.311177	0.270911	0.202315	0.112729	0.122274	0.149319	0.128653	0.132528	0.123107	3.94203
Neuron group (38)	0.0432387	0.0393391	0.0370366	0.0443262	0.0447968	0.0377161	0.0396994	0.0435665	0.0349064	0.0385082	0.0480818	0.0442392	0.0501019	0.0535221	0.0456642	0.038484	0.0784646	0.110458	0.167798	0.240189	0.106774	0.077892	0.0923176	0.128914	0.121398	0.071075	0.0833036	0.0773268	0.0731334	0.0604837	0.0755842	0.0695352	0.137707	0.304233	0.176831	0.296075	0.200533	0.0991841	0.120461	0.318285	0.258253	0.142245	0.146631	0.168754	0.180051	0.206278	0.182453	0.13957	3.87488
Neuron group (39)	0.0525455	0.0381712	0.0375988	0.0451779	0.0432919	0.0488889	0.0534006	0.0373409	0.037385	0.0515547	0.041969	0.0410723	0.0470575	0.0401521	0.0468791	0.0364818	0.0827439	0.116175	0.0886591	0.0687554	0.0776876	0.0780532	0.0697617	0.0840704	0.161638	0.0730288	0.0854059	0.0739507	0.0893242	0.0707371	0.0816406	0.0839922	0.217099	0.319098	0.123589	0.180352	0.215071	0.170266	0.121396	0.155394	0.274193	0.167734	0.117129	0.151416	0.125677	0.155542	0.142895	0.137884	3.89729
Neuron group (40)	0.0486718	0.0411082	0.042665	0.0371056	0.0385679	0.0366959	0.0438335	0.0444005	0.0466322	0.0394267	0.0447444	0.0421582	0.0429371	0.0363289	0.0389902	0.0477256	0.0589318	0.125941	0.0719834	0.115196	0.0782549	0.15339	0.170399	0.0705084	0.116603	0.114272	0.0762375	0.0728856	0.0722788	0.0952198	0.0687034	0.0570449	0.167343	0.276677	0.184689	0.254945	0.174415	0.452752	0.252032	0.166739	0.273624	0.339645	0.130327	0.144913	0.169872	0.174616	0.130852	0.213269	3.91584
Neuron group (41)	0.0384447	0.044183	0.0453262	0.041082	0.0493969	0.0308703	0.0388391	0.0472881	0.034484	0.0424442	0.0425565	0.0395704	0.0520697	0.0392728	0.041659	0.0551541	0.0884551	0.110715	0.068741	0.147867	0.0790598	0.188221	0.202899	0.0828824	0.138965	0.109486	0.0594667	0.0754655	0.077375	0.0772885	0.072634	0.0680797	0.241993	0.281312	0.214838	0.260893	0.143995	0.445052	0.338014	0.167533	0.137591	0.327716	0.145656	0.139862	0.125258	0.137342	0.14837	0.126365	3.73487
Neuron group (42)	0.0444213	0.0405123	0.0393022	0.0360601	0.029923	0.0355748	0.0372501	0.0378028	0.036961	0.0373472	0.0417848	0.0519445	0.0433497	0.0477006	0.047445	0.0516225	0.0862736	0.0719631	0.0667394	0.113343	0.11081	0.149941	0.215887	0.129041	0.0759054	0.117517	0.0643131	0.0782047	0.0689966	0.0682814	0.0784135	0.0569327	0.277811	0.12847	0.272136	0.251137	0.08027	0.428382	0.317109	0.214532	0.17485	0.356436	0.202839	0.101659	0.162433	0.208653	0.161754	0.17204	3.75597
Neuron group (43)	0.0445463	0.0506746	0.0455092	0.0465482	0.0433547	0.0373814	0.0401163	0.0376992	0.0360016	0.0420728	0.0460913	0.0416425	0.0352006	0.0402328	0.0503718	0.0425784	0.0769224	0.0936052	0.0584003	0.115146	0.140061	0.144646	0.189771	0.143337	0.109722	0.0969569	0.0805123	0.0816627	0.087332	0.0725021	0.0661604	0.0734184	0.287656	0.14401	0.230513	0.262137	0.0910325	0.520551	0.278174	0.380466	0.301439	0.444429	0.140985	0.145532	0.110783	0.125945	0.162002	0.165833	3.76963
Neuron group (44)	0.0304137	0.0398006	0.0391977	0.0388196	0.0380286	0.0416339	0.0390109	0.0399387	0.0365294	0.0535151	0.0550421	0.0453944	0.0463923	0.0463573	0.0426681	0.0472774	0.0904281	0.0747487	0.0696979	0.0661132	0.177553	0.169181	0.276217	0.209123	0.0942282	0.0697199	0.0663176	0.0803111	0.0768501	0.0759511	0.0664419	0.0595847	0.205834	0.141187	0.250781	0.138253	0.203855	0.361012	0.288104	0.333689	0.289522	0.125817	0.113064	0.158013	0.141421	0.143857	0.185763	0.199668	3.73034
Neuron group (45)	0.0427641	0.0402281	0.0379426	0.03494	0.0422472	0.0475564	0.0376029	0.0391568	0.0376247	0.0380953	0.0529677	0.0405142	0.0426559	0.0448031	0.0495978	0.0563061	0.0704763	0.0818792	0.142604	0.0972342	0.134237	0.0700528	0.215555	0.115799	0.118356	0.0716772	0.0676103	0.0785371	0.0635534	0.072599	0.0741161	0.0686694	0.171923	0.13694	0.295055	0.235853	0.336183	0.144333	0.301829	0.299223	0.325057	0.154074	0.140708	0.162184	0.165726	0.163524	0.16036	0.164846	3.94194
Neuron group (46)	0.0507884	0.0407497	0.0419016	0.0423202	0.0393406	0.0493078	0.0265709	0.0401088	0.0424513	0.0477508	0.0429123	0.0379853	0.0440006	0.0554066	0.0430698	0.0434526	0.0735243	0.111029	0.10871	0.0717977	0.141067	0.0637136	0.251257	0.177184	0.101404	0.0727266	0.0742962	0.0716642	0.0613303	0.0635159	0.0812053	0.0681216	0.1317	0.249634	0.270222	0.143482	0.275862	0.145165	0.0606422	0.262632	0.290449	0.175118	0.146907	0.139875	0.155189	0.134145	0.169443	0.132416	3.95166
Neuron group (47)	0.0408282	0.037004	0.0458871	0.0380077	0.0403506	0.0386763	0.0383404	0.0332946	0.0435051	0.0427288	0.0467159	0.0467638	0.0519599	0.0415777	0.0442811	0.0422067	0.0701695	0.117255	0.106014	0.100205	0.152842	0.0706147	0.190634	0.160431	0.0814888	0.0855422	0.0693574	0.0831635	0.0679987	0.0640485	0.074731	0.0718517	0.140157	0.269266	0.295745	0.213231	0.317382	0.233293	0.27205	0.139652	0.169354	0.123905	0.198581	0.150197	0.148555	0.189214	0.217904	0.15346	3.973
Neuron group (48)	0.0355029	0.034555	0.0364445	0.0442252	0.0452832	0.0453204	0.0376021	0.0387872	0.0425108	0.0337173	0.0495476	0.0512733	0.0423262	0.0425539	0.0449552	0.0570254	0.07956	0.154793	0.143435	0.107293	0.18552	0.0692765	0.146877	0.147963	0.0936413	0.148597	0.0835085	0.0823409	0.0696551	0.0840144	0.0720423	0.0870607	0.107974	0.220462	0.269048	0.253825	0.223816	0.239165	0.277547	0.262485	0.166535	0.356772	0.127701	0.168513	0.13125	0.175519	0.127492	0.135443	3.88066
Neuron group (49)	0.0464168	0.0446858	0.0457219	0.055748	0.0493835	0.0570727	0.0443615	0.0351163	0.0404547	0.0382775	0.0524291	0.0463933	0.0525869	0.0553496	0.0451524	0.0588758	0.15613	0.10225	0.074733	0.0711138	0.248427	0.0936165	0.18631	0.128861	0.085218	0.183169	0.0607184	0.0899518	0.0888016	0.0737627	0.0635389	0.0625294	0.408969	0.193876	0.168793	0.156406	0.269091	0.171084	0.309228	0.271418	0.0993159	0.362455	0.190711	0.176982	0.134828	0.153147	0.209247	0.177387	3.69541
Neuron group (50)	0.0391743	0.0508451	0.0386667	0.0393506	0.0471533	0.0412514	0.0444825	0.0365505	0.0569252	0.0374899	0.0367636	0.0368475	0.0509022	0.0421859	0.0445344	0.0410104	0.175106	0.0998881	0.0882753	0.102549	0.311631	0.081575	0.242827	0.15198	0.108745	0.138014	0.111972	0.0844607	0.0780163	0.0717571	0.079103	0.0744463	0.403539	0.24453	0.135071	0.242459	0.330172	0.253579	0.386481	0.375623	0.204134	0.403781	0.300172	0.108019	0.121272	0.183155	0.147947	0.163639	3.65785
Neuron group (51)	0.047166	0.0394297	0.041185	0.0361468	0.0359653	0.0344922	0.0518626	0.038538	0.0437876	0.0354238	0.0412639	0.0538926	0.0461181	0.0396641	0.0396691	0.0513686	0.142473	0.100503	0.0917227	0.0743092	0.241503	0.0810956	0.331248	0.114468	0.0904715	0.134066	0.115757	0.0631597	0.0688421	0.0711235	0.0700631	0.0683352	0.400164	0.18692	0.201483	0.15866	0.382451	0.124642	0.336383	0.293011	0.182599	0.348697	0.343785	0.158333	0.191878	0.15959	0.139683	0.157635	3.59829
Neuron group (52)	0.0324104	0.0579815	0.041584	0.0467842	0.0440615	0.0391941	0.0618183	0.036211	0.0369344	0.0396134	0.0402611	0.0439062	0.0546019	0.051531	0.0517753	0.0496418	0.171738	0.0969806	0.0901851	0.0704679	0.214716	0.121827	0.338044	0.156039	0.088901	0.146033	0.153811	0.078015	0.0782217	0.0771566	0.0642142	0.0642473	0.384045	0.201472	0.198786	0.181425	0.401329	0.275191	0.315271	0.30071	0.135575	0.403886	0.326294	0.119307	0.15033	0.129614	0.140099	0.192528	3.54768
Neuron group (53)	0.037024	0.0442145	0.0384382	0.048711	0.0443214	0.0382783	0.044288	0.0482394	0.0515768	0.0448322	0.039948	0.051515	0.0544744	0.0460018	0.0451368	0.0451829	0.162171	0.10897	0.0909974	0.0909119	0.300351	0.103836	0.199496	0.18991	0.0753521	0.0648183	0.110929	0.0701747	0.0848741	0.0680408	0.0727524	0.075981	0.408496	0.0991277	0.193022	0.119111	0.380842	0.293901	0.316482	0.181903	0.177346	0.16449	0.374002	0.146811	0.145598	0.130037	0.188123	0.190043	3.61979
Neuron group (54)	0.0389953	0.0463438	0.044008	0.0500237	0.0411532	0.0463792	0.0519139	0.0541845	0.0481254	0.0423943	0.0407086	0.0569553	0.0466182	0.0448934	0.0369406	0.034295	0.142177	0.0854389	0.0770547	0.075801	0.259863	0.120162	0.0650042	0.194797	0.0596312	0.0893882	0.100332	0.0807253	0.0808211	0.0729237	0.0724293	0.0803807	0.442645	0.160043	0.140796	0.173314	0.385606	0.311933	0.183566	0.118588	0.192227	0.16931	0.330385	0.192373	0.139651	0.137417	0.224344	0.139732	3.70981
Neuron group (55)	0.0373139	0.0352772	0.0396696	0.040388	0.0480652	0.0373891	0.0382935	0.0567503	0.0543672	0.0442927	0.0401582	0.0477045	0.0487711	0.0391919	0.040587	0.0534636	0.0826846	0.128603	0.0753695	0.0855356	0.332949	0.145679	0.0797891	0.146009	0.0747385	0.0707715	0.0988238	0.0635424	0.0566597	0.0722535	0.095004	0.0700886	0.155403	0.3697	0.200913	0.128839	0.366921	0.289338	0.148666	0.126267	0.153071	0.27322	0.153787	0.151928	0.207368	0.127361	0.169408	0.172153	3.91984
Neuron group (56)	0.0390495	0.0374034	0.0376355	0.0405569	0.0591966	0.0442096	0.0456706	0.0529305	0.038897	0.0353292	0.0361077	0.0410765	0.0399249	0.0542681	0.0535248	0.0385293	0.109944	0.16491	0.136901	0.0741108	0.206011	0.164738	0.115099	0.133829	0.158709	0.0776136	0.0840865	0.0968214	0.0654607	0.0643785	0.0846981	0.0847858	0.275929	0.390649	0.284282	0.183465	0.266819	0.245022	0.136671	0.101371	0.294601	0.279592	0.129022	0.143521	0.18498	0.202603	0.184726	0.136884	3.72407
Neuron group (57)	0.0339409	0.0349418	0.0358491	0.0364099	0.0470388	0.0489824	0.0431804	0.0418223	0.0536237	0.0460868	0.0314607	0.043104	0.0606513	0.0465398	0.0495752	0.0549697	0.104399	0.171737	0.160268	0.0768284	0.152609	0.0775085	0.128786	0.0735049	0.157721	0.0848175	0.109064	0.0705068	0.0580415	0.0666758	0.0739151	0.0666869	0.248074	0.426135	0.323912	0.200153	0.35704	0.19511	0.280771	0.120753	0.372868	0.313353	0.0986817	0.150246	0.176593	0.126742	0.14541	0.159717	3.76936
Neuron group (58)	0.0359849	0.0390236	0.034868	0.0504447	0.0423016	0.0400826	0.04095	0.0442556	0.0509502	0.0362834	0.037957	0.0416132	0.0580529	0.0444333	0.0506783	0.0372019	0.103867	0.199087	0.114272	0.0744947	0.125107	0.100198	0.146347	0.0775219	0.196896	0.0785986	0.176346	0.0841237	0.0814441	0.0739162	0.0741188	0.0768156	0.27265	0.362415	0.317998	0.129056	0.392321	0.126456	0.248568	0.139304	0.352447	0.268922	0.299361	0.144171	0.169891	0.112666	0.127502	0.1747	3.74657
Neuron group (59)	0.0340459	0.0443778	0.0463488	0.0424015	0.0398093	0.039615	0.0362444	0.0511524	0.0580057	0.0370235	0.0399384	0.0432093	0.0474368	0.0413171	0.043907	0.0417206	0.109391	0.169336	0.213847	0.0937635	0.109709	0.124115	0.110882	0.0807963	0.224509	0.0825071	0.151082	0.0811113	0.077973	0.084504	0.0663432	0.062831	0.228669	0.391273	0.342048	0.197563	0.379868	0.391578	0.323875	0.388965	0.392338	0.147825	0.296564	0.119494	0.140907	0.134268	0.185857	0.197557	3.7564
Neuron group (60)	0.0449388	0.0364837	0.0441929	0.0394622	0.0398889	0.0395262	0.0494292	0.037031	0.0550275	0.0522838	0.0398783	0.0474321	0.041328	0.0550768	0.0471211	0.0444688	0.0549935	0.125284	0.152175	0.0882322	0.110953	0.154358	0.0950006	0.0879708	0.218113	0.0789863	0.137545	0.0653009	0.0748355	0.0667256	0.0745573	0.0728	0.204708	0.410398	0.388173	0.136464	0.375061	0.372321	0.253348	0.252206	0.350023	0.166409	0.296829	0.213194	0.180154	0.13786	0.118387	0.116646	3.90187
Neuron group (61)	0.0498709	0.0354908	0.0437586	0.044368	0.0333384	0.0408614	0.0481511	0.0399137	0.0345368	0.0400544	0.0421598	0.0339417	0.0452212	0.0411823	0.047813	0.0420975	0.0654217	0.099811	0.173599	0.0917438	0.0868418	0.13153	0.0737508	0.0727442	0.207573	0.0722752	0.156348	0.0760595	0.0701965	0.0721741	0.0637192	0.0753761	0.219736	0.120506	0.327828	0.145622	0.152234	0.404263	0.164254	0.277678	0.298036	0.169496	0.31261	0.143793	0.132391	0.121135	0.165481	0.146632	3.89695
Neuron group (62)	0.0491334	0.0369507	0.0394112	0.0451366	0.0388674	0.0373254	0.0330742	0.0329351	0.0449941	0.055697	0.041601	0.0413394	0.0531277	0.0423324	0.0730888	0.036273	0.061711	0.0978068	0.0899911	0.0705855	0.0811767	0.126755	0.105521	0.100981	0.0670957	0.0603541	0.146115	0.0703608	0.0750043	0.0704203	0.0542439	0.0809295	0.223573	0.136728	0.115173	0.143849	0.132865	0.341412	0.0831848	0.266681	0.199915	0.184093	0.311248	0.171872	0.137909	0.195657	0.215504	0.137713	3.89758
Neuron group (63)	0.0383035	0.0385541	0.0407767	0.038003	0.0405302	0.0367331	0.0433041	0.0373732	0.0449851	0.0413811	0.0375618	0.0386894	0.0560402	0.0492438	0.0502931	0.045928	0.103352	0.07319	0.069939	0.109568	0.0631648	0.130651	0.0681415	0.0820715	0.0870249	0.128336	0.106473	0.109386	0.0953971	0.0682843	0.0693821	0.0680665	0.203272	0.137814	0.147324	0.344416	0.154683	0.365955	0.224371	0.110212	0.133828	0.171385	0.35891	0.173013	0.128299	0.163229	0.211416	0.163453	3.85543
Neuron group (64)	0.0426735	0.0386553	0.045262	0.0430699	0.0465341	0.0431785	0.0494203	0.0359929	0.0386105	0.0387325	0.0360242	0.0390771	0.0426102	0.0424088	0.0453728	0.0426944	0.0866852	0.0967304	0.0695018	0.0960234	0.0934145	0.0741625	0.0735495	0.161666	0.0870036	0.103957	0.147967	0.069071	0.0772744	0.0799264	0.0700952	0.0691074	0.241203	0.190737	0.17321	0.378866	0.199849	0.129901	0.125617	0.27002	0.116079	0.197506	0.397121	0.17707	0.172014	0.126663	0.205029	0.115202	3.81546
Neuron group (65)	0.0417084	0.0386543	0.0385091	0.0349108	0.0428059	0.044487	0.0402591	0.0355227	0.0459294	0.0514763	0.0407748	0.0390991	0.0436298	0.0438743	0.0571756	0.0459167	0.0857468	0.0849334	0.105138	0.0991028	0.0939066	0.0652717	0.0688015	0.127524	0.152025	0.130457	0.11607	0.108342	0.0795663	0.0707	0.0875531	0.0573039	0.184192	0.232263	0.318337	0.340327	0.146967	0.139081	0.190947	0.4205	0.346138	0.178921	0.410725	0.21339	0.240974	0.129112	0.154159	0.176588	3.80472
Neuron group (66)	0.0521339	0.0490023	0.0313477	0.0436692	0.0353226	0.0357756	0.0472205	0.0380446	0.0310928	0.0376196	0.0395242	0.0385108	0.0430546	0.0583665	0.0488827	0.0462877	0.0808388	0.092101	0.111758	0.0810667	0.0767749	0.0802171	0.0692579	0.115475	0.134086	0.166286	0.130747	0.112113	0.0946391	0.0622759	0.0812769	0.0643031	0.157393	0.184466	0.302744	0.397484	0.182875	0.226257	0.208164	0.416019	0.355259	0.23558	0.392371	0.170169	0.157984	0.159325	0.196473	0.140361	3.93344
Neuron group (67)	0.071092	0.0434812	0.0451117	0.0355736	0.0365344	0.0387742	0.0404841	0.0373402	0.0346547	0.0452269	0.0449528	0.0367993	0.0377019	0.0446183	0.0491984	0.0437534	0.0764957	0.0707619	0.0928369	0.109792	0.108234	0.101663	0.108032	0.113672	0.141834	0.0862887	0.12674	0.0676392	0.0909416	0.0878479	0.064958	0.0645022	0.159651	0.104736	0.32911	0.279944	0.224066	0.239577	0.314556	0.419665	0.293526	0.136165	0.40386	0.162164	0.125609	0.151719	0.128051	0.194771	3.90116
Neuron group (68)	0.0579429	0.0503598	0.0438492	0.043782	0.0401515	0.0484728	0.0475837	0.039457	0.0387969	0.0469938	0.0532089	0.0395563	0.0477633	0.0503199	0.0514185	0.0461847	0.0975584	0.0835391	0.0916824	0.114707	0.0795258	0.0667896	0.116707	0.139887	0.134405	0.133333	0.129533	0.112575	0.0706534	0.0876743	0.0636829	0.0836458	0.181979	0.215951	0.300082	0.279254	0.105458	0.144766	0.310256	0.451238	0.320784	0.130457	0.201573	0.286968	0.204233	0.149662	0.155206	0.13757	3.89672
Neuron group (69)	0.0334185	0.0338719	0.035053	0.0339429	0.0368605	0.0356784	0.0379155	0.0370451	0.0417597	0.065925	0.0497695	0.0385714	0.0442483	0.0488947	0.0472842	0.0451051	0.120746	0.107711	0.13414	0.110367	0.0738703	0.114256	0.150635	0.144095	0.127322	0.196221	0.100413	0.104784	0.076128	0.0724709	0.0740637	0.0778364	0.313362	0.116393	0.303986	0.274428	0.235596	0.201405	0.282565	0.439893	0.293649	0.153623	0.142419	0.313094	0.106341	0.134466	0.134184	0.13864	3.67794
Neuron group (70)	0.0468363	0.041881	0.0515739	0.0414752	0.0334552	0.0363369	0.0423414	0.0353965	0.0411034	0.0670571	0.0447467	0.0374368	0.0485572	0.043423	0.0440244	0.0591454	0.142372	0.174088	0.0925078	0.115336	0.0925571	0.121326	0.117783	0.127909	0.106789	0.210861	0.0916953	0.121594	0.0702931	0.0818427	0.0818924	0.0876482	0.344573	0.308857	0.315718	0.266393	0.256145	0.149237	0.268815	0.406583	0.287565	0.194311	0.162826	0.343302	0.128795	0.163725	0.159914	0.134176	3.67268
Neuron group (71)	0.0415977	0.035715	0.0434092	0.0454028	0.0461897	0.0484489	0.0495701	0.0389649	0.0406243	0.0445146	0.0460385	0.0405274	0.0424058	0.0472918	0.0389197	0.0396406	0.115208	0.133288	0.072753	0.07088	0.066072	0.0758249	0.142142	0.128864	0.0810957	0.354327	0.0707909	0.0986379	0.105075	0.0795087	0.0685455	0.0688627	0.375417	0.298629	0.145048	0.20401	0.134812	0.15748	0.245558	0.16991	0.37439	0.252193	0.179406	0.315763	0.216906	0.11493	0.143629	0.137981	3.65416
Neuron group (72)	0.0438054	0.0361667	0.0438402	0.0448832	0.0471428	0.037489	0.0323808	0.0466225	0.0316913	0.0422841	0.0392432	0.0396535	0.04213	0.0393671	0.0428805	0.0424318	0.124883	0.211976	0.0864361	0.0696502	0.0860557	0.0829579	0.115258	0.0781148	0.0965531	0.16675	0.0750906	0.111664	0.0842119	0.0665665	0.0656927	0.0775791	0.337915	0.274879	0.119233	0.160369	0.122509	0.140169	0.125059	0.168153	0.339176	0.404096	0.144262	0.446379	0.281969	0.145147	0.157607	0.150116	3.63034
Neuron group (73)	0.0447822	0.0458019	0.0402926	0.0479914	0.0337725	0.0438154	0.0375397	0.0434789	0.0351803	0.0496028	0.0510726	0.0367123	0.0316102	0.0425358	0.0506376	0.0377738	0.132656	0.151773	0.0659978	0.0938453	0.168871	0.0766159	0.0818368	0.0711565	0.0869555	0.183721	0.0765024	0.137486	0.0948778	0.0788962	0.0725489	0.0728893	0.305468	0.310589	0.139918	0.124936	0.0815226	0.150352	0.10175	0.125222	0.318746	0.41754	0.149671	0.410309	0.277311	0.147334	0.14971	0.17068	3.62431
Neuron group (74)	0.0440228	0.0421217	0.0433947	0.0417143	0.0440948	0.0348217	0.0430104	0.0347278	0.0396375	0.0439921	0.045718	0.0357791	0.0590961	0.0456165	0.0491046	0.0628146	0.124444	0.119732	0.0820831	0.0634256	0.147841	0.0643527	0.106911	0.071737	0.0998113	0.158659	0.0831115	0.127091	0.134452	0.0764119	0.0740462	0.0677193	0.272497	0.222359	0.20128	0.23784	0.358617	0.152965	0.379483	0.141534	0.370498	0.468833	0.174751	0.411341	0.0970303	0.133481	0.189129	0.133792	3.7047
Neuron group (75)	0.0470356	0.0501212	0.0379566	0.0383957	0.0399487	0.034692	0.0407999	0.0387238	0.0499472	0.037778	0.0361254	0.0374684	0.0452161	0.0445531	0.0539131	0.0380084	0.151464	0.070447	0.0885791	0.115929	0.132104	0.11654	0.131367	0.0892169	0.0825477	0.126412	0.133105	0.109091	0.100219	0.0664135	0.0717646	0.0630879	0.221745	0.154768	0.102952	0.291072	0.333515	0.251541	0.367283	0.262229	0.144099	0.499714	0.286258	0.447483	0.221031	0.162129	0.222278	0.137703	3.71281
Neuron group (76)	0.06265	0.043899	0.0487223	0.033675	0.0414565	0.0377647	0.0351735	0.0387297	0.0527437	0.0439696	0.0375524	0.0370076	0.0463053	0.0487709	0.0373881	0.0425313	0.139228	0.0965353	0.106152	0.107362	0.163201	0.13577	0.143714	0.0874759	0.0620629	0.141111	0.152195	0.0715163	0.123237	0.0794153	0.0659814	0.0595061	0.17423	0.123098	0.184601	0.294944	0.358781	0.248661	0.398519	0.186158	0.157575	0.451878	0.266071	0.134989	0.36648	0.136845	0.181887	0.178933	3.74126
Neuron group (77)	0.0417751	0.041265	0.034679	0.0368028	0.0351489	0.0428546	0.038245	0.0507651	0.0370898	0.0441448	0.0417938	0.039626	0.0392062	0.0455985	0.043227	0.0380411	0.0681164	0.0788256	0.12187	0.128793	0.141889	0.113178	0.15225	0.069858	0.104432	0.0657148	0.196141	0.12059	0.0805456	0.0810588	0.0760388	0.0714843	0.147348	0.226604	0.0981788	0.318738	0.333745	0.248924	0.42839	0.15493	0.243718	0.166338	0.304525	0.0846413	0.354475	0.138209	0.157039	0.176673	3.89203
Neuron group (78)	0.0554729	0.0326408	0.0395086	0.0372579	0.0353985	0.0448084	0.0431887	0.0333654	0.0576863	0.0549842	0.042995	0.0387455	0.0375282	0.0486028	0.047468	0.0464055	0.121502	0.106014	0.122832	0.101961	0.134149	0.116168	0.14327	0.0949041	0.113583	0.190711	0.149421	0.142303	0.0796814	0.0709499	0.0673362	0.0634323	0.179203	0.141836	0.185568	0.280939	0.316065	0.248026	0.375306	0.186956	0.202108	0.338085	0.273082	0.303174	0.312993	0.135071	0.186226	0.13614	3.79317
Neuron group (79)	0.0401492	0.0469464	0.037434	0.0378423	0.0373818	0.0457313	0.0551566	0.03401	0.0379289	0.0400679	0.0407556	0.0372381	0.0494337	0.0580025	0.0473489	0.0330137	0.106088	0.0761404	0.0845944	0.133866	0.125026	0.073248	0.0677767	0.0773714	0.131834	0.240353	0.133063	0.140883	0.0887204	0.07539	0.0870753	0.0718938	0.382891	0.154059	0.212668	0.308651	0.0936864	0.163118	0.180414	0.159989	0.212656	0.373641	0.313554	0.29503	0.299287	0.165468	0.117332	0.140942	3.67924
Neuron group (80)	0.0431455	0.0466561	0.0501426	0.0386376	0.0350213	0.0404215	0.0377004	0.039123	0.0395617	0.0376992	0.0379595	0.0396662	0.0414478	0.043629	0.0367569	0.0493691	0.109133	0.12748	0.0878711	0.0994726	0.172695	0.0756507	0.0953917	0.0830721	0.111083	0.173515	0.12337	0.133436	0.0706538	0.0700825	0.0810187	0.0725926	0.334674	0.179109	0.189346	0.177995	0.314767	0.166416	0.119256	0.133234	0.240058	0.418655	0.272293	0.298518	0.164679	0.171763	0.122672	0.173667	3.68113
Neuron group (81)	0.0386171	0.0435423	0.0402337	0.0398285	0.042613	0.0465399	0.0448842	0.0383176	0.0575038	0.0369539	0.0360665	0.0427912	0.0370617	0.0463898	0.0395789	0.0429954	0.0997341	0.0993261	0.0971234	0.190063	0.132046	0.102054	0.0751583	0.154365	0.0750741	0.243423	0.108781	0.156088	0.0804692	0.0829123	0.0687031	0.0675832	0.321688	0.115698	0.108678	0.289914	0.286917	0.328758	0.190169	0.315957	0.155182	0.415663	0.286277	0.283297	0.145933	0.137916	0.132825	0.167411	3.71153
Neuron group (82)	0.043423	0.0445603	0.0432477	0.0350935	0.0463477	0.0392967	0.0517055	0.0416505	0.0404646	0.038946	0.0335619	0.0456636	0.0394347	0.0372582	0.0406784	0.0407293	0.133888	0.10978	0.110819	0.124675	0.141331	0.1115	0.0901744	0.106125	0.156471	0.263807	0.125919	0.110487	0.0830023	0.0765192	0.0698945	0.0905617	0.249118	0.208114	0.273704	0.263854	0.28744	0.336524	0.121334	0.393577	0.448047	0.369156	0.273547	0.106666	0.258899	0.114661	0.220834	0.15964	3.72279
Neuron group (83)	0.0398264	0.0422933	0.0389768	0.0383932	0.0422186	0.0412352	0.0396569	0.0452719	0.0409137	0.0445446	0.0366871	0.0427168	0.0430062	0.0345743	0.0470727	0.0578392	0.0888712	0.0956279	0.0969429	0.144332	0.113346	0.133947	0.0995733	0.137571	0.140635	0.152209	0.107717	0.077847	0.0968278	0.185709	0.0914351	0.0786781	0.0901335	0.172089	0.271708	0.351678	0.27904	0.301315	0.114763	0.385219	0.558203	0.392032	0.27415	0.148944	0.324335	0.124298	0.128756	0.149445	3.94144
Neuron group (84)	0.0451018	0.0436251	0.0473235	0.0371398	0.0457176	0.0412367	0.0386696	0.0350728	0.0435029	0.0552671	0.0401226	0.0401338	0.0461396	0.0445647	0.0428461	0.0408527	0.166458	0.0789516	0.130062	0.164901	0.0617666	0.111673	0.122857	0.140554	0.168611	0.186365	0.0857778	0.0683185	0.124006	0.137837	0.0638082	0.0835878	0.164398	0.158028	0.233918	0.359648	0.182447	0.345908	0.265315	0.406585	0.476025	0.112214	0.136883	0.140973	0.278299	0.337458	0.152746	0.115434	3.6074
Neuron group (85)	0.0367483	0.0446873	0.0431129	0.0367279	0.0496284	0.0416207	0.0348992	0.0497443	0.0372389	0.0393766	0.0394935	0.0427521	0.0458195	0.0369696	0.0441759	0.0446737	0.155557	0.0984542	0.119183	0.11138	0.0725767	0.104026	0.10167	0.14991	0.143845	0.090229	0.0810958	0.074038	0.0785977	0.123245	0.0705017	0.0688023	0.384122	0.19545	0.273568	0.331049	0.161992	0.305841	0.29255	0.34394	0.515924	0.171803	0.148421	0.151685	0.276741	0.336766	0.149759	0.16904	3.62233
Neuron group (86)	0.0358604	0.0506349	0.048944	0.0423455	0.0431772	0.0445393	0.0385363	0.0370725	0.0435008	0.03882	0.0365327	0.0404121	0.038755	0.0431449	0.0487494	0.0418501	0.159709	0.0806672	0.0821979	0.0751746	0.0725182	0.0810956	0.122159	0.139729	0.135786	0.144964	0.118958	0.101887	0.0884665	0.142545	0.0848689	0.0852142	0.422952	0.155377	0.210728	0.149508	0.205074	0.169294	0.274525	0.385163	0.492553	0.239428	0.379259	0.200978	0.163033	0.323103	0.121641	0.155411	3.61465
Neuron group (87)	0.0400285	0.0566033	0.0447752	0.0434985	0.0389697	0.0388195	0.0425244	0.0334306	0.044386	0.0362091	0.0416845	0.033155	0.0375436	0.0531096	0.0529572	0.046028	0.181564	0.163639	0.0720986	0.116654	0.0853403	0.08305	0.103684	0.0796855	0.102496	0.129708	0.153826	0.0994132	0.101882	0.134777	0.0605367	0.0780289	0.470291	0.421554	0.128604	0.317863	0.136094	0.128718	0.243557	0.151098	0.113737	0.248619	0.323627	0.199799	0.217678	0.375963	0.144864	0.184624	3.54185
Neuron group (88)	0.0460237	0.0476134	0.0284895	0.0445403	0.037979	0.0408182	0.0420596	0.0427486	0.0427104	0.0388546	0.0494092	0.0435957	0.043669	0.0566888	0.0440128	0.0537649	0.121166	0.140463	0.248514	0.104371	0.0719794	0.0798904	0.0810447	0.0695946	0.0668307	0.183122	0.157179	0.0696323	0.102564	0.128802	0.0645168	0.0690161	0.435622	0.48611	0.131788	0.292484	0.168593	0.14846	0.163702	0.144548	0.132219	0.251474	0.355557	0.150575	0.183155	0.329213	0.126507	0.162137	3.55577
Neuron group (89)	0.0548571	0.0506083	0.035295	0.0354928	0.0479182	0.0438848	0.0506115	0.0351664	0.0384241	0.043041	0.0351261	0.0422054	0.0392203	0.0439598	0.0512644	0.0423587	0.138155	0.120536	0.178425	0.11932	0.112561	0.0853396	0.0688485	0.132299	0.135767	0.111	0.118237	0.112072	0.0779125	0.148299	0.0764165	0.0803801	0.431641	0.447247	0.313293	0.213485	0.156435	0.200635	0.175382	0.112253	0.287872	0.209112	0.374029	0.183285	0.155907	0.193785	0.111347	0.176423	3.68088
Neuron group (90)	0.0423027	0.0453108	0.0323904	0.035644	0.0417471	0.0487705	0.0424514	0.0356625	0.0325945	0.0396767	0.0386807	0.0392177	0.0509984	0.0473557	0.0402638	0.0570034	0.161626	0.152694	0.178014	0.0984161	0.0829058	0.0765324	0.0661044	0.129906	0.111209	0.119413	0.131417	0.0864709	0.0989652	0.0746549	0.0683155	0.0770301	0.354322	0.446688	0.243899	0.2995	0.154128	0.179649	0.157505	0.403665	0.266661	0.306599	0.286036	0.13198	0.153708	0.130097	0.151389	0.146178	3.67118
Neuron group (91)	0.0364675	0.0421174	0.0380109	0.0300803	0.0441834	0.051987	0.0437304	0.0353103	0.0367452	0.03232	0.0383169	0.049478	0.0470676	0.0405637	0.0426549	0.0498471	0.0855152	0.124923	0.18311	0.173521	0.0864147	0.0961173	0.0672857	0.115086	0.0989477	0.108643	0.0941836	0.071597	0.0789987	0.100663	0.075535	0.0716246	0.257204	0.437379	0.326664	0.0836571	0.134656	0.187741	0.196158	0.451614	0.349425	0.23519	0.230543	0.156813	0.135514	0.188698	0.140743	0.138384	3.80823
Neuron group (92)	0.0434678	0.0449041	0.0390306	0.0482975	0.0380039	0.0379828	0.0346454	0.0379785	0.0386943	0.0379481	0.0363698	0.0444219	0.0517064	0.0383655	0.0403326	0.0473707	0.0581237	0.145759	0.197298	0.0738672	0.099167	0.0760112	0.149615	0.145857	0.131127	0.119075	0.0862427	0.0725707	0.0715315	0.087066	0.115776	0.0746008	0.226066	0.177017	0.306525	0.143987	0.344473	0.126311	0.252921	0.454455	0.392607	0.202249	0.277341	0.188809	0.191436	0.267236	0.272768	0.152595	3.91325
Neuron group (93)	0.0483591	0.0428456	0.0388465	0.0446738	0.0415979	0.0425301	0.0411674	0.036532	0.0342728	0.0372515	0.041805	0.0427811	0.042237	0.0545407	0.0355705	0.0396472	0.0818053	0.0909412	0.183731	0.0725941	0.0825532	0.0889907	0.19556	0.135645	0.137012	0.102814	0.0731489	0.0774556	0.0744545	0.0734107	0.107944	0.0711283	0.218864	0.148487	0.306335	0.154313	0.329131	0.165635	0.283822	0.463144	0.362265	0.255257	0.296346	0.121355	0.153004	0.245424	0.269038	0.13073	3.84958
Neuron group (94)	0.0355845	0.0349599	0.0482768	0.037159	0.0357072	0.0412757	0.0367238	0.0317172	0.0409648	0.0394979	0.0399852	0.0456479	0.0448311	0.0380806	0.0456973	0.0414728	0.0739972	0.0845102	0.0716077	0.0699991	0.087867	0.073005	0.212854	0.118823	0.127657	0.100425	0.0762414	0.076072	0.121503	0.0797901	0.135527	0.0648609	0.236054	0.149007	0.131136	0.14834	0.260781	0.173647	0.258052	0.325312	0.299452	0.241043	0.332217	0.159321	0.301551	0.209522	0.287127	0.194431	3.88131
Neuron group (95)	0.0369171	0.0428205	0.0499343	0.0418549	0.0407062	0.0460464	0.0367441	0.0424074	0.0549663	0.0538037	0.0483785	0.0416871	0.0474494	0.0357726	0.0423824	0.0594451	0.0895958	0.0905143	0.0682354	0.103911	0.0927687	0.108474	0.153103	0.0904628	0.075448	0.098475	0.0878312	0.11107	0.0948717	0.0757059	0.121987	0.0759601	0.0868325	0.108765	0.154564	0.129241	0.351982	0.246831	0.28421	0.177557	0.163724	0.172091	0.320195	0.309096	0.284086	0.167451	0.248907	0.158826	3.88618
Neuron group (96)	0.0403644	0.0397631	0.0342851	0.0413302	0.0397621	0.0452056	0.0340307	0.0511574	0.0321112	0.0340836	0.0356731	0.0444674	0.0394711	0.0415535	0.0405686	0.0423954	0.207293	0.120722	0.0705427	0.0754374	0.076289	0.0741364	0.16065	0.0896611	0.123304	0.0641006	0.0981772	0.1248	0.129187	0.107536	0.0755432	0.0686048	0.254032	0.273646	0.144895	0.190564	0.199275	0.175458	0.261714	0.260059	0.244836	0.185842	0.225423	0.283662	0.239389	0.299248	0.132807	0.156618	3.66938
Neuron group (97)	0.0420254	0.0404926	0.0465383	0.0376692	0.0442465	0.0342184	0.0381991	0.0478928	0.0358561	0.0399087	0.0395533	0.0418274	0.0441144	0.0356095	0.0405891	0.0544638	0.184696	0.106744	0.080046	0.102192	0.070669	0.109278	0.134886	0.0971026	0.102576	0.0753531	0.0708468	0.160048	0.109135	0.128602	0.0708287	0.0783163	0.28464	0.327079	0.224681	0.360666	0.155309	0.274425	0.281511	0.294668	0.281244	0.179223	0.133752	0.329045	0.311743	0.257823	0.134287	0.135295	3.60292
Neuron group (98)	0.0460278	0.0448181	0.0387763	0.037426	0.0417304	0.0435735	0.0382255	0.0434074	0.0359863	0.0420933	0.0420509	0.0423518	0.0439065	0.0361449	0.0447532	0.0408052	0.266833	0.104996	0.0709062	0.0913883	0.0895137	0.077556	0.101447	0.100312	0.139431	0.0846516	0.0811003	0.0992594	0.0730412	0.0967782	0.0797222	0.071146	0.273493	0.296437	0.125488	0.334823	0.148665	0.297523	0.334741	0.317792	0.259455	0.247102	0.213309	0.346255	0.185827	0.225809	0.119608	0.139675	3.5072
Neuron group (99)	0.0446669	0.0378107	0.0418401	0.039947	0.0375066	0.040247	0.0425163	0.0390759	0.0427309	0.0460318	0.0387244	0.0567385	0.0537603	0.0393524	0.0398669	0.050327	0.166893	0.130405	0.0830688	0.116288	0.11261	0.114962	0.111664	0.12559	0.0969935	0.087823	0.0686534	0.0766947	0.0735183	0.10924	0.0575607	0.0720341	0.319306	0.29262	0.168964	0.355446	0.22002	0.219994	0.23517	0.336474	0.279536	0.199373	0.14271	0.136433	0.207219	0.263975	0.218695	0.124168	3.54557
[truncated: 175 more columns]

## Sheet: Simulation (5)
	Amplitude of peak frequency in 0-20 Hz (p_ws=0.0)	Amplitude of peak frequency in 0-20 Hz (p_ws=0.002)	Amplitude of peak frequency in 0-20 Hz (p_ws=0.005)	Amplitude of peak frequency in 0-20 Hz (p_ws=0.01)	Amplitude of peak frequency in 0-20 Hz (p_ws=0.02)	Amplitude of peak frequency in 0-20 Hz (p_ws=0.05)	Amplitude of peak frequency in 0-20 Hz (p_ws=0.1)	Amplitude of peak frequency in 0-20 Hz (p_ws=0.2)	Amplitude of peak frequency in 0-20 Hz (p_ws=0.3)	Amplitude of peak frequency in 0-20 Hz (p_ws=0.4)	Amplitude of peak frequency in 0-20 Hz (p_ws=0.5)	Amplitude of peak frequency in 0-20 Hz (p_ws=0.6)	Amplitude of peak frequency in 0-20 Hz (p_ws=0.7)	Amplitude of peak frequency in 0-20 Hz (p_ws=0.8)	Amplitude of peak frequency in 0-20 Hz (p_ws=0.9)	Amplitude of peak frequency in 0-20 Hz (p_ws=1.0)	Amplitude of peak frequency in 20-40 Hz (p_ws=0.0)	Amplitude of peak frequency in 20-40 Hz (p_ws=0.002)	Amplitude of peak frequency in 20-40 Hz (p_ws=0.005)	Amplitude of peak frequency in 20-40 Hz (p_ws=0.01)	Amplitude of peak frequency in 20-40 Hz (p_ws=0.02)	Amplitude of peak frequency in 20-40 Hz (p_ws=0.05)	Amplitude of peak frequency in 20-40 Hz (p_ws=0.1)	Amplitude of peak frequency in 20-40 Hz (p_ws=0.2)	Amplitude of peak frequency in 20-40 Hz (p_ws=0.3)	Amplitude of peak frequency in 20-40 Hz (p_ws=0.4)	Amplitude of peak frequency in 20-40 Hz (p_ws=0.5)	Amplitude of peak frequency in 20-40 Hz (p_ws=0.6)	Amplitude of peak frequency in 20-40 Hz (p_ws=0.7)	Amplitude of peak frequency in 20-40 Hz (p_ws=0.8)	Amplitude of peak frequency in 20-40 Hz (p_ws=0.9)	Amplitude of peak frequency in 20-40 Hz (p_ws=1.0)	Amplitude of peak frequency in 40-60 Hz (p_ws=0.0)	Amplitude of peak frequency in 40-60 Hz (p_ws=0.002)	Amplitude of peak frequency in 40-60 Hz (p_ws=0.005)	Amplitude of peak frequency in 40-60 Hz (p_ws=0.01)	Amplitude of peak frequency in 40-60 Hz (p_ws=0.02)	Amplitude of peak frequency in 40-60 Hz (p_ws=0.05)	Amplitude of peak frequency in 40-60 Hz (p_ws=0.1)	Amplitude of peak frequency in 40-60 Hz (p_ws=0.2)	Amplitude of peak frequency in 40-60 Hz (p_ws=0.3)	Amplitude of peak frequency in 40-60 Hz (p_ws=0.4)	Amplitude of peak frequency in 40-60 Hz (p_ws=0.5)	Amplitude of peak frequency in 40-60 Hz (p_ws=0.6)	Amplitude of peak frequency in 40-60 Hz (p_ws=0.7)	Amplitude of peak frequency in 40-60 Hz (p_ws=0.8)	Amplitude of peak frequency in 40-60 Hz (p_ws=0.9)	Amplitude of peak frequency in 40-60 Hz (p_ws=1.0)	Average of weight of intraconnection from excitatory to excitatory neuron (p_ws=0.0
Neuron group (0)	0.0398299	0.0568658	0.043475	0.0573669	0.0622576	0.0541784	0.0645548	0.0395501	0.0569492	0.0472493	0.060597	0.0571922	0.0525242	0.0747354	0.0559142	0.0589724	0.139416	0.0873829	0.0909426	0.0894285	0.0748025	0.0595814	0.0729445	0.0772881	0.0760402	0.0765888	0.0892379	0.0783147	0.0653498	0.0782458	0.0739906	0.0850588	0.160297	0.11996	0.224809	0.117075	0.146317	0.163047	0.159614	0.172246	0.192829	0.13317	0.119734	0.116332	0.177982	0.119715	0.174097	0.126151	3.72851
Neuron group (1)	0.0388138	0.0631341	0.0442996	0.0549593	0.0681736	0.0542391	0.0547551	0.0615177	0.0426193	0.0519471	0.0457209	0.046872	0.0502268	0.0476126	0.0467249	0.06063	0.0842274	0.072437	0.0840419	0.0811118	0.0938137	0.0707184	0.0784528	0.0702201	0.082219	0.0794181	0.109801	0.0765827	0.108316	0.0642552	0.0873702	0.0824724	0.17648	0.157288	0.18182	0.187302	0.151312	0.136631	0.124883	0.125537	0.160999	0.139402	0.178266	0.126485	0.129621	0.145226	0.112437	0.15446	3.79764
Neuron group (2)	0.0447819	0.0412124	0.0576535	0.0528561	0.0495395	0.0529874	0.0614965	0.0570279	0.0529762	0.0512661	0.0653102	0.0547896	0.0450324	0.0523532	0.0586471	0.0497155	0.11661	0.108055	0.0847757	0.0772464	0.0788867	0.0738884	0.0698668	0.0932118	0.0816759	0.0628279	0.0665824	0.0729503	0.0756878	0.0800902	0.0814917	0.0780869	0.170515	0.133096	0.169086	0.156563	0.144534	0.145597	0.169559	0.168891	0.128754	0.12977	0.142776	0.190346	0.120726	0.153315	0.127302	0.134293	3.82856
Neuron group (3)	0.0497809	0.0330093	0.0491562	0.0512757	0.0454552	0.0570335	0.0667755	0.0664929	0.0507135	0.0583284	0.0530741	0.0725862	0.0480372	0.0590131	0.0441654	0.0635919	0.0811824	0.135262	0.0896019	0.0734593	0.107116	0.0782431	0.081916	0.0950534	0.0609217	0.0674584	0.0691784	0.0708094	0.062501	0.0758095	0.0893524	0.0709867	0.166276	0.22059	0.179317	0.164562	0.10875	0.134383	0.109248	0.141145	0.132743	0.146461	0.126491	0.170579	0.157339	0.147523	0.12817	0.146286	3.82158
Neuron group (4)	0.04613	0.0368591	0.0459531	0.05102	0.0427115	0.0546461	0.04893	0.0629219	0.0534546	0.0645942	0.0474886	0.0519204	0.0492157	0.0582989	0.0819056	0.0559157	0.0883222	0.119216	0.09004	0.116559	0.10267	0.0865677	0.0772529	0.0959199	0.0719836	0.0781725	0.0730607	0.0764222	0.0900144	0.0680001	0.0773686	0.0716515	0.182596	0.290308	0.16442	0.261939	0.110955	0.138912	0.129139	0.136524	0.124493	0.153487	0.136517	0.138789	0.119201	0.161535	0.112254	0.130069	3.81262
Neuron group (5)	0.042738	0.0389921	0.0427397	0.0410427	0.0454892	0.0502193	0.0657165	0.0465483	0.0561877	0.0547424	0.0576327	0.059987	0.0496374	0.0589781	0.0500978	0.068547	0.180257	0.117014	0.0727114	0.0931934	0.132002	0.0890169	0.0754574	0.0756302	0.0768376	0.0804086	0.0732818	0.0693972	0.0747884	0.0892828	0.0809531	0.0651181	0.120392	0.293822	0.154701	0.248931	0.141052	0.158046	0.140802	0.132358	0.140346	0.174787	0.14063	0.138419	0.11964	0.158961	0.123606	0.138279	3.67396
Neuron group (6)	0.0459874	0.0469506	0.0445521	0.0453549	0.0486723	0.0575629	0.0558996	0.0517274	0.0601387	0.0615018	0.0539281	0.0533904	0.0747156	0.0516338	0.0473698	0.0530687	0.132835	0.144561	0.144503	0.11771	0.131774	0.088498	0.0804938	0.086601	0.0788447	0.0746876	0.0695048	0.0706274	0.0746698	0.0731915	0.0917002	0.0817671	0.229728	0.281317	0.348299	0.194635	0.358725	0.133841	0.128137	0.149215	0.150998	0.139343	0.126608	0.180289	0.117084	0.157552	0.152625	0.149621	3.67754
Neuron group (7)	0.0506568	0.0391833	0.0537838	0.0435316	0.0500469	0.0410413	0.054762	0.0503426	0.058831	0.0617375	0.0619957	0.0453821	0.0566994	0.0539049	0.0602235	0.0649808	0.146168	0.13927	0.148748	0.117742	0.132035	0.0984414	0.0705579	0.070946	0.0581693	0.0788783	0.0765458	0.0932589	0.116402	0.0944092	0.072339	0.0813522	0.271009	0.298399	0.366346	0.217681	0.385972	0.164231	0.136484	0.129274	0.168302	0.11687	0.176097	0.0959581	0.1302	0.192809	0.125533	0.126006	3.64578
Neuron group (8)	0.047787	0.0387824	0.0377577	0.041401	0.0540588	0.0408262	0.0573212	0.0494434	0.0670585	0.0540691	0.0460559	0.068186	0.0603127	0.0574105	0.0552229	0.0581236	0.138	0.182442	0.135536	0.100491	0.109902	0.115167	0.0691355	0.0810537	0.0682371	0.0868734	0.0779872	0.0812424	0.0719125	0.0850877	0.0868894	0.072513	0.246956	0.237669	0.310483	0.193533	0.366787	0.161425	0.156204	0.148367	0.122124	0.131825	0.147967	0.122338	0.127862	0.128314	0.0975319	0.147309	3.6429
Neuron group (9)	0.0412499	0.0554221	0.0475195	0.0480599	0.043137	0.0504466	0.0545792	0.0557635	0.0471294	0.066225	0.0512978	0.0500444	0.0568957	0.0520243	0.0444982	0.0572914	0.105786	0.0669605	0.148563	0.0816828	0.158334	0.0740509	0.0729493	0.07062	0.068372	0.0725521	0.0813951	0.0972684	0.0772594	0.0808963	0.0785804	0.0659888	0.27926	0.161532	0.389746	0.211508	0.251787	0.121372	0.136437	0.119577	0.165397	0.142096	0.156833	0.137414	0.154155	0.142728	0.134819	0.141311	3.64819
Neuron group (10)	0.0398321	0.0503333	0.0395166	0.0467981	0.0406074	0.0436562	0.042282	0.0554334	0.0643527	0.0573275	0.0431316	0.0560224	0.0552332	0.0485358	0.0515165	0.065749	0.165376	0.0855071	0.193382	0.0849944	0.123682	0.0977566	0.079261	0.0711664	0.0837896	0.0672417	0.0783007	0.0766895	0.0804276	0.0758317	0.100723	0.0850127	0.229683	0.152679	0.339731	0.212893	0.277717	0.188569	0.11868	0.130755	0.156722	0.144637	0.121086	0.165854	0.152583	0.148669	0.107831	0.148055	3.58897
Neuron group (11)	0.0415959	0.0481556	0.0521701	0.0538109	0.0403137	0.0369795	0.0535134	0.0511256	0.0590276	0.0578558	0.0598996	0.0410943	0.0606847	0.0488358	0.0589974	0.0666507	0.178174	0.0921661	0.0809256	0.0664061	0.135046	0.11376	0.121614	0.0901342	0.0746542	0.0705997	0.0761617	0.0748051	0.0705223	0.0924892	0.0636623	0.0746876	0.147966	0.159305	0.166871	0.156989	0.100696	0.157984	0.302496	0.134182	0.118266	0.196039	0.127578	0.137639	0.166252	0.137678	0.147569	0.167148	3.58629
Neuron group (12)	0.0416826	0.0557962	0.0423853	0.0512471	0.0548148	0.0483554	0.0397656	0.0638853	0.0428916	0.0508745	0.0523597	0.0591313	0.0626272	0.0445358	0.0403663	0.0483232	0.169172	0.081009	0.0765495	0.0797452	0.067073	0.0894342	0.17493	0.0753096	0.080712	0.0760848	0.0578663	0.0771114	0.0767402	0.0731022	0.0806776	0.0835289	0.11769	0.142323	0.140056	0.157508	0.155035	0.179266	0.306474	0.139428	0.14659	0.137427	0.188899	0.134909	0.150664	0.140584	0.125362	0.121736	3.68012
Neuron group (13)	0.0420382	0.0481724	0.0572541	0.0464627	0.0448276	0.0519498	0.0364188	0.0571356	0.0509992	0.0530103	0.0508562	0.0595311	0.0542713	0.0478744	0.0626514	0.0651851	0.150013	0.153037	0.113561	0.0792511	0.0954323	0.088377	0.188999	0.084305	0.0730495	0.0843773	0.0766926	0.0887126	0.0757167	0.0831356	0.0825873	0.0715	0.0828516	0.290393	0.179986	0.159135	0.113645	0.179235	0.231302	0.1383	0.109139	0.144877	0.139183	0.161552	0.137563	0.133563	0.137337	0.151598	3.80206
Neuron group (14)	0.0456611	0.0405732	0.0504385	0.056928	0.0424377	0.0550499	0.0448407	0.0605273	0.0443203	0.0574435	0.0640982	0.0448076	0.0531656	0.0457123	0.043418	0.0383055	0.0720211	0.127853	0.0724097	0.0716471	0.130709	0.0934874	0.209648	0.0635963	0.0838887	0.072925	0.0698753	0.0828253	0.0890326	0.106841	0.0794563	0.0820795	0.221099	0.316967	0.184004	0.117257	0.286993	0.108508	0.238425	0.125534	0.155175	0.148225	0.154881	0.119913	0.206039	0.135949	0.161478	0.125929	3.84541
Neuron group (15)	0.048267	0.0426796	0.0399338	0.051203	0.0505961	0.0491885	0.0436173	0.0629515	0.0590358	0.0570364	0.0493762	0.0501677	0.0431125	0.0542183	0.0526631	0.0558368	0.0947371	0.160442	0.0972146	0.104654	0.103416	0.0853703	0.146367	0.0666955	0.0817978	0.068552	0.0989733	0.0805468	0.0836808	0.0853615	0.064749	0.0763576	0.1647	0.286423	0.215989	0.209647	0.292404	0.231202	0.2646	0.16522	0.170391	0.221191	0.146315	0.168088	0.131316	0.164887	0.150713	0.121566	3.81358
Neuron group (16)	0.0379302	0.0417531	0.0457278	0.0482429	0.0443594	0.0439926	0.0483216	0.055966	0.0521371	0.0462347	0.0566247	0.0467813	0.0524132	0.0571731	0.0636854	0.0473508	0.0853164	0.141969	0.0967343	0.133255	0.101949	0.16015	0.0846686	0.0633797	0.0728642	0.0750024	0.0816848	0.0766101	0.0844144	0.0606082	0.0602693	0.0865116	0.176751	0.278132	0.176941	0.190333	0.31477	0.23605	0.13775	0.161939	0.161159	0.124162	0.14563	0.122593	0.145605	0.15871	0.162584	0.137891	3.81198
Neuron group (17)	0.0608792	0.0505995	0.0488629	0.0416167	0.0425364	0.0401423	0.0396307	0.0473695	0.0603931	0.0668367	0.0560444	0.0587831	0.0567787	0.0532857	0.0509941	0.0598639	0.0813302	0.152247	0.075959	0.0932021	0.0953316	0.237886	0.0693611	0.0750328	0.0765835	0.0728693	0.075549	0.0701658	0.0861723	0.0645352	0.0747281	0.0685674	0.183109	0.292696	0.188912	0.227341	0.326853	0.167178	0.144651	0.116515	0.149279	0.162606	0.0953347	0.146199	0.172469	0.136129	0.135056	0.129237	3.88886
Neuron group (18)	0.0393511	0.0502972	0.0426142	0.0471321	0.0424188	0.0446764	0.0591433	0.0485152	0.0604343	0.0511611	0.0448655	0.056003	0.0516123	0.0483503	0.0598124	0.0489619	0.146492	0.080113	0.104608	0.101984	0.107642	0.228463	0.0787479	0.0691929	0.0771218	0.0907698	0.082435	0.112092	0.0688339	0.0812588	0.0785257	0.0650051	0.213912	0.126978	0.130108	0.0970755	0.235034	0.235952	0.124566	0.13986	0.226332	0.139542	0.132678	0.135614	0.141826	0.144878	0.145343	0.169024	3.74231
Neuron group (19)	0.0452323	0.0545903	0.0390391	0.0524616	0.0503158	0.0400301	0.0457673	0.0552441	0.0673021	0.0533291	0.0491934	0.0591516	0.0472485	0.0554416	0.0451525	0.0542797	0.129133	0.0618086	0.158812	0.121548	0.0880061	0.127458	0.0851812	0.0724228	0.0730783	0.0698482	0.0754224	0.0670715	0.0777612	0.083635	0.0732968	0.0698997	0.223036	0.217616	0.388278	0.301714	0.162862	0.228644	0.119806	0.154211	0.126138	0.162657	0.126056	0.134165	0.125919	0.141074	0.119151	0.125919	3.69712
Neuron group (20)	0.0421819	0.0527554	0.0339155	0.0378566	0.0507551	0.0456694	0.0456956	0.0446872	0.067523	0.0489455	0.0514658	0.046771	0.043965	0.0657898	0.0580455	0.0482927	0.124451	0.0778611	0.169052	0.140814	0.125391	0.141922	0.0735641	0.0896146	0.086489	0.0766662	0.0768747	0.0730619	0.0756467	0.0705152	0.089246	0.0774068	0.212731	0.111741	0.4524	0.364668	0.301519	0.213751	0.136193	0.0962717	0.129551	0.136216	0.146693	0.178696	0.143384	0.151173	0.141066	0.140714	3.71205
Neuron group (21)	0.0377422	0.0473843	0.0444859	0.0386265	0.0444251	0.0474216	0.0565195	0.0479538	0.0647221	0.0523579	0.064679	0.0669592	0.056238	0.0595808	0.0521229	0.0521553	0.157255	0.0722326	0.139719	0.154428	0.21811	0.0946618	0.0895065	0.0782865	0.068843	0.071644	0.0716707	0.070939	0.0777826	0.0736192	0.0835364	0.0893924	0.189901	0.192008	0.450585	0.312863	0.263705	0.205833	0.137714	0.135744	0.197333	0.159214	0.131115	0.206434	0.115281	0.181781	0.121224	0.130794	3.75236
Neuron group (22)	0.0477247	0.0440504	0.0393159	0.037616	0.0417799	0.0373729	0.0398093	0.0495442	0.056191	0.0536124	0.046977	0.0470997	0.0503676	0.0623967	0.043903	0.0493018	0.071155	0.104873	0.168968	0.113967	0.165836	0.0874614	0.0987755	0.0771335	0.0717691	0.0708549	0.0870876	0.072457	0.0748287	0.0742678	0.0832097	0.0674641	0.180988	0.249543	0.43634	0.341364	0.260412	0.19461	0.117487	0.147339	0.143563	0.131622	0.101017	0.168478	0.142703	0.17118	0.121101	0.149773	3.93313
Neuron group (23)	0.049013	0.0440647	0.0451035	0.0362032	0.0482405	0.0439195	0.0494937	0.0608698	0.0498883	0.0496012	0.0553355	0.050651	0.0520154	0.0598788	0.0499729	0.0571131	0.082023	0.111389	0.18345	0.170763	0.155477	0.103631	0.0712526	0.0752037	0.0624731	0.070802	0.0716993	0.0873982	0.0924024	0.0677625	0.0917751	0.077658	0.137793	0.254342	0.429664	0.357415	0.303491	0.195914	0.144119	0.178006	0.14829	0.166707	0.11913	0.128252	0.133496	0.147366	0.106711	0.148475	3.8749
Neuron group (24)	0.0585734	0.0539516	0.0416812	0.0489893	0.0427861	0.0453464	0.0425543	0.0524629	0.0644106	0.0435165	0.0406754	0.0453695	0.0478145	0.0635723	0.0535532	0.057072	0.0772386	0.147973	0.133664	0.113588	0.15425	0.110136	0.120095	0.0769879	0.0989023	0.0813727	0.0945515	0.0862458	0.0988133	0.0721205	0.0794868	0.0794501	0.110056	0.228142	0.392228	0.263927	0.273366	0.197083	0.103442	0.157229	0.152632	0.10413	0.114271	0.121315	0.103755	0.134415	0.122081	0.150974	3.90762
Neuron group (25)	0.0442259	0.0527578	0.0479526	0.0430933	0.0466837	0.0690565	0.0426849	0.0451438	0.0536128	0.0436814	0.0700884	0.0476637	0.0502308	0.0420116	0.0544977	0.0541351	0.0690928	0.100676	0.0762234	0.0940143	0.0683355	0.0749691	0.117297	0.0750247	0.0781263	0.0669085	0.0764219	0.0735357	0.0725657	0.0818335	0.0786836	0.0672617	0.1831	0.279778	0.128102	0.241589	0.145296	0.158294	0.14039	0.120594	0.111878	0.160762	0.146743	0.168068	0.144848	0.124276	0.113143	0.160402	3.89834
Neuron group (26)	0.0398152	0.0442684	0.0546473	0.0411779	0.0448108	0.0393219	0.0420341	0.0454051	0.0460323	0.0620522	0.049951	0.0442828	0.0532664	0.0689177	0.0614331	0.0467055	0.122094	0.0897162	0.0855221	0.107909	0.109181	0.115639	0.124788	0.0742221	0.0770051	0.0725699	0.0661221	0.0744522	0.0884722	0.0841097	0.0713456	0.0779947	0.305483	0.134625	0.136879	0.234061	0.262318	0.225783	0.180881	0.151566	0.115772	0.15254	0.11711	0.129952	0.134835	0.142249	0.147369	0.122094	3.68799
Neuron group (27)	0.036071	0.0425896	0.0427352	0.0445058	0.0402354	0.0399758	0.0460268	0.0454007	0.0553438	0.0431164	0.0563102	0.0465548	0.0511276	0.0460654	0.0470387	0.0517953	0.111573	0.135807	0.0847169	0.0995873	0.10368	0.12898	0.0850197	0.0816255	0.0782466	0.0836627	0.0944799	0.0692753	0.0652363	0.0832776	0.0865614	0.0742762	0.29524	0.274505	0.157955	0.254243	0.256164	0.290868	0.137529	0.23522	0.138415	0.121019	0.136077	0.143373	0.140445	0.125285	0.118426	0.163347	3.6433
Neuron group (28)	0.0445522	0.0450375	0.0530916	0.0425517	0.0408478	0.0419194	0.0445801	0.0439717	0.0530191	0.049661	0.0559902	0.0601516	0.0394223	0.0623542	0.0574214	0.057553	0.146426	0.149084	0.0847628	0.0927045	0.113492	0.114291	0.119972	0.123345	0.0703477	0.0748882	0.0774078	0.0802138	0.0716667	0.0659419	0.0671012	0.0940626	0.26909	0.306242	0.148439	0.247321	0.253395	0.334061	0.151212	0.17786	0.127501	0.126343	0.101792	0.147213	0.149686	0.161073	0.129119	0.1263	3.64122
Neuron group (29)	0.0362572	0.0503195	0.0497276	0.0427711	0.0430631	0.040784	0.0516643	0.0489421	0.046305	0.0607935	0.0594375	0.052221	0.0514582	0.0419149	0.0461497	0.0603982	0.142078	0.146595	0.0979295	0.106548	0.11719	0.122581	0.125889	0.138831	0.0729229	0.0749092	0.0720448	0.078283	0.0713663	0.0813562	0.0697134	0.066868	0.32583	0.312331	0.172456	0.204844	0.252529	0.234382	0.140223	0.170156	0.131123	0.170726	0.171936	0.113566	0.12595	0.175986	0.137334	0.170486	3.66872
Neuron group (30)	0.0364791	0.0477386	0.0409952	0.0574123	0.0536979	0.0552888	0.043201	0.0418559	0.0430505	0.0495326	0.0503111	0.0504995	0.0507379	0.0546805	0.0400065	0.0435329	0.139392	0.130428	0.111745	0.110523	0.0790396	0.0867074	0.0769992	0.126699	0.131148	0.066705	0.0892643	0.0722236	0.082899	0.0721473	0.0839601	0.0811695	0.291945	0.33654	0.176869	0.124571	0.13337	0.136306	0.179723	0.13914	0.224749	0.12909	0.202976	0.141609	0.111887	0.135185	0.135298	0.118962	3.68488
Neuron group (31)	0.0370691	0.0528344	0.0469012	0.04683	0.0473621	0.0495394	0.0547054	0.0404966	0.0419899	0.0530781	0.0520874	0.0558843	0.0478583	0.0616684	0.0490965	0.0504837	0.136096	0.125659	0.0801839	0.0872715	0.0905786	0.1085	0.093125	0.118427	0.111153	0.091986	0.0876906	0.0873523	0.066747	0.0741958	0.0684647	0.0882653	0.076689	0.261196	0.129681	0.231525	0.180235	0.115074	0.120713	0.234976	0.230078	0.116349	0.14111	0.151795	0.13678	0.142666	0.130319	0.127589	3.74863
Neuron group (32)	0.0542771	0.0435096	0.0426723	0.0534348	0.0443773	0.040147	0.0578819	0.0474149	0.0460652	0.0574705	0.0394207	0.0490656	0.0589099	0.0457267	0.0598608	0.0696952	0.0670787	0.0996281	0.0732642	0.0986022	0.0922539	0.0903846	0.0794713	0.196029	0.120908	0.0849611	0.0765892	0.0782507	0.0908281	0.0821522	0.0777251	0.100437	0.116534	0.138113	0.138322	0.11466	0.152736	0.162773	0.173392	0.262525	0.242433	0.169487	0.142045	0.153286	0.153794	0.141314	0.158703	0.132706	3.91324
Neuron group (33)	0.0667879	0.0430233	0.0471966	0.0497487	0.0437016	0.0582344	0.0425412	0.041334	0.0568696	0.0494286	0.0619854	0.0568428	0.0560352	0.0553339	0.0588328	0.0433797	0.0903602	0.129809	0.0664534	0.0925563	0.0715853	0.0897466	0.0826846	0.133101	0.113191	0.0924814	0.0934359	0.0766246	0.0805752	0.0986879	0.0764785	0.0739624	0.238071	0.246645	0.130714	0.143622	0.139581	0.206711	0.176455	0.246002	0.206106	0.127226	0.150557	0.168606	0.158721	0.145036	0.133927	0.149193	3.86966
Neuron group (34)	0.0459242	0.0405057	0.0503047	0.0432321	0.0439915	0.0513105	0.0533662	0.037774	0.0451418	0.0595697	0.0536384	0.0615661	0.0451257	0.0549097	0.0548345	0.0504693	0.100954	0.12564	0.0979117	0.103884	0.105061	0.0947477	0.0750649	0.182928	0.0973062	0.0776573	0.0815167	0.0775163	0.069094	0.0794898	0.0577927	0.0912276	0.129994	0.273423	0.220603	0.129658	0.202792	0.234895	0.140898	0.25398	0.0922543	0.126432	0.129583	0.152575	0.13359	0.138761	0.18654	0.114891	3.92805
Neuron group (35)	0.0414072	0.0399749	0.0615272	0.045439	0.0537218	0.0472702	0.0495874	0.0467978	0.0382157	0.0587594	0.0531766	0.0609873	0.0487217	0.0540679	0.0504779	0.0606525	0.0878191	0.118644	0.0746911	0.156305	0.0625231	0.0648845	0.0861801	0.163217	0.104824	0.0715984	0.084851	0.0749144	0.070492	0.0695671	0.0848287	0.06657	0.15331	0.227578	0.137517	0.31112	0.134327	0.148077	0.130377	0.294949	0.206142	0.114605	0.136223	0.14657	0.144381	0.170293	0.124021	0.132583	3.83425
Neuron group (36)	0.0476183	0.0359302	0.0508981	0.039932	0.0455042	0.0518968	0.0566608	0.0369767	0.0387593	0.0575238	0.0516475	0.0564142	0.0450032	0.0593185	0.0452902	0.0527645	0.10473	0.131538	0.118803	0.165983	0.0933887	0.0804597	0.0700054	0.101628	0.0974154	0.0779719	0.0760328	0.0788984	0.0766424	0.0794686	0.0780413	0.091247	0.217337	0.215348	0.176121	0.34149	0.125691	0.166601	0.138939	0.117391	0.250828	0.126001	0.163158	0.137523	0.121939	0.146499	0.155141	0.171858	3.81041
Neuron group (37)	0.0416218	0.0424022	0.0547395	0.0474387	0.0644909	0.0592662	0.0472957	0.0533214	0.0461738	0.0428124	0.0629714	0.0460705	0.0507516	0.0600956	0.0587241	0.0729056	0.147978	0.124234	0.0890372	0.166504	0.0769117	0.0993172	0.0729095	0.071176	0.064891	0.0755208	0.082733	0.0862634	0.0703364	0.0690719	0.0834461	0.0813506	0.273377	0.217824	0.220871	0.304825	0.164429	0.151423	0.143677	0.123141	0.153656	0.130287	0.170983	0.101746	0.152356	0.146059	0.203733	0.182283	3.6418
Neuron group (38)	0.0389399	0.0487856	0.0493778	0.0374636	0.0502077	0.0461447	0.0466766	0.0450606	0.0469656	0.0507113	0.0438399	0.0536817	0.0516225	0.0423099	0.0476064	0.0745159	0.131626	0.0861021	0.0684214	0.124286	0.132946	0.0962587	0.0943541	0.111875	0.114084	0.0779332	0.0743665	0.0878696	0.119409	0.074015	0.0787568	0.0712501	0.283418	0.126137	0.173925	0.298683	0.200146	0.196972	0.218802	0.189633	0.203753	0.124689	0.126152	0.131814	0.132665	0.125564	0.157831	0.172047	3.67503
Neuron group (39)	0.0329191	0.0441726	0.0437818	0.042943	0.0370896	0.0508271	0.0506877	0.0382404	0.043231	0.050916	0.0495993	0.0631288	0.0507344	0.0459638	0.0560989	0.0450813	0.118683	0.0773966	0.0770493	0.164483	0.103955	0.0955106	0.0684556	0.182189	0.112622	0.0691615	0.0706159	0.0804492	0.0742764	0.067641	0.0844801	0.0778266	0.254845	0.169159	0.123714	0.336838	0.223974	0.175536	0.202613	0.197841	0.224343	0.144526	0.13593	0.112953	0.136847	0.125817	0.139581	0.134037	3.66464
Neuron group (40)	0.038479	0.0513587	0.045649	0.0409307	0.041941	0.0522882	0.0477252	0.046813	0.0588019	0.0395175	0.0574673	0.0422821	0.0504103	0.06702	0.0581395	0.0479941	0.160134	0.0767668	0.0857437	0.171873	0.114948	0.08116	0.105951	0.114665	0.0860013	0.159248	0.0788755	0.0864761	0.0689387	0.0731511	0.0775967	0.074606	0.262999	0.117471	0.137218	0.350952	0.21552	0.190242	0.214814	0.214929	0.207139	0.20245	0.144632	0.115957	0.151264	0.141549	0.171189	0.130294	3.6351
Neuron group (41)	0.0456236	0.0425278	0.0414487	0.0354734	0.0409478	0.0536418	0.0463653	0.0435281	0.0479437	0.0392652	0.0453668	0.0638623	0.0606372	0.0556451	0.0495616	0.0471425	0.157144	0.0902309	0.0811878	0.17027	0.111156	0.0708428	0.0909072	0.125685	0.0872754	0.106925	0.0878933	0.0860833	0.0733109	0.0763547	0.0831364	0.073226	0.289996	0.123992	0.11719	0.175	0.209779	0.13766	0.156585	0.215646	0.180617	0.235721	0.138959	0.160315	0.174565	0.163755	0.143987	0.114458	3.68583
Neuron group (42)	0.0410324	0.0411885	0.0515477	0.0447795	0.047016	0.0553407	0.044765	0.0539988	0.046262	0.0415105	0.0569322	0.0766328	0.0521825	0.0537046	0.051994	0.0421318	0.0748777	0.190913	0.0722861	0.113644	0.0957983	0.088309	0.0919404	0.124081	0.0852152	0.189739	0.0763624	0.0777079	0.0894671	0.0749563	0.0781179	0.0867044	0.151885	0.248229	0.184961	0.133695	0.14927	0.13286	0.177879	0.138901	0.202934	0.19102	0.164122	0.152001	0.101566	0.153824	0.135964	0.13752	3.89991
Neuron group (43)	0.0438283	0.0355902	0.0456257	0.0356933	0.0446998	0.0471937	0.0512935	0.046351	0.0468435	0.052527	0.0522137	0.0835114	0.0599015	0.0528402	0.0537201	0.0646933	0.0966695	0.211452	0.107954	0.0903519	0.102824	0.0860615	0.107512	0.0905805	0.0908018	0.167795	0.0800698	0.0689412	0.0619373	0.0799503	0.092595	0.0648473	0.172134	0.218708	0.187125	0.138156	0.186503	0.140143	0.203458	0.149847	0.189104	0.195637	0.153381	0.145173	0.147575	0.152721	0.137831	0.126746	3.83067
Neuron group (44)	0.0463426	0.0505087	0.0386664	0.0546945	0.0367381	0.0441529	0.0433392	0.048872	0.044724	0.0362198	0.0602745	0.0495945	0.0541531	0.0493802	0.0698882	0.0430837	0.0987926	0.129288	0.102148	0.0755611	0.106627	0.0894084	0.083088	0.0776589	0.0915899	0.174283	0.0859578	0.076791	0.082263	0.0819927	0.0815859	0.0892548	0.226402	0.339023	0.199783	0.177007	0.195201	0.143155	0.115501	0.149076	0.130991	0.106122	0.168284	0.176338	0.129094	0.13766	0.137114	0.133095	3.80254
Neuron group (45)	0.0414148	0.0459539	0.0352546	0.0729304	0.0430786	0.0400008	0.0415314	0.041605	0.0417994	0.054172	0.0459415	0.0430896	0.0693182	0.058244	0.0577786	0.0440194	0.0781427	0.162101	0.110634	0.0788742	0.0745757	0.116871	0.0718998	0.0866268	0.159465	0.0625724	0.0822271	0.0767132	0.0817249	0.0761207	0.0787978	0.0744639	0.147298	0.301583	0.208192	0.142925	0.135011	0.355351	0.149004	0.116296	0.242746	0.12913	0.143163	0.11661	0.104021	0.132487	0.152893	0.151168	3.91967
Neuron group (46)	0.0596325	0.0431988	0.0474982	0.0373853	0.0434939	0.0461528	0.0374862	0.0495218	0.0501658	0.0450853	0.0588601	0.0567215	0.0531336	0.0695857	0.039292	0.054785	0.101749	0.157547	0.104555	0.0830872	0.119929	0.18188	0.163846	0.179835	0.114463	0.0876001	0.0806876	0.0903474	0.101473	0.0765567	0.0660897	0.0729166	0.174578	0.267865	0.204547	0.110064	0.175452	0.267062	0.321457	0.331972	0.300483	0.153236	0.124351	0.125227	0.141462	0.131858	0.161515	0.161697	3.78555
Neuron group (47)	0.0416478	0.0489782	0.0551064	0.0462935	0.0443322	0.0404759	0.0388821	0.0514185	0.0434829	0.0525034	0.0484778	0.0524216	0.0454209	0.0465045	0.0614327	0.0527214	0.0954697	0.0955728	0.0773553	0.0733434	0.129544	0.195197	0.115683	0.113797	0.129666	0.0764392	0.08143	0.0769354	0.0787194	0.0764544	0.0726812	0.0679842	0.163832	0.111836	0.152018	0.131818	0.170842	0.345106	0.291213	0.243176	0.337858	0.164557	0.133007	0.131469	0.150239	0.117104	0.112047	0.142286	3.81506
Neuron group (48)	0.054761	0.0506729	0.0419426	0.0456289	0.0505812	0.0515891	0.0425217	0.0393622	0.0382431	0.0303341	0.0678038	0.0464268	0.0434849	0.0456118	0.0563219	0.054256	0.0827197	0.088487	0.111449	0.107417	0.113835	0.184723	0.124273	0.113463	0.134156	0.126394	0.0717894	0.0768616	0.0755245	0.0699804	0.069757	0.0834941	0.140914	0.176036	0.370539	0.299833	0.112645	0.283492	0.288056	0.288958	0.394854	0.306663	0.148711	0.180425	0.141051	0.15346	0.131536	0.147247	3.88397
Neuron group (49)	0.0385473	0.0602097	0.0464991	0.0406491	0.0629674	0.045712	0.0450729	0.0466908	0.0453889	0.033827	0.0516333	0.0530995	0.0535402	0.0465744	0.0544049	0.0474258	0.15081	0.0911137	0.150035	0.150283	0.0850446	0.158846	0.127197	0.123359	0.118701	0.166695	0.0746978	0.0889847	0.0737673	0.0952521	0.0745152	0.069301	0.238855	0.203352	0.296139	0.287697	0.146666	0.3252	0.364167	0.257064	0.311587	0.327187	0.127632	0.145674	0.152723	0.154613	0.135521	0.119131	3.67601
Neuron group (50)	0.0366007	0.0594163	0.0481548	0.0426197	0.077372	0.0464131	0.0394485	0.0386217	0.0565462	0.0373405	0.0686569	0.0510125	0.0506404	0.0467843	0.0600482	0.0514344	0.150908	0.0819378	0.165633	0.181767	0.077494	0.140683	0.0865231	0.141003	0.0774139	0.138929	0.0659394	0.0715366	0.0783019	0.0687091	0.0901621	0.0783739	0.241715	0.201305	0.393624	0.273391	0.135996	0.314534	0.365011	0.219902	0.13925	0.404679	0.136144	0.14538	0.142713	0.117434	0.163535	0.161492	3.72448
Neuron group (51)	0.0380539	0.0321849	0.043282	0.0441985	0.0326656	0.0348749	0.0459103	0.0517288	0.047947	0.0411767	0.0526516	0.0529322	0.0533621	0.0531775	0.0499451	0.0510073	0.140081	0.146736	0.127774	0.188852	0.118983	0.0984173	0.0864928	0.0876991	0.0826649	0.140713	0.0871986	0.070216	0.0602784	0.0833134	0.076573	0.0710961	0.255617	0.234293	0.317689	0.295614	0.298276	0.208086	0.165409	0.119947	0.191895	0.431149	0.118416	0.156363	0.134446	0.138535	0.121691	0.136917	3.66404
Neuron group (52)	0.0416593	0.0451632	0.0477415	0.0420532	0.0407413	0.0386208	0.0399483	0.0457632	0.041409	0.0413485	0.0504532	0.0547144	0.0501239	0.0428459	0.0521545	0.0539921	0.144513	0.0963724	0.151015	0.146051	0.125261	0.108618	0.0883998	0.0940364	0.0809742	0.17238	0.0736836	0.0735637	0.0814681	0.0699172	0.0690675	0.0741671	0.261581	0.322402	0.298654	0.262032	0.394384	0.239422	0.137628	0.116255	0.148632	0.378192	0.130381	0.166023	0.140705	0.147512	0.154853	0.127011	3.72676
Neuron group (53)	0.0457835	0.038384	0.0479723	0.0624014	0.0606759	0.0426804	0.0475391	0.0575599	0.0443462	0.0472189	0.0388339	0.0640779	0.0495922	0.0472726	0.0565734	0.063212	0.110594	0.133295	0.0797734	0.08306	0.136794	0.0981023	0.0880717	0.10337	0.0894354	0.182531	0.170059	0.0924754	0.0838226	0.0720778	0.0764332	0.0706407	0.218673	0.267208	0.141171	0.160426	0.358669	0.294895	0.123705	0.120122	0.177285	0.390748	0.245368	0.132865	0.138963	0.133442	0.110841	0.173257	3.78991
Neuron group (54)	0.0466888	0.0393877	0.0564352	0.0386366	0.0454694	0.0422482	0.0445435	0.0653046	0.0554423	0.0424972	0.0370311	0.0567661	0.0508275	0.0576847	0.0537147	0.0565275	0.0813836	0.117716	0.089895	0.141102	0.138228	0.0983947	0.0804575	0.107272	0.0971733	0.165392	0.152689	0.0814271	0.0802908	0.0717395	0.0804691	0.0731454	0.128431	0.282045	0.158896	0.301072	0.35844	0.253532	0.142492	0.27808	0.128795	0.184504	0.269491	0.177707	0.116355	0.156686	0.137454	0.163003	3.8792
Neuron group (55)	0.0466012	0.0396929	0.0508033	0.0469647	0.0455936	0.0387535	0.0394465	0.0392895	0.0499936	0.0463197	0.044284	0.0494044	0.0472851	0.0482282	0.0515918	0.0550542	0.105668	0.110296	0.108931	0.139767	0.14533	0.121927	0.126063	0.152165	0.0844511	0.0929017	0.129783	0.0820575	0.0732364	0.0908107	0.078866	0.0796896	0.134112	0.306578	0.179156	0.300308	0.451486	0.181498	0.228247	0.263281	0.152411	0.139157	0.281043	0.121831	0.144962	0.137993	0.12065	0.138035	3.79969
Neuron group (56)	0.0437825	0.0402601	0.0471454	0.0470312	0.0510097	0.0382999	0.0487246	0.0510069	0.0430203	0.0460149	0.0419134	0.0492738	0.0485455	0.0577749	0.0658456	0.0691997	0.0932808	0.0801229	0.101163	0.169377	0.0759813	0.122176	0.127629	0.117587	0.129663	0.0992805	0.162716	0.0709873	0.0826634	0.085012	0.0698673	0.0664982	0.229352	0.146402	0.181898	0.2427	0.154466	0.238837	0.244756	0.265288	0.233911	0.118136	0.336786	0.164429	0.144797	0.155111	0.165033	0.190402	3.72112
Neuron group (57)	0.0433584	0.0429202	0.0527431	0.0469427	0.0468254	0.0440953	0.04145	0.0543788	0.0461842	0.0434237	0.0489684	0.051403	0.058825	0.0467975	0.0715933	0.0522081	0.0980387	0.106185	0.0750932	0.15186	0.0853615	0.147119	0.1334	0.103943	0.132671	0.0769418	0.13575	0.0796311	0.0712787	0.0762899	0.080924	0.0772084	0.25158	0.134345	0.130945	0.294722	0.134175	0.238153	0.215263	0.300248	0.253211	0.12774	0.314292	0.160436	0.144412	0.164031	0.149248	0.15379	3.7508
Neuron group (58)	0.0516638	0.047093	0.0517991	0.0410406	0.0414038	0.0389516	0.0486818	0.0592569	0.0539322	0.0434458	0.0428775	0.0476795	0.0522586	0.0584047	0.0523803	0.06031	0.0934788	0.11556	0.1044	0.152825	0.134781	0.133167	0.1364	0.0797157	0.111933	0.172683	0.137503	0.0573675	0.0839822	0.0716293	0.0691847	0.0644209	0.279767	0.168079	0.162234	0.245062	0.261567	0.245212	0.201509	0.15634	0.255253	0.190839	0.365205	0.138445	0.169253	0.176873	0.137013	0.152257	3.71264
Neuron group (59)	0.0438575	0.0483314	0.0492648	0.0423251	0.0457396	0.0442741	0.042964	0.051219	0.04969	0.0394718	0.0539409	0.0479438	0.0481478	0.0642667	0.0451411	0.0463423	0.1123	0.0792336	0.0828192	0.0749072	0.186603	0.185654	0.0756287	0.0888939	0.118963	0.167075	0.0697143	0.101915	0.0696835	0.0725512	0.0764878	0.0786914	0.248648	0.133898	0.116443	0.125702	0.308316	0.254374	0.133919	0.136058	0.264944	0.331937	0.163033	0.113293	0.135263	0.14245	0.14956	0.144423	3.71159
Neuron group (60)	0.052221	0.0425131	0.0575761	0.0451333	0.0391002	0.0343583	0.0463695	0.0592963	0.0386493	0.0370407	0.0493587	0.0486847	0.0690824	0.0645957	0.0636576	0.0483342	0.0733291	0.102706	0.0812205	0.0970151	0.140966	0.160639	0.0983584	0.0777997	0.138435	0.184415	0.0928309	0.0634974	0.0822647	0.079075	0.0745703	0.0834519	0.145013	0.198192	0.175305	0.142122	0.272197	0.245083	0.169013	0.130892	0.0818761	0.415116	0.223923	0.131526	0.142145	0.153877	0.130735	0.140778	3.91085
Neuron group (61)	0.0461293	0.0392008	0.0651133	0.0454343	0.0437286	0.0432661	0.0431917	0.0511647	0.0414233	0.0384725	0.0486643	0.0438816	0.0595056	0.0538933	0.0619666	0.0467685	0.0814814	0.130325	0.0802283	0.120527	0.134599	0.184626	0.0886151	0.0728881	0.123787	0.140016	0.0915561	0.0763706	0.0705823	0.0751289	0.0848446	0.0956467	0.135113	0.129809	0.133432	0.146446	0.305315	0.194684	0.1686	0.157072	0.194799	0.363518	0.234621	0.125891	0.148504	0.136266	0.152023	0.184198	3.93222
Neuron group (62)	0.0403584	0.0437604	0.0377166	0.0401973	0.0384863	0.04005	0.0494404	0.0520232	0.0400433	0.0393436	0.0547433	0.036034	0.0511722	0.066369	0.0555478	0.0505637	0.101127	0.138819	0.0837604	0.0964509	0.145279	0.121923	0.0797638	0.0976062	0.143745	0.138843	0.0874904	0.117087	0.0693597	0.0696022	0.0708769	0.0661263	0.200819	0.275116	0.207864	0.139671	0.274474	0.148298	0.150711	0.25134	0.229657	0.448781	0.207274	0.22908	0.175896	0.177963	0.130875	0.138963	3.83489
Neuron group (63)	0.0545411	0.0446056	0.0499154	0.0440962	0.056392	0.0448457	0.0484637	0.0467036	0.0385928	0.0382236	0.0564631	0.0444391	0.0554165	0.0504121	0.0588493	0.0644378	0.063765	0.142319	0.0777268	0.0751963	0.0802957	0.165043	0.137171	0.109208	0.103676	0.140954	0.0734236	0.146687	0.0723826	0.080934	0.0785425	0.0742479	0.13433	0.268496	0.230974	0.172911	0.129565	0.180925	0.269023	0.241532	0.231365	0.465802	0.126225	0.209466	0.134692	0.121976	0.19272	0.171959	3.86438
Neuron group (64)	0.0430695	0.0407863	0.0423312	0.0434725	0.0472482	0.0474229	0.0504792	0.0432363	0.042781	0.0461155	0.0468863	0.0443204	0.059852	0.0584256	0.0583714	0.0510431	0.092189	0.166731	0.0936321	0.151514	0.0713575	0.167744	0.14174	0.109873	0.0986518	0.19279	0.107644	0.11594	0.0944065	0.0874322	0.0678388	0.0982986	0.201241	0.202517	0.190448	0.212863	0.199553	0.20786	0.329439	0.244177	0.231431	0.359716	0.175166	0.247303	0.159561	0.184776	0.142309	0.102402	3.83737
Neuron group (65)	0.0376899	0.0456296	0.0532549	0.0407494	0.0491589	0.0371652	0.0375315	0.0410293	0.0456812	0.0477958	0.0379637	0.0493505	0.0537765	0.0561119	0.0516321	0.052908	0.119697	0.148366	0.0946069	0.134976	0.078209	0.100758	0.122481	0.108611	0.0880511	0.0790136	0.143019	0.13114	0.072913	0.0792235	0.0727202	0.0617962	0.139587	0.260132	0.225307	0.230121	0.198606	0.208719	0.312991	0.285874	0.141087	0.162511	0.240304	0.244624	0.130648	0.120344	0.122265	0.195783	3.80245
Neuron group (66)	0.0457882	0.0589679	0.0448725	0.0467302	0.0545111	0.0473973	0.0387778	0.0475334	0.0439399	0.0526341	0.040446	0.0530403	0.0610509	0.0560591	0.0714601	0.0588899	0.107826	0.148734	0.135934	0.13635	0.0854647	0.0681623	0.124429	0.086476	0.186596	0.099088	0.149417	0.105747	0.0691673	0.0646469	0.0823434	0.0704659	0.139746	0.245679	0.323584	0.210421	0.159959	0.111043	0.272666	0.10996	0.329469	0.215684	0.230262	0.147641	0.138708	0.14977	0.138901	0.151367	3.76643
Neuron group (67)	0.051618	0.0449788	0.0394481	0.0406278	0.0463458	0.054602	0.0303794	0.056481	0.0454305	0.0460525	0.0407106	0.0456569	0.0573762	0.0484517	0.0472608	0.0516029	0.0721958	0.0720673	0.145355	0.12255	0.0965882	0.0872139	0.151358	0.120938	0.172829	0.0942806	0.157142	0.096312	0.078217	0.0908007	0.0821017	0.0766411	0.11113	0.141961	0.315402	0.203605	0.164965	0.118419	0.151565	0.202923	0.306121	0.111947	0.184294	0.136677	0.106426	0.146507	0.137276	0.14231	3.94431
Neuron group (68)	0.0408807	0.0487244	0.0374857	0.0448192	0.0493406	0.0434006	0.0517577	0.044912	0.0525926	0.0470313	0.0496799	0.0428816	0.0541819	0.0533987	0.0570188	0.0588561	0.116073	0.0754283	0.127401	0.0803441	0.0901602	0.0773658	0.103606	0.10267	0.153695	0.105349	0.0983882	0.0833075	0.0660087	0.0852283	0.0804035	0.0765484	0.127758	0.173836	0.26136	0.187097	0.169894	0.129803	0.115536	0.17771	0.345784	0.150866	0.124573	0.164093	0.138512	0.113455	0.163286	0.120833	3.80815
Neuron group (69)	0.0488994	0.0492132	0.0359515	0.0453893	0.0446582	0.0454924	0.0445159	0.0405489	0.049979	0.047696	0.0502157	0.0462805	0.0508747	0.0575311	0.0641801	0.0619746	0.0925097	0.104398	0.146494	0.100693	0.0699769	0.138254	0.119832	0.0984286	0.338997	0.0954128	0.104415	0.0849891	0.0823307	0.0682326	0.0808645	0.0776357	0.163929	0.116791	0.281212	0.24973	0.131565	0.102033	0.284582	0.145932	0.280593	0.174891	0.182195	0.118028	0.150399	0.132354	0.148906	0.120647	3.74358
Neuron group (70)	0.0517225	0.0399064	0.035184	0.0421833	0.0532917	0.0452368	0.0455675	0.044146	0.0448156	0.0496377	0.0470275	0.0490641	0.0383772	0.0510414	0.0595049	0.050948	0.082482	0.11042	0.119505	0.0843928	0.0930884	0.120321	0.144536	0.10124	0.166407	0.0629742	0.0894104	0.0686421	0.0653524	0.0682147	0.0842182	0.0763071	0.11757	0.251955	0.317522	0.216662	0.184034	0.236154	0.270092	0.179184	0.311778	0.135249	0.220823	0.130219	0.135233	0.170691	0.114795	0.148047	3.87642
Neuron group (71)	0.0494809	0.0361736	0.0496185	0.0428237	0.0400121	0.0359862	0.042301	0.0472709	0.0467739	0.0423253	0.0366896	0.0492907	0.0502616	0.0523935	0.0511549	0.0498216	0.108016	0.1161	0.0832183	0.0599622	0.0918526	0.100618	0.0999436	0.0876861	0.135558	0.08798	0.0971975	0.0899737	0.0852	0.0732578	0.0711229	0.0740853	0.221084	0.276802	0.114872	0.195853	0.192766	0.29013	0.26381	0.139981	0.341592	0.165809	0.145796	0.151233	0.185497	0.140115	0.120008	0.135635	3.78496
Neuron group (72)	0.0440111	0.0441094	0.0476744	0.0493568	0.0515765	0.0425926	0.0412535	0.046817	0.0472207	0.0465297	0.0451449	0.0557305	0.0375829	0.0566341	0.0529663	0.0657077	0.107706	0.111729	0.103447	0.0744023	0.112619	0.102553	0.118358	0.0742575	0.0834495	0.0912608	0.0817138	0.0708196	0.131392	0.0903622	0.0917428	0.0679708	0.163246	0.228243	0.113363	0.126916	0.176169	0.277553	0.28244	0.128601	0.121892	0.219709	0.2274	0.124579	0.354447	0.106555	0.151281	0.147116	3.78314
Neuron group (73)	0.0395382	0.0427715	0.0531661	0.0451633	0.0469974	0.0396644	0.0475814	0.042947	0.0566689	0.0429058	0.0448651	0.048979	0.0448839	0.0444298	0.0633899	0.0433243	0.110026	0.144019	0.0747604	0.0943114	0.0938775	0.11127	0.119305	0.0997471	0.0800832	0.111464	0.0733045	0.0986473	0.157321	0.0990845	0.0705868	0.0650006	0.177453	0.245907	0.158017	0.148726	0.231926	0.287053	0.122476	0.216023	0.117556	0.177846	0.133051	0.113861	0.470695	0.112195	0.139205	0.140213	3.81202
Neuron group (74)	0.0541271	0.0473593	0.0508467	0.0546827	0.0432629	0.0365774	0.0586661	0.0446366	0.059433	0.0448212	0.0485739	0.0502604	0.0415529	0.0471204	0.0553642	0.046662	0.0790538	0.0748478	0.0927593	0.0591017	0.0760641	0.192649	0.0761203	0.10621	0.0754258	0.0933129	0.0677344	0.0979661	0.135636	0.0729193	0.0671364	0.0723141	0.115521	0.146954	0.120916	0.165285	0.117408	0.252842	0.160059	0.214312	0.137442	0.195563	0.182678	0.178293	0.480988	0.15658	0.131315	0.15187	3.86621
Neuron group (75)	0.0439367	0.045056	0.0455354	0.0539493	0.0557501	0.0463375	0.0509317	0.046584	0.0442581	0.0487307	0.057986	0.0546384	0.0449491	0.0524787	0.0574451	0.0514567	0.0665987	0.111803	0.117333	0.100959	0.0953789	0.0985626	0.0985753	0.095261	0.0729626	0.132988	0.0811428	0.088781	0.189633	0.0677369	0.0758837	0.0794964	0.172609	0.235254	0.120117	0.231438	0.118731	0.120823	0.211327	0.235495	0.126335	0.147425	0.146484	0.137293	0.400333	0.145387	0.146531	0.165904	3.89122
Neuron group (76)	0.0464219	0.0390514	0.0489769	0.0604938	0.0506121	0.0428684	0.0535558	0.0474672	0.0598232	0.0397946	0.0515567	0.0461802	0.0387165	0.0542467	0.0467528	0.0542745	0.0821551	0.117071	0.10405	0.112599	0.0842184	0.163437	0.0730384	0.0870763	0.0921337	0.215092	0.0915512	0.0803576	0.148034	0.0703071	0.0774731	0.0652483	0.130396	0.272339	0.272398	0.197793	0.135264	0.13406	0.136647	0.173052	0.138949	0.176041	0.154352	0.149192	0.377671	0.159937	0.112305	0.135308	3.89642
Neuron group (77)	0.0469775	0.0422278	0.0428261	0.0424352	0.0532261	0.0426976	0.0380729	0.0472206	0.0451223	0.0420463	0.035855	0.0473852	0.0477389	0.0455048	0.0433027	0.0528722	0.143505	0.10965	0.105905	0.120296	0.12551	0.164994	0.175374	0.0770161	0.12732	0.168799	0.0965559	0.0942981	0.156602	0.0967336	0.0826805	0.0781402	0.241761	0.202295	0.255644	0.200416	0.292954	0.165512	0.20083	0.131239	0.194549	0.201092	0.139677	0.135623	0.41476	0.129489	0.173225	0.128044	3.69812
Neuron group (78)	0.0470702	0.0357273	0.0404107	0.0448538	0.0436771	0.0423172	0.0457816	0.0511917	0.0482952	0.0477345	0.0474381	0.0439486	0.0469188	0.0525977	0.0482806	0.0689611	0.141818	0.0983491	0.107787	0.120298	0.131165	0.111909	0.192202	0.084916	0.122202	0.157825	0.102185	0.077503	0.0729576	0.0870886	0.072588	0.0905014	0.198666	0.277148	0.280899	0.409375	0.252546	0.14943	0.17429	0.134275	0.209818	0.244469	0.155085	0.127141	0.156191	0.143872	0.192389	0.118678	3.69921
Neuron group (79)	0.0466396	0.0543829	0.0433449	0.0533062	0.0380596	0.0523959	0.0400052	0.0451684	0.0371037	0.0494857	0.0486076	0.0447297	0.0472397	0.0579289	0.0663668	0.0468499	0.1231	0.0733598	0.101291	0.19468	0.142621	0.0769598	0.120208	0.0782122	0.119122	0.141975	0.0779439	0.135143	0.0659578	0.0731287	0.072472	0.0848456	0.305336	0.169471	0.291548	0.343067	0.24232	0.11703	0.212775	0.109866	0.196432	0.307999	0.164105	0.167864	0.179477	0.147611	0.125823	0.111482	3.6699
Neuron group (80)	0.0403267	0.0494808	0.0388781	0.0401227	0.0374826	0.0515441	0.0402312	0.0422976	0.0455251	0.0427407	0.0626554	0.041842	0.0567962	0.0684022	0.053295	0.0870828	0.13007	0.122054	0.16678	0.149792	0.11867	0.0699072	0.171859	0.117685	0.106838	0.162796	0.0707624	0.118946	0.0848347	0.0687806	0.0826396	0.0689551	0.306062	0.281519	0.342608	0.397108	0.307651	0.14343	0.197044	0.184234	0.204942	0.256589	0.150967	0.165304	0.154469	0.175631	0.16464	0.168989	3.69027
Neuron group (81)	0.0383904	0.0484046	0.0508439	0.0456687	0.0433409	0.0552069	0.0362353	0.0455239	0.0384079	0.0459664	0.0434584	0.0440296	0.0476791	0.041915	0.0502776	0.0588507	0.141233	0.167875	0.154252	0.14176	0.0958119	0.0707342	0.112917	0.114338	0.141356	0.210426	0.0741823	0.10042	0.0723786	0.0788077	0.0724733	0.0827494	0.112055	0.266265	0.326314	0.307312	0.131646	0.111381	0.101044	0.175336	0.213237	0.216967	0.176379	0.189792	0.133529	0.103065	0.124342	0.173855	3.7459
Neuron group (82)	0.0393699	0.0442048	0.0396723	0.0401863	0.0454565	0.0620233	0.0458653	0.0341017	0.05	0.0486787	0.0448297	0.054039	0.0460094	0.0530644	0.0608746	0.0730532	0.132964	0.0993072	0.167262	0.110091	0.0629509	0.0767801	0.0690988	0.178097	0.138446	0.366593	0.0766476	0.0657248	0.077488	0.131245	0.0759001	0.0711253	0.181459	0.256681	0.321806	0.313166	0.165729	0.116141	0.196938	0.152453	0.288473	0.215675	0.208405	0.144962	0.154149	0.345968	0.152009	0.114323	3.74967
Neuron group (83)	0.0461201	0.043817	0.0519828	0.0539784	0.0430621	0.057079	0.047401	0.0378397	0.0556484	0.0431444	0.0622555	0.0557879	0.0463409	0.0366183	0.0523147	0.0645426	0.0763913	0.162121	0.152013	0.061226	0.0774655	0.108908	0.0735651	0.102389	0.153939	0.196118	0.106868	0.0737066	0.0759396	0.15258	0.0728345	0.08027	0.13127	0.295321	0.331394	0.245026	0.177272	0.180021	0.192967	0.191491	0.234831	0.185582	0.197886	0.161206	0.171195	0.26658	0.173993	0.142402	3.88222
Neuron group (84)	0.048173	0.0424108	0.0381883	0.043378	0.0438098	0.0667576	0.0419617	0.0534286	0.0465395	0.0421957	0.0680456	0.0465209	0.0416195	0.0439694	0.054785	0.0461382	0.120517	0.16124	0.159523	0.0854749	0.0878326	0.0697161	0.0832971	0.0742323	0.159796	0.19225	0.0742715	0.147606	0.098767	0.134618	0.0711427	0.0650975	0.146932	0.251562	0.2951	0.138114	0.145231	0.197252	0.187112	0.130511	0.221258	0.258027	0.184266	0.0699034	0.241069	0.277366	0.150139	0.13708	3.74084
Neuron group (85)	0.039686	0.0478041	0.0363656	0.0465687	0.0400889	0.0525732	0.0384182	0.0485371	0.039017	0.0419141	0.0440242	0.0497762	0.0492701	0.0404056	0.0725491	0.0516451	0.140847	0.112823	0.148943	0.102639	0.105793	0.0866429	0.0783208	0.119045	0.147376	0.279015	0.100562	0.137439	0.122062	0.15957	0.071036	0.0603075	0.13981	0.221528	0.0629309	0.136974	0.160382	0.131126	0.198474	0.313709	0.274575	0.248944	0.224892	0.119919	0.226943	0.259108	0.130274	0.13296	3.70726
Neuron group (86)	0.0495959	0.0337222	0.0567761	0.0489411	0.0425811	0.0453932	0.046189	0.0538514	0.0458086	0.0462561	0.0464119	0.0601328	0.0397304	0.0402489	0.0526694	0.0543471	0.0763557	0.114885	0.0886546	0.073678	0.105016	0.0846974	0.124847	0.0942793	0.0885938	0.200025	0.11867	0.153733	0.114081	0.103793	0.0888047	0.0903549	0.111667	0.233347	0.200836	0.166003	0.105192	0.164581	0.203795	0.332291	0.123447	0.214768	0.218793	0.14261	0.231511	0.289035	0.152785	0.141047	3.92702
Neuron group (87)	0.0407709	0.0497028	0.0474279	0.0516094	0.0464984	0.0448871	0.0391537	0.0463589	0.0409733	0.0486823	0.0570997	0.0456829	0.0518151	0.0583251	0.0581719	0.063023	0.0993788	0.145068	0.080005	0.0668367	0.106893	0.0778282	0.108143	0.115419	0.130792	0.200419	0.14622	0.128056	0.115247	0.0797966	0.0697495	0.0749503	0.214419	0.257906	0.143816	0.141025	0.167378	0.120882	0.185086	0.299251	0.290692	0.180192	0.149356	0.202201	0.21138	0.156005	0.17632	0.141955	3.75659
Neuron group (88)	0.0475213	0.0526743	0.0530967	0.0445369	0.0483395	0.0471232	0.0505015	0.0427405	0.0354059	0.0465983	0.052752	0.0405643	0.0447107	0.050342	0.0508414	0.0591774	0.128007	0.101959	0.096496	0.0908818	0.0981234	0.132413	0.121945	0.114584	0.140634	0.168296	0.184921	0.171221	0.134032	0.0740638	0.0621214	0.0704325	0.195665	0.299485	0.14112	0.282774	0.210543	0.181519	0.17804	0.291548	0.298399	0.185452	0.228631	0.224311	0.212328	0.120575	0.15967	0.1254	3.72752
Neuron group (89)	0.0445612	0.0440502	0.056789	0.0402927	0.04741	0.0462332	0.0392953	0.0409699	0.0394609	0.0452331	0.0482196	0.0467979	0.0376534	0.0588692	0.0479359	0.054195	0.0834858	0.157877	0.0699519	0.107567	0.0849666	0.110798	0.102124	0.125119	0.109009	0.120542	0.155605	0.153136	0.110554	0.0651997	0.072226	0.0730908	0.101045	0.226282	0.155397	0.27403	0.126898	0.191981	0.0944514	0.326499	0.350243	0.22043	0.22604	0.237839	0.212392	0.131685	0.115558	0.175409	3.86046
Neuron group (90)	0.043415	0.0478027	0.044211	0.042166	0.0506227	0.0486383	0.0411593	0.0530933	0.0504568	0.0422144	0.0484309	0.0455993	0.0459963	0.0479401	0.0459335	0.0543276	0.129441	0.100674	0.0719133	0.114185	0.0882159	0.112648	0.104479	0.0829488	0.132245	0.137989	0.131089	0.149074	0.114719	0.106109	0.0726314	0.0689512	0.193376	0.0954439	0.140907	0.270739	0.162325	0.211058	0.187377	0.131195	0.337874	0.195528	0.267967	0.234957	0.170769	0.33795	0.152228	0.137995	3.67601
Neuron group (91)	0.053309	0.0423724	0.048719	0.0471891	0.0437379	0.0420185	0.0363671	0.0432532	0.0438367	0.0538705	0.0464062	0.0447147	0.0435768	0.0391773	0.0550175	0.0448274	0.149748	0.175299	0.100467	0.0903594	0.0857946	0.0630243	0.10561	0.116495	0.13862	0.139018	0.171352	0.130695	0.116505	0.115706	0.086173	0.0700973	0.193479	0.249773	0.268486	0.312913	0.175602	0.152202	0.115875	0.168788	0.295779	0.197351	0.283119	0.226414	0.203052	0.241096	0.221378	0.119014	3.73686
Neuron group (92)	0.0475127	0.0474157	0.0478519	0.0518387	0.0547017	0.048903	0.0377242	0.0468022	0.0431312	0.0507268	0.044598	0.0517283	0.0591193	0.0398429	0.0415469	0.0489173	0.133975	0.159789	0.105598	0.109411	0.0994168	0.118997	0.0909863	0.108839	0.147465	0.144324	0.182935	0.0805756	0.0674863	0.103025	0.0971073	0.0726981	0.132667	0.256277	0.241737	0.234	0.174307	0.190622	0.151841	0.196386	0.305119	0.0812525	0.257444	0.121025	0.15462	0.313144	0.277766	0.151364	3.73463
Neuron group (93)	0.0445654	0.0642799	0.0420273	0.0429479	0.0417766	0.0579949	0.0492116	0.0399538	0.039544	0.0494931	0.0467072	0.0427404	0.0421409	0.0499295	0.0428161	0.0487306	0.120384	0.156459	0.108092	0.120201	0.0995163	0.0725899	0.0759384	0.103009	0.12371	0.0941747	0.090495	0.0894575	0.0846709	0.107238	0.122689	0.0741639	0.0907584	0.291501	0.248465	0.314253	0.162042	0.138479	0.166323	0.192285	0.347198	0.162891	0.18603	0.188043	0.187361	0.25459	0.244348	0.125027	3.75355
Neuron group (94)	0.0613835	0.0449077	0.0407138	0.0408336	0.0429798	0.0430362	0.0437973	0.0456462	0.0419668	0.0507629	0.0415784	0.0421962	0.047357	0.0430726	0.0405088	0.0469436	0.0631776	0.179355	0.13163	0.12716	0.0939377	0.147417	0.12208	0.0643482	0.12574	0.0766293	0.0968686	0.0920168	0.0756113	0.109148	0.109106	0.0676681	0.138856	0.272359	0.251841	0.344817	0.196387	0.284107	0.144151	0.165181	0.299723	0.152663	0.257298	0.204066	0.177378	0.306232	0.24725	0.160574	3.90113
Neuron group (95)	0.0521094	0.045482	0.0518659	0.0385379	0.046141	0.0430622	0.0417693	0.0335531	0.0390916	0.052556	0.0640951	0.0466203	0.0389262	0.0389799	0.0546075	0.0721491	0.104586	0.138233	0.0792396	0.11753	0.0869716	0.149701	0.119101	0.112713	0.143797	0.0893231	0.0795409	0.0779145	0.090896	0.108058	0.0973985	0.0792849	0.0977893	0.288628	0.125791	0.32734	0.214225	0.242305	0.206684	0.185457	0.327706	0.10753	0.256704	0.177594	0.167487	0.257564	0.276486	0.148692	3.88694
Neuron group (96)	0.0574511	0.0416451	0.0535197	0.0440874	0.0510796	0.0475803	0.0398335	0.047204	0.0400829	0.0457872	0.050677	0.0507168	0.0525389	0.0479968	0.0385816	0.050769	0.0664992	0.0989813	0.0654082	0.114475	0.0922065	0.147578	0.132159	0.0995647	0.209024	0.0865355	0.0831635	0.0744143	0.108566	0.125392	0.106409	0.0903144	0.15329	0.168379	0.140086	0.285475	0.136899	0.312054	0.2335	0.13703	0.310995	0.177747	0.244875	0.137614	0.175554	0.230054	0.230543	0.111942	3.90931
Neuron group (97)	0.0438641	0.0567834	0.0458438	0.0485694	0.049741	0.0362753	0.0452616	0.0431094	0.0344789	0.0500639	0.0532992	0.0704399	0.0576266	0.0457429	0.056955	0.0561285	0.123374	0.0760381	0.117538	0.0911645	0.0627109	0.164996	0.13477	0.0790485	0.108644	0.0855148	0.0780955	0.0809973	0.0810227	0.115804	0.0728173	0.068313	0.141797	0.185976	0.234919	0.13093	0.143686	0.321708	0.242216	0.131574	0.0927254	0.135236	0.117959	0.143206	0.129274	0.32699	0.16898	0.136358	3.82507
Neuron group (98)	0.0575908	0.0406784	0.037864	0.0428109	0.0495886	0.038142	0.0393967	0.0568751	0.0399295	0.0499789	0.0432536	0.055514	0.0461477	0.0500332	0.0467238	0.0533817	0.0854046	0.0784344	0.0971709	0.0803184	0.0697987	0.132019	0.146616	0.0973406	0.0899635	0.0874603	0.0817583	0.0835479	0.117932	0.0734888	0.0983497	0.0700383	0.140994	0.207394	0.256641	0.106581	0.105329	0.275324	0.229253	0.115967	0.161109	0.14741	0.191905	0.160155	0.176001	0.122503	0.114053	0.134445	3.90058
Neuron group (99)	0.0375368	0.0506935	0.0391436	0.0371107	0.059435	0.0452029	0.0324679	0.0542736	0.0415373	0.0470091	0.045746	0.0732422	0.0461741	0.0486582	0.0487855	0.0557248	0.107281	0.0713822	0.106978	0.080446	0.0801063	0.0849536	0.133605	0.0651934	0.0617756	0.0736774	0.0882446	0.0719256	0.0853247	0.0766959	0.0842481	0.067141	0.193466	0.15744	0.197162	0.130268	0.153655	0.125811	0.0941639	0.130824	0.16955	0.133626	0.169985	0.161086	0.108329	0.1407	0.142257	0.155784	3.75023
[truncated: 175 more columns]

## Sheet: Simulation (7)
	Amplitude of peak frequency in 0-20 Hz (p_ws=0.0)	Amplitude of peak frequency in 0-20 Hz (p_ws=0.002)	Amplitude of peak frequency in 0-20 Hz (p_ws=0.005)	Amplitude of peak frequency in 0-20 Hz (p_ws=0.01)	Amplitude of peak frequency in 0-20 Hz (p_ws=0.02)	Amplitude of peak frequency in 0-20 Hz (p_ws=0.05)	Amplitude of peak frequency in 0-20 Hz (p_ws=0.1)	Amplitude of peak frequency in 0-20 Hz (p_ws=0.2)	Amplitude of peak frequency in 0-20 Hz (p_ws=0.3)	Amplitude of peak frequency in 0-20 Hz (p_ws=0.4)	Amplitude of peak frequency in 0-20 Hz (p_ws=0.5)	Amplitude of peak frequency in 0-20 Hz (p_ws=0.6)	Amplitude of peak frequency in 0-20 Hz (p_ws=0.7)	Amplitude of peak frequency in 0-20 Hz (p_ws=0.8)	Amplitude of peak frequency in 0-20 Hz (p_ws=0.9)	Amplitude of peak frequency in 0-20 Hz (p_ws=1.0)	Amplitude of peak frequency in 20-40 Hz (p_ws=0.0)	Amplitude of peak frequency in 20-40 Hz (p_ws=0.002)	Amplitude of peak frequency in 20-40 Hz (p_ws=0.005)	Amplitude of peak frequency in 20-40 Hz (p_ws=0.01)	Amplitude of peak frequency in 20-40 Hz (p_ws=0.02)	Amplitude of peak frequency in 20-40 Hz (p_ws=0.05)	Amplitude of peak frequency in 20-40 Hz (p_ws=0.1)	Amplitude of peak frequency in 20-40 Hz (p_ws=0.2)	Amplitude of peak frequency in 20-40 Hz (p_ws=0.3)	Amplitude of peak frequency in 20-40 Hz (p_ws=0.4)	Amplitude of peak frequency in 20-40 Hz (p_ws=0.5)	Amplitude of peak frequency in 20-40 Hz (p_ws=0.6)	Amplitude of peak frequency in 20-40 Hz (p_ws=0.7)	Amplitude of peak frequency in 20-40 Hz (p_ws=0.8)	Amplitude of peak frequency in 20-40 Hz (p_ws=0.9)	Amplitude of peak frequency in 20-40 Hz (p_ws=1.0)	Amplitude of peak frequency in 40-60 Hz (p_ws=0.0)	Amplitude of peak frequency in 40-60 Hz (p_ws=0.002)	Amplitude of peak frequency in 40-60 Hz (p_ws=0.005)	Amplitude of peak frequency in 40-60 Hz (p_ws=0.01)	Amplitude of peak frequency in 40-60 Hz (p_ws=0.02)	Amplitude of peak frequency in 40-60 Hz (p_ws=0.05)	Amplitude of peak frequency in 40-60 Hz (p_ws=0.1)	Amplitude of peak frequency in 40-60 Hz (p_ws=0.2)	Amplitude of peak frequency in 40-60 Hz (p_ws=0.3)	Amplitude of peak frequency in 40-60 Hz (p_ws=0.4)	Amplitude of peak frequency in 40-60 Hz (p_ws=0.5)	Amplitude of peak frequency in 40-60 Hz (p_ws=0.6)	Amplitude of peak frequency in 40-60 Hz (p_ws=0.7)	Amplitude of peak frequency in 40-60 Hz (p_ws=0.8)	Amplitude of peak frequency in 40-60 Hz (p_ws=0.9)	Amplitude of peak frequency in 40-60 Hz (p_ws=1.0)	Average of weight of intraconnection from excitatory to excitatory neuron (p_ws=0.0
Neuron group (0)	0.0424825	0.0482314	0.0434882	0.0409598	0.0433887	0.0393407	0.0397381	0.0420727	0.0410318	0.0501457	0.0476612	0.0421454	0.0497878	0.0443326	0.0499099	0.0474748	0.0582295	0.0784953	0.117154	0.0790723	0.072049	0.0978544	0.0806651	0.0743296	0.196984	0.10035	0.079803	0.0753678	0.122144	0.073933	0.167192	0.0665006	0.233228	0.119401	0.283335	0.167032	0.130206	0.175178	0.0979366	0.166095	0.340064	0.248811	0.13253	0.121136	0.354915	0.13954	0.260336	0.119277	3.88565
Neuron group (1)	0.0424493	0.0385699	0.0407593	0.0419426	0.0418551	0.0465604	0.0434295	0.0404523	0.0435735	0.0541648	0.0508066	0.0439922	0.0464622	0.043052	0.0453093	0.0494154	0.0715211	0.0876916	0.0751432	0.0867976	0.0716943	0.0796708	0.0662362	0.0699327	0.0587671	0.0733423	0.0624764	0.0826826	0.0735193	0.0739356	0.0734281	0.0740833	0.157902	0.234233	0.133217	0.105583	0.163957	0.148216	0.159128	0.156402	0.1892	0.18212	0.160053	0.210283	0.120749	0.145854	0.136634	0.138522	3.91295
Neuron group (2)	0.0374858	0.0432308	0.0438388	0.0400087	0.0539096	0.0404425	0.0428105	0.0405119	0.040196	0.0412914	0.0482865	0.0492769	0.0433295	0.0423474	0.0594951	0.05025	0.112481	0.0676904	0.105193	0.10872	0.0771332	0.0660654	0.069611	0.0684878	0.0862272	0.0600454	0.0805832	0.0673792	0.0791734	0.0553729	0.0668583	0.0778885	0.147911	0.149402	0.300649	0.132261	0.135283	0.180865	0.174522	0.110047	0.151703	0.160062	0.10333	0.166696	0.135293	0.151288	0.186372	0.137935	3.8253
Neuron group (3)	0.0389566	0.041034	0.0349395	0.0362379	0.0432153	0.0364668	0.043601	0.0430594	0.0483438	0.0476399	0.0427008	0.0686648	0.0462241	0.0455319	0.0557439	0.0454916	0.124411	0.0864597	0.0948066	0.0751595	0.0742734	0.0758429	0.0645829	0.082768	0.081742	0.0636522	0.0742455	0.0762389	0.0708282	0.0705503	0.0677354	0.0734204	0.300868	0.319613	0.30773	0.133892	0.188412	0.110425	0.16855	0.124063	0.0980572	0.193798	0.157715	0.158389	0.151846	0.152493	0.182079	0.142476	3.68352
Neuron group (4)	0.044861	0.0393597	0.0369813	0.041634	0.0677157	0.0430581	0.0486362	0.0466723	0.0448112	0.050714	0.0453978	0.040824	0.0514477	0.0423057	0.0425524	0.0558452	0.138956	0.0823257	0.106607	0.0998277	0.0944499	0.0702979	0.0724648	0.0717924	0.0723917	0.0671415	0.0708088	0.0759209	0.0794154	0.0674658	0.07465	0.066547	0.338229	0.242344	0.232382	0.128277	0.137268	0.147822	0.139312	0.162743	0.156956	0.151267	0.142008	0.125194	0.121768	0.132058	0.139294	0.134004	3.65987
Neuron group (5)	0.0447811	0.0496725	0.0384269	0.049958	0.0427998	0.0423412	0.0409199	0.0594551	0.0408616	0.039622	0.050619	0.0428677	0.0444048	0.0415655	0.0446823	0.0474177	0.117823	0.0819197	0.106798	0.125598	0.128501	0.0641772	0.0727317	0.0674364	0.09597	0.0671017	0.0706143	0.0719639	0.0639596	0.0614759	0.0804543	0.0610044	0.366197	0.276611	0.231586	0.109286	0.265098	0.148782	0.139297	0.179095	0.220913	0.154964	0.121288	0.169949	0.145634	0.151737	0.120157	0.175918	3.65402
Neuron group (6)	0.0442345	0.0429926	0.0563283	0.0415714	0.0375781	0.0391133	0.0555754	0.0462818	0.0481713	0.0402577	0.040844	0.0426006	0.0437226	0.0423007	0.0579815	0.0501128	0.114506	0.0696832	0.0798633	0.0731255	0.130156	0.0723273	0.0760711	0.0625928	0.0833844	0.0856657	0.0687112	0.0922808	0.0607669	0.0693985	0.0680279	0.077806	0.329988	0.162516	0.110072	0.142418	0.210757	0.127685	0.16524	0.144864	0.141256	0.122298	0.158318	0.143217	0.132518	0.134779	0.165825	0.152273	3.71144
Neuron group (7)	0.0357191	0.0413058	0.0436754	0.0510155	0.0391516	0.0424169	0.0397988	0.0420264	0.0467538	0.0512618	0.040434	0.0473849	0.0382032	0.0428272	0.0468436	0.0432016	0.128449	0.132953	0.0745379	0.0698331	0.110278	0.0670941	0.0724557	0.0730108	0.063978	0.0746499	0.0705293	0.0658491	0.0646974	0.0851309	0.10307	0.0708275	0.291537	0.416408	0.130333	0.17526	0.244498	0.183756	0.135848	0.123642	0.144113	0.165463	0.130117	0.115998	0.134064	0.132642	0.142784	0.16817	3.67942
Neuron group (8)	0.0429127	0.0384699	0.0363584	0.046927	0.0400105	0.0376077	0.0524809	0.0350898	0.041223	0.0421781	0.0359658	0.0496461	0.0392489	0.0431498	0.0427989	0.0479766	0.0860154	0.104499	0.0804783	0.0949872	0.131044	0.0999608	0.0757094	0.0768751	0.0822408	0.0864653	0.0749945	0.0726709	0.0672566	0.0693193	0.0597519	0.0843766	0.0950076	0.449828	0.129754	0.263626	0.190949	0.168719	0.139151	0.153485	0.161154	0.120612	0.134282	0.100177	0.13321	0.168364	0.228114	0.138533	3.94017
Neuron group (9)	0.04393	0.0459702	0.036417	0.0437596	0.0336459	0.0382209	0.0416323	0.0381527	0.0423354	0.0423639	0.0385638	0.0517191	0.0453467	0.0489073	0.0462716	0.0385707	0.110014	0.146298	0.0939902	0.0968489	0.109903	0.117618	0.0700133	0.0685539	0.067864	0.0723963	0.0687771	0.0771771	0.0627057	0.082253	0.0690613	0.0695295	0.116398	0.3928	0.277159	0.279694	0.139963	0.197004	0.152335	0.184395	0.114184	0.149116	0.144554	0.149066	0.160271	0.112552	0.14889	0.140486	3.95758
Neuron group (10)	0.0438317	0.0390938	0.0370409	0.0407151	0.050332	0.0368847	0.0444815	0.0580774	0.0438755	0.0429292	0.0457455	0.0410518	0.0458204	0.0411917	0.0441673	0.0434785	0.0786246	0.138804	0.115987	0.0891248	0.129414	0.108808	0.0685996	0.0575443	0.0654104	0.0644126	0.06404	0.0805419	0.0752614	0.0741784	0.0625615	0.0863309	0.115731	0.522605	0.254954	0.175978	0.208819	0.318523	0.18891	0.170194	0.196452	0.115429	0.190295	0.145321	0.155459	0.129747	0.151627	0.118449	3.87533
Neuron group (11)	0.0379048	0.0379652	0.0331544	0.0378124	0.0420458	0.0425048	0.0407436	0.0527371	0.0568311	0.0388674	0.0421352	0.0371463	0.0461467	0.0457149	0.0530896	0.0551805	0.0694334	0.108583	0.20454	0.120038	0.18495	0.141922	0.0856255	0.0894157	0.0792621	0.0913593	0.0705677	0.081812	0.0713463	0.0732979	0.0678454	0.083483	0.146743	0.373937	0.280618	0.303637	0.203952	0.284663	0.141745	0.106553	0.122611	0.130313	0.160112	0.177723	0.133154	0.131096	0.151747	0.1479	3.97087
Neuron group (12)	0.0444748	0.0384874	0.0337354	0.0491764	0.0400969	0.035419	0.0347897	0.0461835	0.0540866	0.0456262	0.0450007	0.0487939	0.0366114	0.0457655	0.0479728	0.0405846	0.0908203	0.0864712	0.102175	0.094922	0.189339	0.133806	0.161791	0.0630348	0.0606862	0.0703163	0.071968	0.0727129	0.077475	0.0772479	0.0793088	0.0731868	0.129226	0.115614	0.253926	0.255635	0.196399	0.274157	0.323265	0.145591	0.173931	0.130932	0.116282	0.154373	0.143616	0.111928	0.135049	0.109326	3.90093
Neuron group (13)	0.0435805	0.0529771	0.0400651	0.0385308	0.0299892	0.0374108	0.0402021	0.0404426	0.0422821	0.0431406	0.0395827	0.0470302	0.0369626	0.0484189	0.0511492	0.0402593	0.0851363	0.0691576	0.0685386	0.0894157	0.184837	0.0881988	0.147754	0.0593342	0.0724197	0.0635243	0.0755419	0.0809481	0.0693545	0.0650032	0.0608309	0.0617818	0.153303	0.148289	0.192913	0.111304	0.175726	0.287154	0.386969	0.16615	0.152642	0.155365	0.191454	0.137639	0.133509	0.169566	0.203071	0.140824	3.84897
Neuron group (14)	0.0386054	0.0430447	0.0459804	0.0507227	0.0361876	0.0350239	0.0368909	0.0499605	0.0403211	0.0438655	0.0577489	0.0480046	0.0493187	0.0445995	0.0394198	0.0409043	0.0771772	0.118832	0.074377	0.0758874	0.133753	0.115722	0.19066	0.0828814	0.0631903	0.0771889	0.071773	0.0601793	0.0685053	0.0641181	0.0746512	0.0766918	0.16004	0.322047	0.171209	0.164505	0.256852	0.368493	0.335258	0.153114	0.157155	0.128436	0.191405	0.153389	0.164234	0.11478	0.119833	0.187116	3.85454
Neuron group (15)	0.0474101	0.0363814	0.0396113	0.0406891	0.0446803	0.0396625	0.0425877	0.0434722	0.0460924	0.0458545	0.0443715	0.0356099	0.0503342	0.0426373	0.0445245	0.0586777	0.0821866	0.10816	0.0759289	0.0771488	0.130108	0.103516	0.138393	0.0645016	0.0763928	0.0725342	0.0694821	0.0633567	0.074493	0.0760316	0.0703957	0.065124	0.112079	0.386276	0.229329	0.194102	0.257432	0.460551	0.407127	0.133862	0.103282	0.108933	0.201013	0.120572	0.139218	0.114949	0.14239	0.172197	3.92617
Neuron group (16)	0.0429852	0.0354404	0.0336768	0.0559461	0.0387695	0.0469447	0.0374903	0.0397512	0.0500881	0.0420541	0.0449101	0.0380585	0.0427764	0.05439	0.0511137	0.0494217	0.0884021	0.096182	0.10838	0.0694851	0.157014	0.125467	0.196722	0.0799258	0.0736261	0.0669088	0.0650203	0.070456	0.0618078	0.0960783	0.0645336	0.0717014	0.14817	0.405389	0.427909	0.190381	0.263706	0.422704	0.369799	0.122644	0.156216	0.13939	0.141845	0.125467	0.13328	0.172636	0.145795	0.128845	3.83933
Neuron group (17)	0.0398177	0.0335433	0.0443635	0.037927	0.0352502	0.0381941	0.0447462	0.0396007	0.0558982	0.0417246	0.0508992	0.0449699	0.0405085	0.0582166	0.0548886	0.0448223	0.099946	0.101145	0.183928	0.0852799	0.182631	0.14729	0.153078	0.0896656	0.0755486	0.0678254	0.077994	0.0766617	0.0645084	0.0632266	0.058728	0.0627983	0.14633	0.397597	0.469557	0.256111	0.239298	0.422214	0.33718	0.125733	0.122762	0.134731	0.185647	0.111556	0.143265	0.142103	0.170214	0.137481	3.7975
Neuron group (18)	0.0369039	0.0331631	0.0459626	0.0362263	0.0352726	0.0405773	0.0387103	0.0492185	0.0511032	0.051966	0.0492868	0.0521453	0.0506875	0.0488778	0.0505304	0.0528939	0.11699	0.123826	0.152971	0.131221	0.145617	0.143958	0.111624	0.079068	0.0794671	0.0637344	0.0740884	0.0641579	0.0660207	0.0587275	0.0746617	0.0728404	0.146032	0.311412	0.357288	0.211693	0.252824	0.32058	0.0799516	0.120852	0.107602	0.104702	0.154994	0.148166	0.158263	0.188105	0.138049	0.145113	3.83214
Neuron group (19)	0.0386378	0.0324811	0.0357477	0.0396262	0.0446039	0.0376345	0.0395927	0.0463026	0.0534755	0.0493107	0.049583	0.0527075	0.0400124	0.0430897	0.0492044	0.0520272	0.090238	0.127762	0.148768	0.1118	0.142942	0.118368	0.0795954	0.0672644	0.0766523	0.0734046	0.0808259	0.0749039	0.0651026	0.0646328	0.0694637	0.0708798	0.185632	0.0861831	0.429065	0.23417	0.247256	0.0901059	0.165487	0.129529	0.150135	0.137216	0.120025	0.135317	0.166498	0.137276	0.155941	0.114262	3.7853
Neuron group (20)	0.0353412	0.0487001	0.0397698	0.032505	0.0415566	0.036222	0.0405355	0.0573449	0.0401923	0.0395078	0.0394551	0.0397641	0.0535372	0.0433857	0.0424158	0.0535558	0.157877	0.0693454	0.154401	0.115464	0.14738	0.115084	0.0851905	0.0775165	0.0602012	0.0671514	0.0619622	0.0819797	0.0749121	0.0700252	0.0660295	0.072261	0.309012	0.168398	0.445129	0.193589	0.324793	0.409996	0.148466	0.116803	0.200428	0.137225	0.178112	0.131012	0.162399	0.143408	0.144781	0.200032	3.61065
Neuron group (21)	0.0447466	0.0487502	0.0383806	0.0430116	0.0463905	0.0402315	0.0549373	0.034932	0.0536899	0.0450142	0.0503481	0.0532517	0.0630343	0.0508584	0.0404707	0.049703	0.14411	0.0646432	0.215056	0.0613701	0.229586	0.121828	0.0758884	0.108868	0.0575301	0.076421	0.0929719	0.0722388	0.0613831	0.0755801	0.0636267	0.0694669	0.379829	0.139324	0.379489	0.138874	0.337199	0.443552	0.178658	0.183882	0.26192	0.135452	0.13168	0.130966	0.169687	0.130706	0.100872	0.135152	3.63685
Neuron group (22)	0.0443467	0.0481848	0.0357183	0.0387447	0.0431922	0.0353085	0.0450186	0.0384197	0.0419856	0.0536283	0.0459189	0.0461342	0.0469719	0.047236	0.0471959	0.047841	0.201167	0.0709845	0.162476	0.067131	0.163703	0.133293	0.108823	0.114505	0.0788223	0.0735293	0.0808374	0.0672189	0.0731214	0.0720101	0.0721211	0.0688656	0.421235	0.174062	0.181251	0.123124	0.274741	0.482388	0.133428	0.177071	0.123712	0.136345	0.163962	0.158366	0.160174	0.151763	0.171147	0.15829	3.50651
Neuron group (23)	0.0457552	0.0655188	0.0353173	0.044891	0.0533248	0.0322665	0.0387453	0.0357312	0.0451372	0.055645	0.0405212	0.0441035	0.0551738	0.0502939	0.040281	0.050173	0.254912	0.0798302	0.115254	0.080489	0.147554	0.143133	0.163323	0.0901981	0.0798701	0.0654195	0.066365	0.0606154	0.0758183	0.0647217	0.0732766	0.0685469	0.390974	0.222171	0.0849011	0.12306	0.241933	0.456919	0.0472053	0.218039	0.11756	0.133819	0.166294	0.200211	0.157437	0.108995	0.125455	0.142699	3.54879
Neuron group (24)	0.0375761	0.0309318	0.0378367	0.0379593	0.0568192	0.0409123	0.0372293	0.0387675	0.0412378	0.0357989	0.0465773	0.0548378	0.0472978	0.0490374	0.0508981	0.044801	0.188216	0.0959836	0.0963774	0.0763868	0.157805	0.145062	0.161734	0.105843	0.0663305	0.0709085	0.074283	0.0821324	0.0775351	0.0766571	0.0615589	0.0634601	0.367631	0.147929	0.0827531	0.114552	0.169383	0.448866	0.330298	0.204402	0.133491	0.14437	0.221588	0.139803	0.138177	0.115259	0.137531	0.151162	3.5673
Neuron group (25)	0.0387524	0.0345957	0.0443216	0.0475333	0.0370799	0.0335284	0.0367162	0.0355107	0.0425785	0.0501313	0.0426509	0.0520427	0.042587	0.0431882	0.054496	0.0435907	0.160518	0.0975572	0.0627434	0.0825286	0.106947	0.11693	0.157614	0.0736637	0.0756475	0.0671944	0.0670158	0.0743776	0.069033	0.0698009	0.0665355	0.078288	0.390124	0.358903	0.220355	0.305682	0.187603	0.382938	0.408453	0.12499	0.152833	0.129124	0.153421	0.125812	0.114109	0.219754	0.174278	0.164281	3.63576
Neuron group (26)	0.0361165	0.0476404	0.0440258	0.0466416	0.0379035	0.036127	0.0446816	0.0543235	0.0378844	0.0515901	0.049261	0.0484275	0.0463897	0.0417415	0.0397021	0.0362896	0.123366	0.146096	0.0704567	0.0936366	0.141339	0.128908	0.159853	0.0649324	0.0725361	0.0870883	0.0741577	0.0731953	0.0650592	0.0692259	0.0614373	0.0730365	0.34826	0.38956	0.158665	0.216187	0.160539	0.084774	0.467829	0.106362	0.113086	0.119808	0.128806	0.106556	0.169974	0.14089	0.14063	0.230324	3.71272
Neuron group (27)	0.0405404	0.0396153	0.0348021	0.0329254	0.0361382	0.0450962	0.0475761	0.0452063	0.0459811	0.0403977	0.0432089	0.0448455	0.0431802	0.0541524	0.0460354	0.0456581	0.0713429	0.129341	0.111826	0.103448	0.104203	0.0744364	0.162177	0.0683487	0.0672868	0.0673147	0.0665763	0.0805771	0.070952	0.0755849	0.0765152	0.0894265	0.162449	0.534343	0.304054	0.249102	0.21794	0.133448	0.533239	0.138335	0.190338	0.0939655	0.126717	0.140319	0.172392	0.14261	0.138088	0.142254	3.91699
Neuron group (28)	0.0531305	0.0354599	0.0403641	0.0452786	0.0357625	0.035639	0.0349368	0.0447974	0.0335248	0.0447109	0.0369532	0.0539755	0.0464772	0.038502	0.0412618	0.0466736	0.0751556	0.178327	0.11121	0.101847	0.18529	0.0854561	0.185681	0.119993	0.0679776	0.0697929	0.0633489	0.0744631	0.0762526	0.0827026	0.0944885	0.0665304	0.106496	0.359672	0.288064	0.218022	0.142431	0.114237	0.419538	0.366986	0.128915	0.171818	0.143966	0.12138	0.143738	0.142528	0.158636	0.147346	3.91548
Neuron group (29)	0.0392904	0.0481561	0.0370328	0.0440428	0.0348231	0.0372308	0.0428921	0.0360283	0.0441633	0.0432808	0.0422003	0.0414208	0.046553	0.0395539	0.0538369	0.0454727	0.093748	0.155154	0.112098	0.203027	0.127922	0.0998795	0.219854	0.106043	0.0674545	0.0775753	0.0718631	0.06561	0.0688131	0.0749421	0.0744945	0.0721715	0.296444	0.459196	0.239457	0.240181	0.146544	0.302537	0.338452	0.389415	0.127948	0.157589	0.138807	0.155147	0.12651	0.13567	0.15174	0.143051	3.74475
Neuron group (30)	0.0315889	0.0415399	0.0393025	0.0395753	0.0393318	0.0333485	0.0469783	0.0341741	0.0445699	0.0400713	0.0409596	0.0453741	0.0473161	0.0482032	0.0619344	0.0531848	0.0924263	0.167927	0.117958	0.156108	0.0943104	0.0954022	0.246004	0.125549	0.0782785	0.0613401	0.0729704	0.070969	0.0693916	0.0607331	0.0715649	0.0607481	0.259278	0.394898	0.241224	0.245686	0.132123	0.300419	0.255525	0.325769	0.13289	0.142041	0.13265	0.104415	0.142469	0.137044	0.132694	0.142432	3.69406
Neuron group (31)	0.0362822	0.0467892	0.036933	0.0344228	0.0528135	0.0348584	0.0414242	0.0412124	0.0411342	0.0423958	0.0530402	0.0519795	0.0497646	0.0454994	0.0489506	0.0415726	0.0989058	0.139957	0.0860757	0.252556	0.0740611	0.113159	0.188457	0.12944	0.102091	0.0666221	0.0697656	0.0755337	0.069778	0.0675047	0.0693709	0.0680987	0.259188	0.215551	0.0760262	0.362893	0.149656	0.263374	0.227932	0.400439	0.113197	0.136994	0.122389	0.119705	0.097572	0.125897	0.141671	0.1795	3.69706
Neuron group (32)	0.0381994	0.0404077	0.042852	0.0344712	0.0464823	0.0405222	0.0504339	0.0427937	0.0412809	0.0448265	0.0471707	0.0512183	0.0500547	0.05778	0.0397479	0.0487071	0.0833601	0.125059	0.101133	0.1952	0.0871384	0.0937078	0.201004	0.163269	0.106333	0.062788	0.0696186	0.0757488	0.0703073	0.0848276	0.0669542	0.07469	0.32353	0.295616	0.0930585	0.304334	0.201698	0.307902	0.217368	0.348813	0.267541	0.118577	0.10395	0.134292	0.137143	0.129868	0.154393	0.140025	3.68232
Neuron group (33)	0.0396107	0.047986	0.0419357	0.039645	0.0521648	0.0472334	0.0427545	0.0436697	0.0397527	0.0419822	0.0503233	0.0390137	0.0393105	0.0473005	0.0475059	0.0388997	0.0924134	0.108956	0.097088	0.12694	0.0876201	0.0695476	0.155455	0.0685514	0.113389	0.0738932	0.0615025	0.0611789	0.0759622	0.0749463	0.0679504	0.0840671	0.268585	0.291609	0.143866	0.313032	0.182044	0.130249	0.18541	0.149	0.259167	0.155284	0.17191	0.134956	0.155881	0.112254	0.114066	0.13902	3.76748
Neuron group (34)	0.0527245	0.0406704	0.0362272	0.0409157	0.0433942	0.0418429	0.0364066	0.0460503	0.0409925	0.0450202	0.0353252	0.0404222	0.0550703	0.0430182	0.0424979	0.0736937	0.0747361	0.0899522	0.068811	0.13822	0.0779596	0.0911412	0.161009	0.0721288	0.133047	0.0634664	0.0689551	0.0750835	0.068266	0.0774775	0.0608817	0.0653169	0.140847	0.289137	0.141439	0.38559	0.174702	0.196232	0.197475	0.165359	0.244428	0.127909	0.12502	0.132348	0.143623	0.146913	0.17593	0.133116	3.88993
Neuron group (35)	0.0440365	0.0428852	0.0375854	0.0388475	0.0318644	0.0413865	0.0336295	0.0387239	0.0370471	0.0425991	0.0474514	0.0415485	0.0574473	0.0437571	0.0438237	0.0524615	0.0956934	0.131179	0.1046	0.194176	0.134317	0.110753	0.161454	0.114453	0.13478	0.0682293	0.0668676	0.0712763	0.0669851	0.0712951	0.0658683	0.0733015	0.151138	0.2677	0.138423	0.285735	0.105953	0.159039	0.176775	0.202995	0.264698	0.135231	0.146331	0.123743	0.195808	0.137706	0.172174	0.151083	3.80526
Neuron group (36)	0.0438087	0.0445786	0.0398513	0.0464142	0.0462469	0.039245	0.0391993	0.0373206	0.0462619	0.0449478	0.0487114	0.0460093	0.0372126	0.0396819	0.0409206	0.046948	0.112758	0.0744056	0.105497	0.0851281	0.163653	0.104737	0.158878	0.106307	0.0734839	0.0783912	0.0953597	0.063738	0.0706704	0.0574176	0.0665669	0.0721992	0.139749	0.104994	0.162523	0.13867	0.311478	0.149589	0.207665	0.245947	0.128038	0.141055	0.137855	0.149477	0.150018	0.1378	0.157592	0.154438	3.82518
Neuron group (37)	0.0345141	0.04219	0.0404762	0.033871	0.0410791	0.0474166	0.0298269	0.0372807	0.0414662	0.0487667	0.0505544	0.0431577	0.0482115	0.0470895	0.0394206	0.047974	0.0805818	0.0715232	0.0852859	0.105271	0.110528	0.122865	0.128748	0.0942795	0.102058	0.0689912	0.0669796	0.0728111	0.0631389	0.0671761	0.072871	0.0669458	0.18839	0.149615	0.174148	0.175979	0.34795	0.200684	0.158697	0.20163	0.162519	0.198365	0.118197	0.126553	0.152971	0.150779	0.118031	0.144817	3.89468
Neuron group (38)	0.0394943	0.0388589	0.0407168	0.0347905	0.0363786	0.0446602	0.041322	0.0434854	0.0464107	0.0423801	0.0481919	0.0468775	0.0383844	0.0524145	0.038434	0.0445572	0.0688829	0.183603	0.115041	0.0840354	0.207033	0.150008	0.0927452	0.114049	0.0825805	0.0774114	0.0777333	0.0715646	0.0687662	0.0816031	0.0708247	0.0805131	0.229212	0.237173	0.184068	0.180559	0.372992	0.383219	0.314213	0.201773	0.182696	0.131501	0.172896	0.150188	0.144486	0.120461	0.131469	0.103449	3.848
Neuron group (39)	0.0413369	0.0392614	0.0374992	0.0461011	0.0422291	0.0359979	0.0375631	0.0335235	0.0387652	0.0500436	0.0513102	0.0552062	0.0495875	0.0455228	0.0404854	0.0548272	0.0673813	0.167917	0.0913277	0.0738724	0.185594	0.170841	0.0770062	0.103582	0.122562	0.0680986	0.0717332	0.0706051	0.0743829	0.07743	0.0643408	0.0768865	0.162172	0.268094	0.19263	0.179765	0.373504	0.473471	0.297154	0.0680824	0.168394	0.169358	0.142429	0.119422	0.140758	0.185975	0.121603	0.1465	3.96173
Neuron group (40)	0.0585128	0.035176	0.0359476	0.040244	0.03846	0.0466792	0.0370011	0.0319625	0.0364717	0.0358173	0.0425293	0.0404633	0.0401468	0.0397235	0.0469508	0.0399453	0.0678415	0.152502	0.0829769	0.166496	0.150577	0.13454	0.0831787	0.133598	0.0745715	0.121136	0.0680975	0.0742561	0.0717638	0.0689513	0.0635046	0.0880515	0.188519	0.233418	0.201543	0.348495	0.369602	0.451345	0.275032	0.262929	0.145172	0.0665605	0.184823	0.135025	0.126289	0.132228	0.163722	0.11674	3.87352
Neuron group (41)	0.0395846	0.0406548	0.037884	0.0437033	0.0428566	0.0456302	0.0375071	0.0342747	0.0462027	0.0352739	0.038493	0.0431907	0.0379262	0.0425551	0.047227	0.0499819	0.0784198	0.113595	0.101553	0.134536	0.12472	0.135401	0.0905904	0.117611	0.120963	0.106221	0.0728785	0.0661929	0.0681702	0.0594573	0.0550395	0.0697917	0.185464	0.276408	0.21958	0.355205	0.331283	0.371068	0.345521	0.241259	0.381702	0.231176	0.160923	0.186114	0.156422	0.148755	0.222741	0.123098	3.87896
Neuron group (42)	0.0386292	0.0446738	0.0430333	0.0449255	0.0374003	0.0437338	0.0308353	0.0412059	0.0391562	0.0407161	0.0521008	0.0505243	0.0355921	0.0393176	0.0418546	0.0491034	0.0782776	0.145347	0.10159	0.122932	0.107569	0.129242	0.153052	0.112343	0.18781	0.089229	0.0695829	0.0678102	0.0702794	0.0713704	0.0625544	0.062601	0.134142	0.264801	0.205408	0.342994	0.201433	0.386831	0.222454	0.328896	0.297003	0.267748	0.15165	0.119765	0.166529	0.16221	0.181567	0.160599	3.9264
Neuron group (43)	0.0402903	0.0440403	0.0370304	0.0425612	0.0423175	0.0339496	0.038388	0.0344249	0.0403564	0.0339789	0.0438662	0.0518215	0.0406699	0.0364869	0.0526363	0.0606806	0.164934	0.134319	0.120485	0.147585	0.0878669	0.0703134	0.120128	0.0868006	0.140993	0.0892996	0.0692797	0.0789715	0.0693141	0.0736547	0.0715887	0.0717875	0.209474	0.330098	0.061592	0.328759	0.2249	0.130768	0.269615	0.337354	0.349565	0.21439	0.147631	0.14914	0.133436	0.145589	0.114477	0.145927	3.70867
Neuron group (44)	0.0347815	0.037228	0.040566	0.0372251	0.0329838	0.0381904	0.0357085	0.0395435	0.0377567	0.0460921	0.040087	0.0420653	0.0454001	0.0462164	0.0449342	0.0433734	0.146614	0.105805	0.0675664	0.125906	0.0918864	0.0851674	0.113509	0.108047	0.111307	0.0740301	0.0784703	0.0753866	0.0711537	0.074232	0.0720468	0.0725137	0.256428	0.0580681	0.150534	0.376616	0.251296	0.143972	0.264598	0.306211	0.386921	0.120775	0.189359	0.128184	0.117299	0.120011	0.104585	0.179563	3.66191
Neuron group (45)	0.0412305	0.0373907	0.0520491	0.0474686	0.0363489	0.0381644	0.0361889	0.0456669	0.0396026	0.0435419	0.0478863	0.040745	0.035393	0.0421093	0.0528521	0.0369519	0.176515	0.123379	0.0945518	0.0856714	0.0990054	0.080734	0.188066	0.0723981	0.125791	0.0913764	0.0667476	0.0627032	0.0650093	0.0727284	0.0793913	0.079051	0.220276	0.255903	0.113166	0.175748	0.219123	0.126796	0.25258	0.142598	0.336584	0.255293	0.181413	0.163056	0.147305	0.13	0.147036	0.166749	3.65517
Neuron group (46)	0.045467	0.0469384	0.0354641	0.0508815	0.0692896	0.0346678	0.0426346	0.0387688	0.0370078	0.0481315	0.0485268	0.0434098	0.0360601	0.0415388	0.044925	0.0378939	0.157577	0.129202	0.0948336	0.0672953	0.0738139	0.101374	0.110051	0.0777195	0.0974281	0.0712812	0.0644319	0.0625287	0.0664433	0.0709594	0.0743805	0.0583289	0.252944	0.26007	0.217297	0.145243	0.124237	0.129015	0.259842	0.163437	0.18686	0.143656	0.15728	0.132096	0.17649	0.128628	0.12267	0.1803	3.65939
Neuron group (47)	0.0506519	0.047585	0.0433893	0.0401306	0.0367744	0.0411401	0.0395563	0.0331949	0.0411701	0.0476648	0.0472959	0.0405973	0.0433296	0.0488015	0.0531561	0.045503	0.159197	0.113449	0.124485	0.0769826	0.0978174	0.176083	0.149997	0.129369	0.0999812	0.0815803	0.0671394	0.0629054	0.0818018	0.0709967	0.0713782	0.0729801	0.235836	0.220864	0.223043	0.195934	0.195467	0.270923	0.23334	0.216389	0.256444	0.205157	0.169929	0.142239	0.122738	0.140866	0.177368	0.146375	3.70029
Neuron group (48)	0.040773	0.0451422	0.0341883	0.046649	0.0366885	0.044805	0.0342345	0.0352312	0.0468935	0.0427703	0.0441056	0.0543584	0.0466953	0.054246	0.0495234	0.0427534	0.0952289	0.15225	0.100091	0.0702382	0.120054	0.143999	0.0878497	0.107448	0.142934	0.0890754	0.0817882	0.0793659	0.0752996	0.070748	0.0736722	0.0769304	0.282499	0.255521	0.19358	0.152066	0.104225	0.357494	0.147396	0.21042	0.208056	0.218548	0.117093	0.114822	0.159846	0.139738	0.135177	0.0935232	3.75556
Neuron group (49)	0.0465625	0.0427362	0.0420706	0.04466	0.0467959	0.037618	0.0492428	0.0386115	0.0358566	0.039859	0.0447886	0.0420319	0.0497547	0.0490814	0.0507794	0.040964	0.0854877	0.103005	0.108365	0.0786989	0.0675779	0.145691	0.130729	0.13712	0.0972904	0.081089	0.0643095	0.0749267	0.0680582	0.0737239	0.0536405	0.0749279	0.322823	0.229261	0.203653	0.134548	0.23271	0.312798	0.248596	0.198033	0.272965	0.177	0.169819	0.163473	0.191177	0.143764	0.18364	0.145119	3.78085
Neuron group (50)	0.0409877	0.0481353	0.0438547	0.0557485	0.0465659	0.0380525	0.0319295	0.0361888	0.0475364	0.0516942	0.0504004	0.0396927	0.0430307	0.0426748	0.0464678	0.0508432	0.0925363	0.0743459	0.107554	0.0896003	0.0804269	0.137197	0.132515	0.112485	0.072307	0.0672389	0.0695537	0.0699285	0.0834458	0.0719466	0.074367	0.0782672	0.273859	0.161757	0.226369	0.15411	0.130436	0.292611	0.283239	0.203951	0.133745	0.248339	0.153113	0.13924	0.124781	0.139998	0.131718	0.108172	3.77481
Neuron group (51)	0.0356562	0.0424835	0.0369539	0.0467295	0.0425001	0.0450033	0.0369866	0.0433597	0.0401292	0.0388968	0.0445674	0.0495347	0.0404989	0.0422946	0.0490451	0.0419794	0.111601	0.0591108	0.0966194	0.0756434	0.0591414	0.103467	0.107885	0.114666	0.0815438	0.105194	0.0665899	0.0668996	0.0754792	0.0626281	0.0736401	0.074609	0.257298	0.182402	0.189588	0.187654	0.172935	0.279135	0.334113	0.0949725	0.189663	0.142635	0.154869	0.169336	0.114369	0.162426	0.164571	0.109425	3.73332
Neuron group (52)	0.0316507	0.0403828	0.0358696	0.0443398	0.0457354	0.037244	0.0326881	0.0351047	0.0398738	0.0345076	0.0470207	0.0470421	0.0390794	0.0420131	0.043548	0.0456995	0.125124	0.0848287	0.0721936	0.0653996	0.0797189	0.132973	0.10386	0.143107	0.0722305	0.135215	0.0780857	0.0645456	0.0703518	0.0883714	0.0781551	0.101068	0.238314	0.288882	0.229225	0.145539	0.131855	0.276244	0.295687	0.261739	0.141658	0.294778	0.154587	0.159391	0.132486	0.131809	0.137312	0.123455	3.69414
Neuron group (53)	0.0325489	0.0355464	0.0338207	0.0384785	0.0510841	0.0415612	0.0301832	0.0376509	0.0356834	0.0340271	0.0420509	0.0424013	0.039399	0.0473628	0.0493566	0.044311	0.180919	0.0937877	0.103665	0.0748661	0.0698004	0.169937	0.135239	0.109368	0.0741596	0.127243	0.0648553	0.0698981	0.0633351	0.073552	0.0719922	0.0611146	0.270274	0.329314	0.236454	0.147783	0.113651	0.174741	0.279819	0.320095	0.243805	0.282768	0.135035	0.182736	0.163986	0.142637	0.11236	0.205366	3.67779
Neuron group (54)	0.0378867	0.0381093	0.0322451	0.0421479	0.0532762	0.0412702	0.0498569	0.0334595	0.0408135	0.0410894	0.0425404	0.0459584	0.0447476	0.0396394	0.0513853	0.0509275	0.157593	0.090822	0.106017	0.160277	0.0731982	0.127054	0.124865	0.105571	0.0758834	0.114832	0.0812271	0.0651496	0.0680096	0.064548	0.0624898	0.07884	0.332445	0.346205	0.221079	0.367819	0.158555	0.0827661	0.0833081	0.320991	0.234394	0.285392	0.194238	0.150101	0.158426	0.127438	0.154928	0.169001	3.60108
Neuron group (55)	0.0483989	0.0345448	0.0405837	0.0410958	0.0371346	0.0386769	0.0413193	0.0341294	0.0388349	0.0311964	0.0546569	0.0436893	0.042891	0.0396743	0.0408196	0.0383712	0.170521	0.114241	0.0859552	0.203952	0.0798444	0.0977237	0.0678584	0.104145	0.0727717	0.10859	0.10457	0.063539	0.0741991	0.066361	0.0737622	0.0735286	0.26918	0.260773	0.114682	0.461334	0.120711	0.120106	0.16642	0.337334	0.252269	0.342178	0.145308	0.163474	0.113422	0.150848	0.145137	0.162328	3.58142
Neuron group (56)	0.0354279	0.0400059	0.034088	0.0401626	0.0457694	0.0419213	0.0355926	0.0339859	0.0463269	0.0349733	0.0379631	0.0408795	0.0499625	0.0509369	0.0355004	0.0342784	0.109994	0.0733145	0.100834	0.206656	0.101653	0.0750407	0.110976	0.12406	0.139542	0.117818	0.105496	0.0666492	0.0731373	0.06577	0.0688816	0.0715263	0.303315	0.121348	0.249507	0.442157	0.108228	0.120931	0.274668	0.325445	0.153453	0.34743	0.0918631	0.169387	0.174148	0.137448	0.144482	0.114027	3.61898
Neuron group (57)	0.0391323	0.0360485	0.0324166	0.0419788	0.0471156	0.0473048	0.0466489	0.0312751	0.0421449	0.0412905	0.0416348	0.0399155	0.0468521	0.0526877	0.0523648	0.0443234	0.137222	0.124773	0.113568	0.201451	0.151802	0.0712772	0.146485	0.128296	0.122331	0.0705166	0.12886	0.0710232	0.0749717	0.0702536	0.0658566	0.0768133	0.312555	0.222177	0.214154	0.384735	0.201543	0.109461	0.24338	0.337745	0.314892	0.152353	0.327949	0.126968	0.139105	0.128151	0.155646	0.181449	3.58607
Neuron group (58)	0.0416734	0.0418884	0.0355762	0.0416583	0.0358035	0.0431044	0.0387922	0.0338079	0.0408786	0.0364141	0.0416607	0.0422425	0.0524941	0.0438841	0.0419054	0.0485454	0.170866	0.128212	0.0935114	0.242847	0.126774	0.0684707	0.121989	0.108579	0.133999	0.066277	0.150505	0.0686708	0.0604851	0.0689851	0.0609487	0.0670085	0.309029	0.307229	0.233791	0.375803	0.235184	0.148891	0.26996	0.333695	0.263424	0.214621	0.260715	0.160396	0.152719	0.147504	0.155329	0.123224	3.57497
Neuron group (59)	0.0410719	0.0357092	0.0362612	0.0460916	0.0439705	0.0392028	0.0402881	0.0380076	0.0451238	0.0421629	0.0416613	0.0533722	0.0427446	0.045606	0.0459733	0.0407722	0.144478	0.11069	0.110986	0.278218	0.104786	0.136208	0.148926	0.177171	0.126936	0.0648189	0.126581	0.0682204	0.0821011	0.0582905	0.0877109	0.0743721	0.255501	0.227237	0.21849	0.406732	0.194087	0.20837	0.286515	0.362677	0.294735	0.152152	0.304581	0.147644	0.140858	0.171646	0.14032	0.1236	3.62351
Neuron group (60)	0.044357	0.0372275	0.0446697	0.0521931	0.0533887	0.0380853	0.046528	0.0362001	0.0497521	0.0471825	0.0437451	0.0494132	0.0465332	0.0446564	0.0429072	0.0430071	0.168169	0.112616	0.0636877	0.149073	0.0915954	0.154017	0.0852304	0.160313	0.115834	0.0989404	0.134258	0.083023	0.0751812	0.0712571	0.070502	0.0890408	0.177531	0.322286	0.170055	0.146651	0.251552	0.257474	0.152664	0.372208	0.285426	0.293964	0.26935	0.118662	0.124456	0.140488	0.125118	0.128175	3.54432
Neuron group (61)	0.0531845	0.0403621	0.0400326	0.0368988	0.0373036	0.0521211	0.0397026	0.0383817	0.0359095	0.0359386	0.0345285	0.0522155	0.0407253	0.0399952	0.0414443	0.050996	0.20856	0.142574	0.0669569	0.11771	0.108579	0.191751	0.0691684	0.126043	0.141339	0.0841155	0.115562	0.0878753	0.0753412	0.0704971	0.0918863	0.0709068	0.147863	0.260028	0.19203	0.219506	0.242029	0.268237	0.1389	0.308949	0.24965	0.270981	0.186293	0.129907	0.103625	0.125219	0.18667	0.138781	3.58269
Neuron group (62)	0.0456593	0.0429029	0.0439738	0.0584151	0.0368412	0.0390316	0.0434193	0.0358358	0.038322	0.0418564	0.0348548	0.0441974	0.0496507	0.0424031	0.0375173	0.0405023	0.157144	0.0788292	0.13828	0.148062	0.116315	0.14722	0.109118	0.142983	0.110595	0.10679	0.092747	0.0757927	0.0683753	0.072852	0.0817446	0.0700342	0.125958	0.126713	0.111966	0.213543	0.260248	0.273198	0.287025	0.308442	0.257935	0.294218	0.293943	0.147238	0.157635	0.113187	0.127321	0.138645	3.62774
Neuron group (63)	0.0537165	0.0462301	0.0357528	0.0385571	0.0447604	0.0369048	0.0490513	0.0368865	0.0392832	0.0355349	0.0503798	0.0339363	0.0447054	0.0512994	0.0447101	0.0460408	0.124939	0.128136	0.132295	0.0779509	0.105623	0.164137	0.120368	0.106446	0.107984	0.0826318	0.0807066	0.0814611	0.0698948	0.069719	0.099077	0.0673456	0.109152	0.205491	0.298213	0.220444	0.249269	0.271217	0.29061	0.365465	0.329698	0.26143	0.283361	0.244305	0.0966598	0.149467	0.136177	0.145429	3.71071
Neuron group (64)	0.0405225	0.0380808	0.0467608	0.0397366	0.0394986	0.0375942	0.0520801	0.0363512	0.0346392	0.0396438	0.0363928	0.0392033	0.0537506	0.0437116	0.050243	0.0372227	0.125107	0.157399	0.10031	0.110517	0.131211	0.0814438	0.101742	0.0972964	0.139811	0.0942128	0.0902294	0.0769005	0.0734114	0.0651045	0.0714375	0.0637238	0.0829478	0.203665	0.270846	0.152216	0.189402	0.137285	0.266411	0.212663	0.34315	0.101464	0.233682	0.155248	0.139901	0.182437	0.116277	0.169463	3.75092
Neuron group (65)	0.0385005	0.0357849	0.0388357	0.0446305	0.0413203	0.0455284	0.042771	0.0414906	0.0438019	0.0424691	0.0418805	0.0510251	0.0460253	0.0630341	0.0437619	0.0404059	0.0907487	0.127992	0.121955	0.0699011	0.0874776	0.0835408	0.0988566	0.0957602	0.102139	0.12777	0.0954567	0.084321	0.0730603	0.0621853	0.0639157	0.0788017	0.0798292	0.204815	0.34055	0.128428	0.123096	0.131607	0.293782	0.269302	0.324522	0.453655	0.211483	0.19713	0.121781	0.154503	0.131632	0.135558	3.90514
Neuron group (66)	0.0408588	0.0363874	0.0468368	0.0454804	0.0393996	0.0496198	0.0488606	0.0367421	0.0363981	0.0432979	0.0367141	0.0369386	0.0454254	0.0519218	0.0470508	0.0461182	0.0838365	0.139648	0.110353	0.0776351	0.0743967	0.0641281	0.0697895	0.0938752	0.0753744	0.109751	0.0637487	0.111159	0.0705169	0.0630961	0.0777671	0.0631829	0.197441	0.229973	0.29574	0.138512	0.149835	0.154173	0.149163	0.195156	0.134016	0.382475	0.137562	0.209895	0.138154	0.140777	0.119731	0.150269	3.81687
Neuron group (67)	0.0423533	0.0365303	0.0425376	0.0446987	0.0327863	0.0508641	0.0466673	0.0345767	0.0357965	0.0369614	0.0506457	0.0452914	0.0401298	0.0460298	0.0403328	0.0378788	0.125621	0.164041	0.0705498	0.0732628	0.113329	0.118513	0.0798566	0.106709	0.11267	0.084157	0.0713778	0.0723181	0.0618508	0.0724169	0.0771841	0.0761197	0.194269	0.19566	0.102518	0.133367	0.262075	0.400876	0.122268	0.217308	0.0958387	0.365387	0.144396	0.115383	0.13763	0.161493	0.114356	0.117711	3.78689
Neuron group (68)	0.0480629	0.0380969	0.0342291	0.0343738	0.0402625	0.0381976	0.0388682	0.0460171	0.0316325	0.0346195	0.0492274	0.0400793	0.0534596	0.0390589	0.0449109	0.0511258	0.094719	0.231703	0.0894626	0.0799985	0.0944478	0.201345	0.0718565	0.0978727	0.133186	0.106602	0.0863587	0.0881089	0.06895	0.0608624	0.0644068	0.0844597	0.225113	0.176058	0.120643	0.307184	0.296743	0.346232	0.174988	0.410616	0.367402	0.365406	0.349907	0.194348	0.169427	0.169161	0.188522	0.18192	3.80018
Neuron group (69)	0.0394787	0.0360997	0.0398167	0.0408119	0.0361136	0.0394059	0.0381479	0.0389666	0.0385576	0.0405877	0.0437492	0.0517206	0.047169	0.0515186	0.0441858	0.0504308	0.085724	0.15176	0.0773654	0.0757786	0.108677	0.220459	0.0863879	0.1311	0.110553	0.0724152	0.0690053	0.0739289	0.0706065	0.070991	0.0732697	0.0658339	0.178724	0.117413	0.197162	0.306131	0.28988	0.38607	0.113968	0.408474	0.328257	0.113623	0.336398	0.16232	0.159111	0.164885	0.129187	0.2135	3.90013
Neuron group (70)	0.0576652	0.0409081	0.040965	0.0393564	0.0343504	0.0408019	0.0365361	0.0474798	0.038538	0.036722	0.0376673	0.0484494	0.0417307	0.0462489	0.0499272	0.0435925	0.0748962	0.167375	0.076398	0.0822664	0.116856	0.253625	0.128784	0.179387	0.119328	0.0754269	0.0756353	0.0683064	0.0706994	0.0642292	0.0682598	0.0717985	0.174635	0.168198	0.209538	0.243813	0.306203	0.352179	0.297016	0.372168	0.328108	0.142858	0.371638	0.161068	0.179074	0.13794	0.123455	0.153392	3.89253
Neuron group (71)	0.053236	0.0403976	0.0460688	0.0412011	0.0331925	0.0424423	0.037733	0.039552	0.0436951	0.0463049	0.0384188	0.0463298	0.0476939	0.0475754	0.0550461	0.0455832	0.0837128	0.134673	0.0708947	0.0749349	0.11065	0.176927	0.117615	0.143769	0.125261	0.0788286	0.0838762	0.0886084	0.0953238	0.080775	0.0734682	0.0739059	0.146877	0.0898076	0.165581	0.301028	0.252887	0.324897	0.290414	0.327625	0.304447	0.154992	0.356028	0.123989	0.283642	0.103207	0.157319	0.187953	3.87072
Neuron group (72)	0.0396576	0.0434494	0.0397203	0.0317641	0.0305605	0.0360453	0.0423198	0.0391364	0.0342053	0.0359753	0.0473693	0.0336641	0.0410934	0.0412247	0.04916	0.0483747	0.102871	0.0926826	0.0790548	0.0854217	0.133563	0.144577	0.147308	0.121949	0.133271	0.0952581	0.0922672	0.0710038	0.0818274	0.067257	0.0718523	0.0704688	0.346726	0.141475	0.2042	0.264018	0.146549	0.286495	0.32438	0.359255	0.32252	0.380554	0.303962	0.178107	0.261669	0.135497	0.199538	0.141542	3.72473
Neuron group (73)	0.0382388	0.0415386	0.0441421	0.0386474	0.0489043	0.0409048	0.0612221	0.0433166	0.0403324	0.0384975	0.043395	0.0435712	0.043612	0.044812	0.0434489	0.038358	0.0958518	0.0757725	0.142651	0.0700829	0.0662696	0.084597	0.12604	0.0789176	0.0688045	0.110325	0.102549	0.108574	0.0843926	0.0621975	0.0738864	0.0745556	0.397627	0.149979	0.377871	0.243724	0.156345	0.142405	0.330285	0.146787	0.144014	0.366074	0.141412	0.137236	0.25188	0.146555	0.184237	0.14268	3.72592
Neuron group (74)	0.0387312	0.0339462	0.0385124	0.0369376	0.0400508	0.0601643	0.0370336	0.0392387	0.0408764	0.0367637	0.0383465	0.0408457	0.0424645	0.0391728	0.0418988	0.043939	0.118834	0.076251	0.153919	0.0616895	0.106932	0.0670353	0.145917	0.109482	0.081555	0.137504	0.106062	0.105587	0.0811283	0.0778192	0.0764209	0.0773137	0.35806	0.194766	0.366234	0.305509	0.265595	0.162072	0.299685	0.248927	0.211692	0.368104	0.157605	0.124344	0.282737	0.132238	0.122782	0.143623	3.7152
Neuron group (75)	0.0400364	0.0389679	0.0468068	0.0407608	0.0374031	0.0538535	0.0425937	0.0394267	0.0404564	0.040675	0.0337043	0.0472985	0.0323738	0.0527911	0.0435963	0.0513111	0.092036	0.0732372	0.202902	0.0691099	0.123493	0.0762247	0.109555	0.104461	0.0822162	0.126524	0.163215	0.0895693	0.0710196	0.0721843	0.0712656	0.0707317	0.353637	0.179762	0.442793	0.286467	0.22365	0.129652	0.0641592	0.276706	0.229913	0.337141	0.201856	0.200147	0.296551	0.158489	0.12187	0.143946	3.7696
Neuron group (76)	0.0366436	0.0472554	0.0391404	0.0336056	0.0355473	0.0391431	0.0437492	0.0368503	0.0411288	0.0427452	0.0419001	0.0411767	0.0326717	0.0447641	0.0445582	0.046147	0.141424	0.0838391	0.190179	0.0846507	0.108257	0.0870125	0.133481	0.0983268	0.0833293	0.133246	0.159309	0.0999185	0.0978599	0.0709714	0.0709666	0.0643296	0.121145	0.109611	0.451074	0.214076	0.280579	0.354211	0.172535	0.265975	0.186063	0.35304	0.340432	0.191539	0.227558	0.137493	0.158173	0.145049	3.74738
Neuron group (77)	0.0398726	0.0422635	0.0348334	0.0402994	0.0382483	0.0431357	0.0425409	0.0331899	0.0476186	0.0361537	0.0411744	0.0464369	0.0355532	0.0500261	0.047597	0.0446473	0.066948	0.0944909	0.155967	0.0820997	0.0985487	0.102578	0.0652747	0.114972	0.0687657	0.088293	0.126331	0.0741346	0.0966921	0.0708636	0.0873213	0.0611123	0.150081	0.125722	0.439451	0.113692	0.301759	0.414469	0.155992	0.285598	0.154499	0.086144	0.366085	0.125658	0.243755	0.139349	0.148213	0.192594	3.91605
Neuron group (78)	0.0391343	0.0481225	0.038916	0.0361949	0.0349238	0.0386751	0.0374777	0.043077	0.0411767	0.0470886	0.0366391	0.0353582	0.0421592	0.0415856	0.0452817	0.0385314	0.0783095	0.0955597	0.219523	0.0973796	0.119691	0.14125	0.106747	0.0827651	0.0896317	0.0728162	0.133021	0.0918365	0.123597	0.074615	0.0691538	0.0917301	0.226868	0.306195	0.433177	0.218991	0.143057	0.390257	0.266073	0.117978	0.121412	0.127996	0.317195	0.193099	0.264793	0.1356	0.114221	0.143223	3.87949
Neuron group (79)	0.0541737	0.0411506	0.040129	0.03312	0.0392586	0.0492916	0.0396577	0.0425493	0.0437594	0.0385115	0.0354523	0.0518853	0.0423107	0.0465854	0.0587461	0.050994	0.0742631	0.108741	0.186029	0.0769888	0.101249	0.117366	0.119608	0.11726	0.0906723	0.107173	0.200372	0.0643376	0.100367	0.0909918	0.0681717	0.0705447	0.142823	0.270993	0.354446	0.28494	0.158349	0.414457	0.259321	0.258917	0.126205	0.177267	0.333963	0.136088	0.358691	0.164456	0.213712	0.133924	3.90564
Neuron group (80)	0.0546763	0.0359865	0.0370327	0.0389625	0.0417898	0.0388329	0.0339012	0.0383885	0.0336864	0.0412997	0.0420187	0.038561	0.0337185	0.0405787	0.0482272	0.0424596	0.0705519	0.0993117	0.115663	0.0953106	0.0691848	0.147454	0.093287	0.107866	0.108382	0.135698	0.126212	0.0906966	0.133691	0.0798274	0.0649984	0.0670375	0.22994	0.31211	0.109466	0.268928	0.126129	0.31716	0.250459	0.287106	0.342953	0.151088	0.283372	0.245585	0.365762	0.28248	0.134889	0.139804	3.89985
Neuron group (81)	0.042226	0.0369642	0.0328741	0.0425336	0.0465052	0.034341	0.0369812	0.0396154	0.0404615	0.0474792	0.0336009	0.0508302	0.0390054	0.0408946	0.0481893	0.0447329	0.0702967	0.098415	0.104615	0.102758	0.103282	0.159441	0.102623	0.100918	0.123097	0.113443	0.207032	0.089503	0.143205	0.0724165	0.0678214	0.0777563	0.146126	0.296612	0.115436	0.292883	0.168865	0.261776	0.238543	0.252121	0.461103	0.154674	0.295816	0.260032	0.351243	0.234677	0.125083	0.149857	3.93774
Neuron group (82)	0.036886	0.0349472	0.0399535	0.0391268	0.0386792	0.0400944	0.0417399	0.0401802	0.0333134	0.0449642	0.043659	0.0410732	0.0374407	0.0448191	0.0451315	0.0504794	0.0717887	0.0873475	0.0837255	0.122807	0.0685336	0.0911933	0.0620962	0.114796	0.108627	0.151434	0.133108	0.105366	0.122287	0.0849992	0.0657051	0.0691109	0.137938	0.191452	0.173755	0.228753	0.191843	0.139402	0.24825	0.261601	0.409374	0.153916	0.155008	0.236631	0.386892	0.224724	0.12759	0.129825	3.94672
Neuron group (83)	0.043854	0.0390794	0.0412758	0.0375811	0.0388517	0.0400655	0.0430153	0.0404585	0.0330399	0.0374452	0.0359837	0.0381923	0.035722	0.0484032	0.0429889	0.0358878	0.077376	0.0736091	0.0608136	0.0962352	0.0714558	0.0894375	0.0752587	0.0810585	0.0931222	0.171498	0.110202	0.0922699	0.183659	0.074483	0.074088	0.0770646	0.120806	0.185162	0.156465	0.168304	0.11497	0.117135	0.31889	0.126209	0.340822	0.292881	0.0983138	0.292021	0.322096	0.164837	0.151613	0.143075	3.91748
Neuron group (84)	0.0459602	0.0295027	0.0383386	0.0354327	0.04711	0.046807	0.0401235	0.0474607	0.0460901	0.0451988	0.050519	0.0381033	0.0371972	0.0420286	0.0488499	0.048043	0.0735929	0.143109	0.0755286	0.0901058	0.0785833	0.0698231	0.0702619	0.0860593	0.101435	0.164918	0.107776	0.073654	0.0851272	0.0827584	0.0688869	0.0713249	0.153155	0.198577	0.104583	0.178648	0.158763	0.193966	0.306515	0.132318	0.403587	0.300288	0.111272	0.164328	0.120706	0.0975895	0.149357	0.150297	3.92477
Neuron group (85)	0.0424173	0.0440541	0.0437559	0.0422353	0.0516718	0.0463388	0.039197	0.0372387	0.0441914	0.0429357	0.0478911	0.0410451	0.0379331	0.0397615	0.0397015	0.0507111	0.0951365	0.231394	0.120591	0.0975769	0.0752086	0.0734229	0.0617356	0.125375	0.0662566	0.128149	0.122366	0.0857216	0.0734106	0.0955052	0.072934	0.0711099	0.140725	0.347772	0.33535	0.1802	0.125336	0.13182	0.261425	0.338523	0.135745	0.28759	0.257764	0.162304	0.168672	0.190579	0.142639	0.120782	3.8385
Neuron group (86)	0.0442242	0.0443591	0.0373166	0.0353255	0.0416278	0.0417574	0.0515683	0.0434646	0.0396846	0.0406932	0.0345504	0.0441239	0.0514105	0.0419694	0.0369509	0.0434584	0.109306	0.16156	0.159088	0.10127	0.0781097	0.0791995	0.0922365	0.118036	0.0671965	0.166335	0.155096	0.0731718	0.0853095	0.0860887	0.0730133	0.0625865	0.20207	0.398341	0.253644	0.17086	0.129109	0.133911	0.168592	0.356546	0.21539	0.321187	0.37297	0.186247	0.109875	0.199324	0.132471	0.130649	3.79404
Neuron group (87)	0.0491369	0.043627	0.0398644	0.0523757	0.0343476	0.0429457	0.0450883	0.0428079	0.0415686	0.0374445	0.0361459	0.0496638	0.0372602	0.0425977	0.0453599	0.0436747	0.0714785	0.229465	0.109819	0.172882	0.0776444	0.0692961	0.0683346	0.110249	0.12327	0.145991	0.0873591	0.0808108	0.0950268	0.0962868	0.0738397	0.0756945	0.121902	0.466603	0.328501	0.267642	0.163202	0.132334	0.128608	0.336585	0.240426	0.294149	0.451639	0.117402	0.331288	0.212313	0.149448	0.13177	3.93104
Neuron group (88)	0.035312	0.0376152	0.0406225	0.035729	0.0347526	0.0475869	0.0356856	0.0386924	0.0393695	0.0438219	0.0378945	0.0342441	0.0376935	0.0381435	0.040436	0.0497432	0.0940755	0.169417	0.105006	0.124932	0.0898363	0.0801361	0.0896648	0.117935	0.10665	0.132276	0.0869919	0.108974	0.11583	0.0605908	0.0717885	0.0760478	0.180032	0.397809	0.314198	0.332678	0.119472	0.121018	0.241306	0.387349	0.307865	0.0959883	0.455046	0.279159	0.365399	0.16333	0.151312	0.200234	3.78388
Neuron group (89)	0.0391797	0.0419371	0.0329997	0.0500119	0.0388151	0.038221	0.033825	0.0401661	0.0329374	0.0437432	0.0370492	0.0449606	0.0331627	0.038328	0.039392	0.0449435	0.0852919	0.176692	0.0801218	0.15127	0.104284	0.0648266	0.0811462	0.19246	0.14012	0.127198	0.0910867	0.124679	0.114944	0.0788504	0.0699727	0.0689255	0.206617	0.396728	0.111725	0.418679	0.107388	0.13341	0.206631	0.339934	0.263312	0.139255	0.378549	0.323095	0.377395	0.136412	0.166881	0.157381	3.80627
Neuron group (90)	0.0428439	0.0369413	0.0450671	0.0393605	0.0381833	0.0407349	0.0516269	0.0401388	0.0372345	0.0495638	0.0353794	0.0361823	0.0480082	0.0369004	0.0392355	0.0468976	0.0831927	0.182082	0.0818745	0.133319	0.106829	0.0808484	0.0754659	0.0865812	0.120137	0.0898775	0.0911309	0.102418	0.0969693	0.187987	0.0859855	0.0684418	0.209642	0.370469	0.145674	0.365115	0.173061	0.122816	0.226196	0.204116	0.306865	0.120643	0.430495	0.322805	0.298891	0.333281	0.193986	0.148923	3.85876
Neuron group (91)	0.0378744	0.0376527	0.0356629	0.0513358	0.0407583	0.0414255	0.0431099	0.0407671	0.0412565	0.0369395	0.0353407	0.039708	0.0361001	0.0399247	0.0364575	0.0502379	0.0774462	0.127841	0.0884682	0.128038	0.126557	0.0713739	0.0654309	0.0907243	0.0624016	0.103198	0.112673	0.123214	0.0813104	0.147757	0.0822615	0.0760542	0.342855	0.105159	0.324143	0.395448	0.214469	0.135248	0.101095	0.11944	0.146571	0.279645	0.321112	0.288354	0.313181	0.382613	0.195634	0.11144	3.82699
Neuron group (92)	0.0389671	0.038194	0.0376197	0.0322641	0.0348112	0.0350781	0.0392302	0.041218	0.0375426	0.0375341	0.0376372	0.0378102	0.0351704	0.0456103	0.0393438	0.0427534	0.0734084	0.103166	0.111942	0.148827	0.106657	0.0849181	0.0773815	0.0697984	0.0708117	0.094872	0.118818	0.159241	0.0799947	0.110032	0.0797277	0.0797274	0.437211	0.136479	0.307413	0.303904	0.235789	0.288567	0.167381	0.264211	0.160439	0.332276	0.182327	0.26547	0.115522	0.410443	0.104528	0.100413	3.84918
Neuron group (93)	0.0353624	0.0444288	0.0370834	0.0397217	0.0424743	0.0404265	0.0409444	0.046567	0.0441014	0.0374233	0.0378367	0.0375869	0.0373404	0.0356289	0.0344536	0.0402153	0.0771256	0.0684904	0.0942599	0.137642	0.126804	0.127868	0.130393	0.0737062	0.0630633	0.0903582	0.0700309	0.139745	0.10635	0.128522	0.0715489	0.0772279	0.413686	0.145158	0.323614	0.193353	0.219658	0.269262	0.218087	0.259687	0.163612	0.30339	0.153513	0.0716081	0.140314	0.372984	0.184327	0.169555	3.82102
Neuron group (94)	0.0357845	0.0361776	0.0378129	0.0356372	0.0335671	0.0378725	0.0331357	0.0447794	0.0332653	0.0379326	0.037508	0.0355664	0.0463747	0.0401821	0.0458539	0.0376914	0.0921343	0.0834944	0.0928004	0.108345	0.0593361	0.113677	0.114589	0.0686952	0.161873	0.0782001	0.110665	0.0686574	0.0860273	0.154929	0.118521	0.0756209	0.203882	0.189196	0.33164	0.0783964	0.162641	0.318897	0.254914	0.258394	0.157866	0.35392	0.118459	0.145736	0.13453	0.393627	0.11317	0.117469	3.87153
Neuron group (95)	0.0414002	0.0413981	0.0500763	0.0368941	0.0401959	0.0335526	0.0499114	0.0361759	0.0504546	0.0345681	0.0328249	0.0416844	0.0381735	0.0422321	0.0420623	0.0407381	0.0988159	0.0759284	0.124002	0.0774469	0.0808719	0.0886788	0.121939	0.137822	0.135247	0.0788575	0.116038	0.0792653	0.074793	0.068903	0.118772	0.0651832	0.196251	0.222418	0.35658	0.170493	0.124552	0.277053	0.251797	0.233237	0.399085	0.321089	0.2968	0.165198	0.137203	0.112256	0.400234	0.149408	3.86455
Neuron group (96)	0.0411742	0.0383193	0.0418429	0.0465201	0.0439996	0.0384439	0.0545287	0.0427935	0.0397324	0.039312	0.0318401	0.0473896	0.0523134	0.0341311	0.0428732	0.0431643	0.0831198	0.0820002	0.121505	0.072635	0.061392	0.0998668	0.120019	0.14006	0.146256	0.0779953	0.126138	0.0596975	0.0730188	0.0975626	0.126843	0.0736844	0.232377	0.188438	0.332243	0.145896	0.134203	0.333877	0.261832	0.235188	0.384834	0.127106	0.278645	0.131353	0.174532	0.167977	0.430058	0.146956	3.84311
Neuron group (97)	0.0419976	0.0492378	0.0482793	0.0395509	0.040702	0.0317188	0.0370297	0.0375609	0.0368989	0.0356099	0.039446	0.0397216	0.0452771	0.0360954	0.0362688	0.0418712	0.0750901	0.0749295	0.106047	0.0720488	0.0885926	0.126044	0.0856672	0.161785	0.142337	0.0865985	0.131052	0.0624365	0.0988931	0.112177	0.118576	0.0666049	0.204825	0.149206	0.373907	0.164939	0.215767	0.289417	0.149275	0.252219	0.377573	0.248109	0.313728	0.125903	0.313085	0.202703	0.439513	0.105485	3.79925
Neuron group (98)	0.0371194	0.043564	0.0498098	0.0498572	0.0503539	0.0386494	0.0478047	0.041151	0.0331401	0.0442285	0.0440967	0.0430072	0.0418487	0.0441999	0.0394815	0.0531848	0.0668074	0.0740861	0.121201	0.0791809	0.0788701	0.0987394	0.0845666	0.143572	0.106831	0.120632	0.0989961	0.0704026	0.098457	0.0736472	0.105986	0.0693514	0.150368	0.128632	0.344632	0.110358	0.108447	0.32016	0.152402	0.257506	0.408578	0.23507	0.264591	0.23017	0.29062	0.151671	0.535761	0.193584	3.89664
Neuron group (99)	0.0391186	0.0468368	0.0429101	0.0393555	0.0341785	0.041329	0.0496304	0.0389728	0.0378029	0.0462903	0.0381794	0.0352793	0.0382169	0.0402802	0.0354024	0.0466124	0.0730751	0.0786252	0.0897571	0.0806298	0.0790075	0.10712	0.0887688	0.148174	0.133161	0.108571	0.139768	0.0894456	0.0933566	0.0938515	0.135324	0.0664755	0.211624	0.12442	0.331066	0.137439	0.13403	0.31198	0.162273	0.27881	0.352628	0.26531	0.253165	0.216168	0.313459	0.251622	0.405566	0.173541	3.89668
[truncated: 175 more columns]

## Sheet: Simulation (8)
	Amplitude of peak frequency in 0-20 Hz (p_ws=0.0)	Amplitude of peak frequency in 0-20 Hz (p_ws=0.002)	Amplitude of peak frequency in 0-20 Hz (p_ws=0.005)	Amplitude of peak frequency in 0-20 Hz (p_ws=0.01)	Amplitude of peak frequency in 0-20 Hz (p_ws=0.02)	Amplitude of peak frequency in 0-20 Hz (p_ws=0.05)	Amplitude of peak frequency in 0-20 Hz (p_ws=0.1)	Amplitude of peak frequency in 0-20 Hz (p_ws=0.2)	Amplitude of peak frequency in 0-20 Hz (p_ws=0.3)	Amplitude of peak frequency in 0-20 Hz (p_ws=0.4)	Amplitude of peak frequency in 0-20 Hz (p_ws=0.5)	Amplitude of peak frequency in 0-20 Hz (p_ws=0.6)	Amplitude of peak frequency in 0-20 Hz (p_ws=0.7)	Amplitude of peak frequency in 0-20 Hz (p_ws=0.8)	Amplitude of peak frequency in 0-20 Hz (p_ws=0.9)	Amplitude of peak frequency in 0-20 Hz (p_ws=1.0)	Amplitude of peak frequency in 20-40 Hz (p_ws=0.0)	Amplitude of peak frequency in 20-40 Hz (p_ws=0.002)	Amplitude of peak frequency in 20-40 Hz (p_ws=0.005)	Amplitude of peak frequency in 20-40 Hz (p_ws=0.01)	Amplitude of peak frequency in 20-40 Hz (p_ws=0.02)	Amplitude of peak frequency in 20-40 Hz (p_ws=0.05)	Amplitude of peak frequency in 20-40 Hz (p_ws=0.1)	Amplitude of peak frequency in 20-40 Hz (p_ws=0.2)	Amplitude of peak frequency in 20-40 Hz (p_ws=0.3)	Amplitude of peak frequency in 20-40 Hz (p_ws=0.4)	Amplitude of peak frequency in 20-40 Hz (p_ws=0.5)	Amplitude of peak frequency in 20-40 Hz (p_ws=0.6)	Amplitude of peak frequency in 20-40 Hz (p_ws=0.7)	Amplitude of peak frequency in 20-40 Hz (p_ws=0.8)	Amplitude of peak frequency in 20-40 Hz (p_ws=0.9)	Amplitude of peak frequency in 20-40 Hz (p_ws=1.0)	Amplitude of peak frequency in 40-60 Hz (p_ws=0.0)	Amplitude of peak frequency in 40-60 Hz (p_ws=0.002)	Amplitude of peak frequency in 40-60 Hz (p_ws=0.005)	Amplitude of peak frequency in 40-60 Hz (p_ws=0.01)	Amplitude of peak frequency in 40-60 Hz (p_ws=0.02)	Amplitude of peak frequency in 40-60 Hz (p_ws=0.05)	Amplitude of peak frequency in 40-60 Hz (p_ws=0.1)	Amplitude of peak frequency in 40-60 Hz (p_ws=0.2)	Amplitude of peak frequency in 40-60 Hz (p_ws=0.3)	Amplitude of peak frequency in 40-60 Hz (p_ws=0.4)	Amplitude of peak frequency in 40-60 Hz (p_ws=0.5)	Amplitude of peak frequency in 40-60 Hz (p_ws=0.6)	Amplitude of peak frequency in 40-60 Hz (p_ws=0.7)	Amplitude of peak frequency in 40-60 Hz (p_ws=0.8)	Amplitude of peak frequency in 40-60 Hz (p_ws=0.9)	Amplitude of peak frequency in 40-60 Hz (p_ws=1.0)	Average of weight of intraconnection from excitatory to excitatory neuron (p_ws=0.0
Neuron group (0)	0.0319429	0.0402303	0.0404548	0.043728	0.0458539	0.0426886	0.0465453	0.0386462	0.0397854	0.0339689	0.0526505	0.0353992	0.0432401	0.0424158	0.041233	0.0435993	0.1206	0.102052	0.102326	0.0677265	0.0892397	0.129988	0.119104	0.0715234	0.0874562	0.126871	0.0662054	0.0789994	0.072254	0.100436	0.0766376	0.0688274	0.229485	0.0999533	0.253381	0.15005	0.158701	0.0793823	0.0659871	0.305006	0.1338	0.386236	0.178936	0.187873	0.203812	0.123764	0.132533	0.155508	3.67458
Neuron group (1)	0.0350289	0.0543398	0.0391619	0.0392674	0.0432903	0.0505735	0.0449654	0.0369357	0.0404479	0.0433029	0.0473836	0.0405324	0.0387996	0.0452368	0.0421569	0.0391183	0.117148	0.0732772	0.0900899	0.0908689	0.068623	0.067258	0.0633576	0.0858908	0.0660213	0.0601441	0.0684114	0.0630847	0.0906475	0.07445	0.0853159	0.0909362	0.240602	0.1908	0.163168	0.246256	0.130719	0.191318	0.141678	0.219236	0.232646	0.149173	0.141094	0.182205	0.0997021	0.1432	0.126398	0.146141	3.74126
Neuron group (2)	0.0343253	0.0404842	0.0420821	0.0379082	0.050872	0.0485407	0.0508114	0.0651375	0.0373197	0.0404708	0.0592118	0.0562764	0.0382936	0.0495493	0.0407963	0.0450274	0.0927948	0.126274	0.0996831	0.106011	0.0673411	0.062643	0.0619859	0.073229	0.0835303	0.0708002	0.0737005	0.0909145	0.0778634	0.090005	0.0576262	0.0760518	0.251848	0.188266	0.163085	0.256447	0.111194	0.164971	0.159372	0.13698	0.145676	0.128738	0.16391	0.111456	0.125609	0.190306	0.154566	0.161483	3.74191
Neuron group (3)	0.0399085	0.0339195	0.0335029	0.0346458	0.0466282	0.0374074	0.0399656	0.0423546	0.042479	0.0461245	0.041184	0.0403419	0.0445125	0.0463535	0.0488309	0.0521385	0.141212	0.0865529	0.112635	0.122677	0.0835903	0.0645844	0.0701184	0.100773	0.0810367	0.0663058	0.0622718	0.068343	0.0673182	0.0681893	0.0838135	0.0733882	0.20061	0.241841	0.149169	0.208176	0.124279	0.164495	0.165642	0.125463	0.128465	0.124731	0.13595	0.15109	0.154087	0.134602	0.13823	0.153537	3.75248
Neuron group (4)	0.0431196	0.0496295	0.0430196	0.0359475	0.0384294	0.050047	0.0465785	0.0466843	0.0486932	0.0464592	0.0452434	0.0454242	0.0495302	0.0586646	0.0534241	0.0526323	0.0751393	0.0644761	0.0590436	0.117195	0.125319	0.0668556	0.0683026	0.0671027	0.0606912	0.0681549	0.0647309	0.0635182	0.0643981	0.0715011	0.0639489	0.0717603	0.142479	0.2057	0.134599	0.21754	0.300084	0.158532	0.17753	0.176094	0.155499	0.159324	0.132152	0.150748	0.175686	0.139315	0.172924	0.126127	3.88261
Neuron group (5)	0.0381859	0.0393176	0.0449108	0.0433329	0.0356391	0.03939	0.0410572	0.0404591	0.0527882	0.0420699	0.0473259	0.0604337	0.0452082	0.0476942	0.0504644	0.049114	0.140253	0.123345	0.0696831	0.076155	0.108808	0.0770612	0.057065	0.0642966	0.072212	0.0685145	0.0695952	0.0775018	0.0702404	0.0654407	0.0693699	0.0659925	0.272057	0.23252	0.111163	0.141339	0.37649	0.145101	0.196421	0.15126	0.182541	0.146245	0.138547	0.134272	0.18314	0.18217	0.185093	0.183961	3.7116
Neuron group (6)	0.0399959	0.0354535	0.0425583	0.0376915	0.0396367	0.038321	0.0392097	0.05927	0.0454129	0.0398474	0.0450017	0.044707	0.0448312	0.0435183	0.0546339	0.0446707	0.129444	0.121608	0.0926554	0.146036	0.115718	0.0906467	0.0626216	0.0805564	0.0685557	0.0629897	0.0714837	0.0673556	0.0646996	0.0658635	0.0664399	0.0680202	0.31656	0.189045	0.115396	0.256901	0.341306	0.12957	0.138572	0.132015	0.142689	0.16331	0.160438	0.14831	0.173048	0.150222	0.138628	0.166469	3.68601
Neuron group (7)	0.0386951	0.037159	0.0391788	0.0355429	0.033586	0.0389067	0.03633	0.0405849	0.0432022	0.0460961	0.0532547	0.0392767	0.0550762	0.0434264	0.0511483	0.0427206	0.115109	0.114531	0.160551	0.174247	0.136303	0.106337	0.0672896	0.0703251	0.0814281	0.0785372	0.0717889	0.0682075	0.0649924	0.0586636	0.0650261	0.0684509	0.25745	0.0737246	0.21426	0.309804	0.370691	0.290832	0.151745	0.137722	0.126695	0.177151	0.115005	0.150529	0.154357	0.154663	0.126668	0.141729	3.72693
Neuron group (8)	0.0342863	0.0386619	0.0451869	0.0306535	0.0395956	0.0365758	0.0483282	0.0511051	0.0552346	0.0524509	0.0438331	0.0420594	0.0425921	0.0482087	0.0387862	0.0405037	0.159705	0.220968	0.109196	0.115786	0.0947414	0.129008	0.0682318	0.0716988	0.0770323	0.0769791	0.0878121	0.0696226	0.0666586	0.0612236	0.0656575	0.0656287	0.233285	0.249898	0.33872	0.309064	0.40643	0.248627	0.154137	0.154218	0.137293	0.115344	0.10295	0.174602	0.165786	0.190554	0.141152	0.130008	3.66539
Neuron group (9)	0.0361503	0.0314737	0.0376122	0.0399348	0.034939	0.038984	0.0450235	0.0418515	0.0498632	0.0482652	0.0503428	0.0485831	0.05045	0.0460994	0.0414372	0.044303	0.216483	0.133683	0.118928	0.153358	0.135965	0.130666	0.0729731	0.0777563	0.0846838	0.0684249	0.0935112	0.0836	0.0728853	0.0803065	0.0607728	0.0801685	0.24151	0.239501	0.252509	0.26705	0.12434	0.270883	0.127747	0.162386	0.105823	0.127051	0.192542	0.207709	0.132333	0.114279	0.12421	0.174664	3.69156
Neuron group (10)	0.0410759	0.0360879	0.0381449	0.0361278	0.0388306	0.0395619	0.0409671	0.0421286	0.0443923	0.0463625	0.0407451	0.0437355	0.0560199	0.0484632	0.0500433	0.0521642	0.0901052	0.124433	0.113968	0.184942	0.125012	0.118382	0.103858	0.0682509	0.0714193	0.0663129	0.0646201	0.0650855	0.0652017	0.0721691	0.0729555	0.0723444	0.150686	0.289789	0.238504	0.287521	0.261566	0.297402	0.226094	0.146766	0.17354	0.201358	0.159714	0.165266	0.141931	0.144485	0.162121	0.117428	3.87482
Neuron group (11)	0.0459116	0.0363936	0.0394598	0.0353228	0.0407493	0.0468659	0.034487	0.0483521	0.0402317	0.0420147	0.0396272	0.0459458	0.0479049	0.0491581	0.0374933	0.0424987	0.0780157	0.176301	0.108289	0.215081	0.118495	0.0667667	0.0889725	0.066723	0.0693285	0.0688063	0.0564913	0.0627264	0.0646739	0.0679741	0.064916	0.0665149	0.159461	0.275631	0.261565	0.114037	0.230492	0.144659	0.253439	0.17125	0.130294	0.149963	0.150046	0.169519	0.183596	0.145247	0.164713	0.184877	3.9011
Neuron group (12)	0.0393734	0.0395993	0.0493083	0.0372593	0.0352695	0.0462537	0.0420967	0.0515556	0.0429311	0.0528332	0.0567358	0.0486264	0.0431498	0.0444621	0.0454176	0.0433021	0.0926752	0.119052	0.078722	0.162642	0.118548	0.167238	0.0694735	0.0659382	0.0825413	0.0727255	0.0679313	0.0616942	0.0796905	0.0743966	0.0768135	0.0688661	0.129099	0.248582	0.174197	0.245422	0.247755	0.274491	0.133831	0.129144	0.12064	0.135453	0.148396	0.140109	0.193923	0.188201	0.14756	0.142411	3.8399
Neuron group (13)	0.0426815	0.0365413	0.0353469	0.0371647	0.0410337	0.0440619	0.0394328	0.046503	0.0495133	0.0493152	0.0471829	0.0467532	0.0377676	0.0429694	0.0459456	0.0592311	0.0870841	0.189958	0.0823452	0.151322	0.124998	0.140083	0.0845213	0.0632134	0.0620766	0.073819	0.0730457	0.0851558	0.0718292	0.0669662	0.0736342	0.082079	0.254981	0.206045	0.11742	0.17154	0.228388	0.294926	0.192361	0.132504	0.165875	0.151151	0.165296	0.131297	0.17009	0.137992	0.146955	0.138308	3.83615
Neuron group (14)	0.0509487	0.0363462	0.0361073	0.0372286	0.0312336	0.0462689	0.0517479	0.0407922	0.0436401	0.0561591	0.0422264	0.0402865	0.0413799	0.0446474	0.0484066	0.0499277	0.0889766	0.263407	0.0745733	0.226952	0.158015	0.144589	0.0829972	0.0733553	0.0726463	0.0585952	0.0762717	0.0737016	0.0614263	0.0779113	0.0757968	0.0786707	0.171793	0.227715	0.128919	0.226095	0.0687731	0.340039	0.12531	0.104665	0.178369	0.182386	0.182132	0.17249	0.144539	0.176603	0.203023	0.133142	3.84992
Neuron group (15)	0.0361269	0.032585	0.0491484	0.0343018	0.0393695	0.0413285	0.0381447	0.0462881	0.0364234	0.0428942	0.0382079	0.0487651	0.0426922	0.044961	0.0467487	0.0505257	0.107784	0.215994	0.0894692	0.153138	0.0981839	0.171395	0.128377	0.062474	0.0800466	0.0641148	0.0670744	0.0705522	0.0803326	0.0862822	0.0766981	0.0582777	0.277347	0.339029	0.134917	0.181633	0.115342	0.283956	0.295895	0.151841	0.135482	0.129736	0.127572	0.16409	0.157549	0.16711	0.157707	0.149381	3.72793
Neuron group (16)	0.037475	0.0481951	0.0401904	0.0329197	0.0417552	0.0442069	0.0423244	0.0474817	0.0416967	0.046995	0.0559207	0.0505599	0.0642309	0.0429627	0.0550236	0.0485798	0.0900223	0.463111	0.124983	0.215126	0.153707	0.171402	0.112679	0.0740913	0.079775	0.0671152	0.0703139	0.0659833	0.059998	0.0751288	0.064401	0.0689223	0.3434	0.406699	0.285899	0.153902	0.117077	0.307953	0.230057	0.131745	0.193524	0.156253	0.132554	0.17001	0.139632	0.12018	0.132083	0.126414	3.77129
Neuron group (17)	0.0384675	0.0542883	0.0338632	0.0339987	0.0369838	0.0413841	0.0318857	0.0482511	0.0393379	0.04265	0.044199	0.0500316	0.0440681	0.0515215	0.0588065	0.054715	0.121304	0.229743	0.120944	0.254724	0.163791	0.0673248	0.121424	0.0731979	0.0585002	0.0849868	0.0791546	0.0651138	0.0669634	0.0827689	0.0774975	0.0664501	0.292352	0.343534	0.328012	0.141195	0.165029	0.146556	0.285857	0.125254	0.181765	0.11163	0.103976	0.144711	0.150234	0.113044	0.150579	0.155809	3.74
Neuron group (18)	0.0348289	0.0570762	0.0439135	0.0438703	0.0394039	0.0360209	0.0383193	0.0401674	0.0479817	0.0470616	0.0473827	0.0488736	0.0561238	0.0383343	0.0499108	0.0461894	0.118953	0.371387	0.127472	0.216352	0.136873	0.189633	0.124448	0.0726989	0.0661677	0.0713663	0.0705983	0.0600497	0.0875311	0.062015	0.0716734	0.0852383	0.270594	0.402217	0.280247	0.217535	0.171972	0.3217	0.342948	0.169017	0.143102	0.174759	0.18451	0.16971	0.193497	0.179851	0.173702	0.13174	3.70554
Neuron group (19)	0.0554225	0.050304	0.0412703	0.0399472	0.0370664	0.0419575	0.0382346	0.0482741	0.0531056	0.0638472	0.0571107	0.0550099	0.0462196	0.052285	0.0455268	0.0517427	0.366449	0.247783	0.136104	0.283162	0.156055	0.202952	0.122855	0.0720336	0.0685922	0.0692444	0.0694353	0.0598944	0.0760494	0.0583224	0.0851707	0.0691171	0.226141	0.372051	0.250432	0.225063	0.200241	0.34103	0.342915	0.151396	0.118504	0.15552	0.136265	0.17246	0.137887	0.1594	0.111223	0.149289	3.53555
Neuron group (20)	0.039432	0.0369991	0.0359222	0.0381384	0.0427294	0.038812	0.0421196	0.04785	0.0482793	0.0452608	0.0452517	0.0424017	0.0453105	0.047867	0.0472636	0.0510554	0.268264	0.181597	0.103218	0.287697	0.238696	0.153365	0.0984287	0.0602713	0.070702	0.088091	0.0606157	0.0642909	0.073145	0.0648305	0.0754844	0.0640833	0.274551	0.246401	0.280877	0.215776	0.17064	0.353305	0.14658	0.174122	0.128791	0.141342	0.163007	0.149017	0.145823	0.141752	0.145819	0.15677	3.6243
Neuron group (21)	0.0330803	0.0366493	0.0376899	0.0374802	0.0424787	0.037302	0.0377853	0.0465043	0.0502273	0.0472244	0.0579318	0.0426546	0.0396132	0.0633527	0.0430894	0.0407535	0.171578	0.162894	0.306219	0.190383	0.188292	0.167019	0.0878341	0.0772914	0.0720583	0.0705445	0.0665291	0.0582554	0.0790826	0.0788325	0.0592194	0.0743406	0.288537	0.124577	0.305291	0.228045	0.125079	0.30683	0.170631	0.253039	0.180314	0.142191	0.168432	0.232205	0.146332	0.159222	0.159926	0.143076	3.58106
Neuron group (22)	0.0417015	0.0353573	0.0387861	0.045429	0.0384874	0.0410344	0.0465063	0.0480334	0.045892	0.0478104	0.0570363	0.0429165	0.0462572	0.045678	0.0445904	0.0470729	0.222255	0.0894716	0.218323	0.311881	0.270385	0.193334	0.101507	0.0562241	0.0735054	0.0636422	0.0666758	0.0673184	0.0641358	0.068606	0.0640419	0.0681533	0.257597	0.246461	0.312708	0.262988	0.214736	0.325745	0.213413	0.207637	0.166817	0.117602	0.166576	0.204797	0.165297	0.206103	0.136014	0.245179	3.60083
Neuron group (23)	0.0415099	0.0380067	0.0387232	0.0414665	0.0370899	0.0362119	0.0521179	0.0490816	0.0531347	0.0469375	0.0574357	0.0483936	0.055296	0.0443286	0.0422168	0.0537614	0.198499	0.0962622	0.274327	0.340273	0.277621	0.140966	0.0766093	0.0669782	0.0627336	0.0757699	0.0739429	0.0806126	0.0715456	0.0650935	0.0800346	0.07644	0.234914	0.195231	0.329129	0.268583	0.255156	0.253944	0.114312	0.269399	0.153879	0.129678	0.126026	0.160134	0.12566	0.133305	0.169427	0.180377	3.63711
Neuron group (24)	0.0357025	0.0426526	0.0514324	0.0445732	0.0355645	0.0375407	0.0441269	0.0359302	0.0455236	0.0496577	0.0485867	0.0497351	0.0382121	0.0488072	0.0438662	0.0540522	0.234446	0.0697193	0.196605	0.185109	0.350658	0.101494	0.084921	0.104144	0.0750472	0.0688784	0.0730988	0.0745724	0.0692581	0.0676578	0.0675744	0.0809651	0.24794	0.243147	0.379305	0.270295	0.261703	0.346832	0.205881	0.186417	0.124619	0.14805	0.183567	0.112108	0.154777	0.142995	0.150177	0.147978	3.53484
Neuron group (25)	0.0341144	0.0395442	0.0447977	0.0473528	0.0395476	0.0407172	0.0387631	0.0357087	0.0434941	0.0436145	0.0525162	0.0413583	0.0511404	0.0506703	0.0446149	0.0523378	0.19406	0.0651058	0.173759	0.166864	0.510665	0.0852696	0.112627	0.227561	0.0642729	0.0757375	0.0672264	0.0791639	0.0680387	0.0646056	0.0775638	0.082528	0.147758	0.14159	0.374677	0.232669	0.287125	0.425262	0.198797	0.231833	0.147672	0.15242	0.101615	0.115862	0.10866	0.167143	0.12234	0.134203	3.65791
Neuron group (26)	0.0391035	0.0480983	0.063065	0.0369819	0.0415897	0.0360134	0.045306	0.0339425	0.0435337	0.0482089	0.0423135	0.044736	0.0498315	0.0495347	0.0519206	0.0484042	0.104319	0.0680606	0.292212	0.130047	0.408049	0.100785	0.0838901	0.170396	0.0702958	0.0728906	0.0748439	0.0725847	0.0674765	0.0747509	0.0561423	0.0635994	0.120852	0.198649	0.335767	0.317511	0.225215	0.338589	0.160849	0.296817	0.114901	0.171746	0.124069	0.113493	0.185798	0.134611	0.169199	0.159641	3.86447
Neuron group (27)	0.0390467	0.0461855	0.0387892	0.0374864	0.0360669	0.0414111	0.0405488	0.0556795	0.0382292	0.0374522	0.0393508	0.0415668	0.039814	0.0463189	0.0425551	0.0408186	0.137887	0.110183	0.180528	0.160379	0.21923	0.118424	0.0740558	0.178826	0.0749648	0.0889875	0.0593912	0.0786665	0.0913736	0.0568707	0.0841598	0.0858207	0.123353	0.211614	0.353244	0.232706	0.24974	0.336041	0.154319	0.289767	0.139349	0.154	0.152813	0.118007	0.10166	0.153306	0.189947	0.128905	3.79052
Neuron group (28)	0.0330759	0.034851	0.0315917	0.0373564	0.0327378	0.0325819	0.0353537	0.0392732	0.0458657	0.0552417	0.0423295	0.0398109	0.0477473	0.0526015	0.0494102	0.0508814	0.151011	0.118747	0.197367	0.137944	0.414604	0.134892	0.186884	0.211862	0.0708919	0.0646825	0.0610417	0.066956	0.0682935	0.0645611	0.0673184	0.0631449	0.351376	0.230021	0.221178	0.299921	0.209628	0.0817137	0.233233	0.296186	0.114588	0.145761	0.177399	0.202177	0.192408	0.146406	0.131938	0.130528	3.70128
Neuron group (29)	0.0409439	0.0398226	0.0367453	0.033419	0.0375702	0.039879	0.0349913	0.0372882	0.0494615	0.0469009	0.0475196	0.0545453	0.0440294	0.0479055	0.0429467	0.0667422	0.195883	0.109394	0.132188	0.135756	0.440832	0.156813	0.132606	0.267419	0.0704683	0.0706163	0.0808032	0.0676071	0.0690847	0.0602313	0.0652693	0.064638	0.303511	0.218048	0.0535509	0.227546	0.194082	0.0927761	0.214129	0.270381	0.154878	0.15132	0.127546	0.159844	0.153128	0.200449	0.134341	0.132346	3.59745
Neuron group (30)	0.0420553	0.0319703	0.0353416	0.0319433	0.0364137	0.0373583	0.0410192	0.0412681	0.0410974	0.0386359	0.0430125	0.0421877	0.0520308	0.0454144	0.0367848	0.045603	0.125829	0.0989166	0.12006	0.139258	0.381865	0.146062	0.147437	0.175343	0.0681121	0.0628227	0.0911866	0.0621385	0.0872241	0.0819158	0.0693509	0.0802943	0.335591	0.193007	0.0621982	0.0606116	0.188027	0.130885	0.203616	0.293798	0.174452	0.134382	0.140326	0.137576	0.140422	0.141084	0.126677	0.155519	3.68113
Neuron group (31)	0.0400063	0.0347697	0.029544	0.0421468	0.0370525	0.0367338	0.0350838	0.0431659	0.0372085	0.0417979	0.047014	0.0393704	0.0501292	0.0524171	0.0533523	0.0417584	0.136346	0.0987693	0.116415	0.0847069	0.12056	0.142763	0.1516	0.0747232	0.102296	0.066328	0.0749983	0.0643894	0.0675675	0.0797539	0.0695065	0.0786985	0.366662	0.0708553	0.075679	0.261311	0.0691393	0.133952	0.250923	0.115339	0.151415	0.109151	0.148998	0.15027	0.127934	0.148464	0.165419	0.125089	3.63485
Neuron group (32)	0.0423572	0.0396342	0.0315121	0.0407724	0.0371672	0.0406489	0.0370258	0.0403469	0.0456853	0.0538867	0.041037	0.0473989	0.0475252	0.0434895	0.0465486	0.0584562	0.153698	0.139963	0.127196	0.0802536	0.25995	0.142706	0.138855	0.14683	0.0841012	0.0754176	0.0772379	0.0669805	0.0699463	0.0687738	0.0753062	0.0640561	0.27653	0.328205	0.218674	0.22945	0.265885	0.182196	0.182447	0.253795	0.135493	0.17151	0.145591	0.138354	0.148731	0.134114	0.157063	0.178489	3.68617
Neuron group (33)	0.0394064	0.0411941	0.0341533	0.0336181	0.0482031	0.0388943	0.0478608	0.0297731	0.0365025	0.0457041	0.0410476	0.0559108	0.0421696	0.0357301	0.0466928	0.0431003	0.147478	0.126502	0.125366	0.0939089	0.613173	0.216111	0.0964461	0.165679	0.1077	0.0661851	0.0640916	0.0667215	0.0799703	0.0656481	0.0608906	0.0671288	0.235816	0.261617	0.193726	0.222417	0.215774	0.210104	0.119206	0.358405	0.20562	0.165121	0.17039	0.140859	0.197943	0.151826	0.164911	0.176606	3.62795
Neuron group (34)	0.0347839	0.0309138	0.0446558	0.04809	0.0364538	0.0363045	0.0489233	0.0367068	0.048522	0.0529573	0.041498	0.0400166	0.0428435	0.0436809	0.0622686	0.0430559	0.142345	0.124608	0.116164	0.0821538	0.208421	0.137711	0.0726304	0.136636	0.121689	0.0773799	0.0895648	0.0594866	0.0780471	0.0618848	0.0624528	0.0688557	0.087251	0.312614	0.265797	0.123773	0.2365	0.245842	0.152824	0.320824	0.161829	0.147225	0.129693	0.142025	0.118557	0.167813	0.165338	0.116956	3.74224
Neuron group (35)	0.0361912	0.0359525	0.0322172	0.0388885	0.0415206	0.0405012	0.0422116	0.0348573	0.0447743	0.0492214	0.0455489	0.042055	0.0427169	0.046208	0.0427852	0.0465116	0.0870492	0.145482	0.133571	0.147469	0.353802	0.15013	0.0822313	0.138874	0.128798	0.0813409	0.0751714	0.075951	0.0713717	0.0728331	0.0755705	0.0718802	0.110275	0.263073	0.260935	0.288452	0.25371	0.261468	0.106859	0.323573	0.143278	0.122614	0.155882	0.16121	0.131582	0.136586	0.114145	0.161274	3.90412
Neuron group (36)	0.0435491	0.0442892	0.0365256	0.0400865	0.0392878	0.0452752	0.0373682	0.0381087	0.0345018	0.0449841	0.0554477	0.0441127	0.0438722	0.0442971	0.049225	0.041189	0.178944	0.221821	0.120586	0.124003	0.312258	0.198197	0.141573	0.169123	0.157487	0.0574457	0.0617933	0.0591739	0.0766	0.0696962	0.0755818	0.062985	0.368385	0.283262	0.248989	0.270583	0.215553	0.228835	0.0730935	0.316753	0.322064	0.213528	0.155942	0.151925	0.141372	0.132228	0.171316	0.165996	3.74864
Neuron group (37)	0.0338801	0.037968	0.0570298	0.0310471	0.0365545	0.0438009	0.0388236	0.0463813	0.0335001	0.0497341	0.0462272	0.0410016	0.0451473	0.0507801	0.0427518	0.0578334	0.167283	0.177761	0.0751955	0.142731	0.192669	0.16747	0.165086	0.0645057	0.124531	0.0545132	0.0708281	0.0933488	0.0653849	0.0786415	0.0639724	0.0775107	0.391983	0.197538	0.151265	0.257407	0.216857	0.20385	0.137926	0.1544	0.330908	0.201535	0.147395	0.105261	0.171429	0.126719	0.134749	0.136205	3.6024
Neuron group (38)	0.0451922	0.0477229	0.0399892	0.0358882	0.0358919	0.0417769	0.0342201	0.0366422	0.0362235	0.0424419	0.0395773	0.0470288	0.0436961	0.0393563	0.0416736	0.0385427	0.241251	0.160712	0.0881586	0.13938	0.186755	0.274286	0.202926	0.122091	0.107115	0.0991375	0.0628751	0.0676644	0.0747048	0.0740477	0.0778704	0.0700512	0.355965	0.141833	0.117542	0.229727	0.125126	0.240083	0.196518	0.266284	0.326751	0.135603	0.17949	0.133745	0.105524	0.155943	0.114453	0.122748	3.60233
Neuron group (39)	0.0381727	0.0437347	0.0395388	0.0341163	0.0474093	0.0438428	0.0326644	0.0415648	0.0335629	0.0424549	0.0396923	0.0512281	0.0439797	0.0499288	0.0430291	0.051019	0.221142	0.15365	0.0617628	0.179085	0.104522	0.43677	0.279261	0.18416	0.167233	0.0719653	0.061021	0.07672	0.0744909	0.0630904	0.0622438	0.0817895	0.377245	0.107899	0.279285	0.251631	0.0975868	0.259745	0.371584	0.28527	0.319971	0.126809	0.23005	0.151154	0.112474	0.138717	0.15491	0.178985	3.59957
Neuron group (40)	0.0349497	0.0444015	0.0445766	0.0385993	0.0381309	0.0455116	0.0367778	0.0342141	0.0332623	0.040536	0.0571614	0.035391	0.0423764	0.0561519	0.0451625	0.0440817	0.206193	0.181651	0.163728	0.150569	0.0715772	0.33013	0.30972	0.151549	0.134633	0.104326	0.0825178	0.0696991	0.0677914	0.0675757	0.0635031	0.0719227	0.345552	0.0857692	0.507036	0.346983	0.140798	0.219294	0.475248	0.289731	0.367932	0.219287	0.116243	0.148023	0.131538	0.147873	0.129756	0.126709	3.60545
Neuron group (41)	0.040001	0.0442239	0.0382054	0.0363189	0.0398012	0.0425237	0.0345238	0.0335591	0.0385988	0.0401101	0.0396965	0.0471412	0.0542568	0.0566876	0.0388752	0.0437626	0.245507	0.126098	0.153267	0.130094	0.123957	0.177875	0.165635	0.150813	0.144015	0.0983368	0.0707572	0.071957	0.0835046	0.0866535	0.0930471	0.0710871	0.292578	0.106933	0.564406	0.265219	0.147319	0.279871	0.479316	0.28475	0.152045	0.280527	0.220454	0.151442	0.163025	0.129317	0.121579	0.132278	3.6957
Neuron group (42)	0.0364822	0.0326286	0.0375965	0.0361102	0.0443002	0.0360409	0.0364893	0.0340327	0.0454512	0.0394676	0.0497971	0.046396	0.0448376	0.0680578	0.0371453	0.0526614	0.140819	0.0954859	0.188603	0.191874	0.121499	0.317441	0.181113	0.126707	0.067368	0.0979971	0.0725303	0.0743433	0.0825589	0.0676759	0.0673064	0.0834691	0.358817	0.107746	0.647529	0.258091	0.136196	0.261062	0.526041	0.341869	0.176579	0.323338	0.130558	0.116451	0.12867	0.161104	0.174113	0.177982	3.72329
Neuron group (43)	0.0350194	0.0309914	0.0353184	0.0393555	0.0392189	0.0377384	0.0424866	0.0431647	0.0497133	0.0355833	0.0520157	0.0500178	0.0424556	0.0363297	0.0535399	0.0391701	0.18402	0.122916	0.249882	0.153663	0.124545	0.275748	0.196608	0.163067	0.0983894	0.113255	0.0576062	0.0652177	0.0816245	0.077676	0.0790761	0.0687857	0.363085	0.0986537	0.599572	0.316694	0.159653	0.265486	0.525965	0.296928	0.168015	0.198389	0.163349	0.177124	0.149628	0.15452	0.173687	0.139823	3.6776
Neuron group (44)	0.0353197	0.0391419	0.0402574	0.0359851	0.0394381	0.035364	0.0455242	0.0397542	0.0345401	0.045845	0.0433833	0.0513975	0.0489129	0.0493365	0.049325	0.0455537	0.155361	0.0957766	0.255901	0.169412	0.115694	0.167284	0.161451	0.160119	0.0973418	0.117096	0.0582222	0.0700758	0.0645651	0.0649128	0.0830967	0.0685164	0.407314	0.115219	0.577866	0.242904	0.102267	0.15429	0.538977	0.312815	0.142207	0.192064	0.204391	0.132913	0.172495	0.123544	0.129878	0.13276	3.65445
Neuron group (45)	0.0331282	0.0354148	0.0410735	0.0361809	0.0437309	0.0347861	0.0416814	0.0473997	0.0494207	0.0357978	0.0518429	0.0445197	0.0451842	0.0407094	0.04526	0.0438879	0.120841	0.179399	0.239641	0.188339	0.0863903	0.0768287	0.211401	0.182863	0.124869	0.146863	0.0749714	0.0814634	0.0618318	0.068151	0.0686341	0.0865481	0.389729	0.228965	0.57369	0.0629857	0.171126	0.18114	0.455099	0.34763	0.125101	0.201333	0.104106	0.134021	0.15641	0.163204	0.123279	0.132032	3.69638
Neuron group (46)	0.0345389	0.0415848	0.0403383	0.040714	0.0385836	0.0400024	0.048092	0.0342925	0.0344416	0.0371362	0.0423582	0.0533648	0.0566074	0.0418284	0.0398813	0.0381988	0.105694	0.230455	0.22233	0.117712	0.116791	0.0779735	0.221839	0.150516	0.0981836	0.090209	0.0795372	0.0757444	0.0760161	0.0637307	0.0932266	0.0836303	0.371013	0.32252	0.445915	0.164993	0.241077	0.19091	0.355395	0.341984	0.138125	0.231656	0.148572	0.145277	0.12767	0.168212	0.124042	0.124135	3.72522
Neuron group (47)	0.0321711	0.0386879	0.0380889	0.0398383	0.0436822	0.0458598	0.0525544	0.0387594	0.0432049	0.0405191	0.0567847	0.045816	0.0559759	0.0530684	0.0399086	0.0468284	0.0938233	0.181187	0.120493	0.0790024	0.0756606	0.0978877	0.185119	0.211577	0.160446	0.110593	0.0609511	0.0697439	0.0640421	0.0665502	0.072079	0.0780803	0.113234	0.272056	0.21019	0.110838	0.117116	0.187754	0.128783	0.364931	0.258372	0.215104	0.16823	0.160411	0.156932	0.146519	0.115047	0.113302	3.85431
Neuron group (48)	0.0508051	0.0443635	0.038228	0.0466869	0.0421158	0.041269	0.0374524	0.035726	0.0372061	0.0462504	0.0418156	0.0494682	0.0537972	0.0482267	0.0426229	0.04313	0.0973457	0.28132	0.0956028	0.0993516	0.143993	0.112063	0.13854	0.142453	0.167876	0.0684665	0.0647346	0.0831621	0.0654818	0.0676383	0.0665703	0.0717189	0.142455	0.306943	0.221865	0.192443	0.216816	0.115983	0.129644	0.338648	0.330818	0.208163	0.122851	0.131665	0.192966	0.176001	0.140572	0.156518	3.89696
Neuron group (49)	0.0439982	0.0436213	0.0402612	0.0512397	0.0371403	0.0575702	0.0395829	0.032752	0.0514143	0.0382025	0.0486463	0.0434891	0.0440803	0.0528636	0.0475222	0.0419538	0.0730126	0.247821	0.0896331	0.0902052	0.125643	0.0573495	0.111842	0.0965059	0.277962	0.0682008	0.0742749	0.06841	0.0728017	0.0639369	0.07284	0.0732808	0.213921	0.278048	0.259552	0.223874	0.260695	0.182204	0.200108	0.0923751	0.342735	0.171932	0.180992	0.126226	0.157724	0.162924	0.12967	0.17687	3.91274
Neuron group (50)	0.0366782	0.0360026	0.0361436	0.0362694	0.038703	0.0370694	0.0410632	0.038906	0.0429888	0.0419638	0.047431	0.0493709	0.0446492	0.051993	0.0446185	0.0456688	0.0715933	0.167796	0.103925	0.152916	0.171086	0.143467	0.0609623	0.102002	0.23262	0.067633	0.0770512	0.0659398	0.0699075	0.0819948	0.0640558	0.0580638	0.160746	0.275901	0.253101	0.219861	0.219524	0.070183	0.126366	0.0948568	0.358764	0.163967	0.147545	0.192591	0.138043	0.148795	0.148553	0.154469	3.90395
Neuron group (51)	0.0376223	0.0556098	0.0351195	0.036323	0.0357466	0.0349713	0.041098	0.0308924	0.0412385	0.040153	0.044315	0.042383	0.0407062	0.0547759	0.0461399	0.0546783	0.109501	0.151674	0.139532	0.14042	0.19043	0.153343	0.110514	0.177576	0.270288	0.0723196	0.0607442	0.0679117	0.074455	0.0587011	0.0706744	0.093126	0.213746	0.222275	0.23394	0.26709	0.220075	0.267843	0.172479	0.0807927	0.367233	0.159763	0.158508	0.157671	0.160156	0.192763	0.122679	0.136174	3.76126
Neuron group (52)	0.0395809	0.04679	0.0400172	0.035407	0.0380142	0.0441631	0.0423896	0.0344146	0.0431052	0.0336348	0.0356957	0.0507535	0.044165	0.0357729	0.0422145	0.0579364	0.12934	0.161614	0.187129	0.163571	0.193318	0.162434	0.110895	0.141067	0.21867	0.11881	0.083112	0.0575796	0.0809681	0.0580944	0.0733903	0.0611574	0.165476	0.268272	0.271342	0.308627	0.236212	0.321315	0.164721	0.347493	0.315829	0.261122	0.108717	0.167109	0.13949	0.153324	0.142111	0.160023	3.75963
Neuron group (53)	0.0353387	0.0338026	0.0337782	0.0341809	0.0408573	0.0373908	0.0436824	0.0389192	0.0423412	0.0339928	0.035587	0.0510406	0.0562618	0.0470744	0.0398044	0.0624248	0.153239	0.117971	0.306607	0.141636	0.160723	0.134148	0.109922	0.144001	0.231704	0.180534	0.162563	0.0780873	0.0932648	0.0799959	0.073301	0.0649519	0.25814	0.319825	0.331726	0.314771	0.197768	0.363432	0.0913355	0.325877	0.243439	0.238856	0.364158	0.144559	0.16173	0.10123	0.155497	0.142121	3.74321
Neuron group (54)	0.0371916	0.0486988	0.0406787	0.0340887	0.0345035	0.0400796	0.0389209	0.0384942	0.0397653	0.0484527	0.0450638	0.0432019	0.0450832	0.0464282	0.0494033	0.053362	0.13731	0.161138	0.232496	0.160655	0.136092	0.173304	0.0595064	0.175931	0.169912	0.123545	0.181466	0.07534	0.0623668	0.0649806	0.0735654	0.0763409	0.286723	0.289271	0.353463	0.290013	0.246925	0.344704	0.216756	0.357155	0.208419	0.326596	0.37637	0.133166	0.200427	0.198481	0.140947	0.163805	3.72722
Neuron group (55)	0.0422815	0.0446287	0.0429945	0.0351359	0.0390736	0.0375449	0.052663	0.0395521	0.0345698	0.0343242	0.0473386	0.0555436	0.0481471	0.0436347	0.0492094	0.0478529	0.074069	0.110759	0.195755	0.112048	0.133228	0.192291	0.0696568	0.124441	0.136317	0.108695	0.212133	0.0762647	0.0621056	0.0728072	0.066181	0.0749354	0.133753	0.245783	0.342261	0.27791	0.259426	0.311074	0.17242	0.351772	0.244099	0.241873	0.330645	0.146057	0.193429	0.162943	0.171276	0.143575	3.95296
Neuron group (56)	0.0417259	0.0418446	0.0382085	0.0434266	0.0448188	0.0376843	0.0521546	0.0343903	0.0455513	0.0354858	0.0394923	0.042147	0.0484131	0.0629023	0.0488633	0.0477254	0.0899793	0.183453	0.382153	0.081328	0.0764144	0.177334	0.0682295	0.12394	0.131481	0.100798	0.176582	0.0697048	0.0735293	0.0634226	0.0699769	0.0685737	0.134755	0.270624	0.327375	0.248913	0.144056	0.232608	0.174976	0.438626	0.213823	0.0714639	0.386763	0.115488	0.121514	0.176113	0.159488	0.150072	3.89675
Neuron group (57)	0.0422682	0.0445846	0.0330536	0.0518125	0.0427253	0.0380492	0.0411705	0.0409202	0.0403918	0.0401382	0.0478973	0.0408214	0.0455142	0.0458478	0.0470104	0.0453581	0.0738025	0.114206	0.257547	0.0848091	0.0861797	0.0768381	0.201501	0.101321	0.131771	0.0810246	0.155554	0.0882405	0.0665425	0.0722047	0.063792	0.076954	0.155121	0.152816	0.269451	0.284618	0.159087	0.15114	0.206906	0.163629	0.225452	0.167459	0.439133	0.171442	0.150584	0.177539	0.202939	0.209496	3.94645
Neuron group (58)	0.0322496	0.0438924	0.0383372	0.0347989	0.0496682	0.0378828	0.0363744	0.0495725	0.0444714	0.0434004	0.0364317	0.0524976	0.0456893	0.0459093	0.0469511	0.0352974	0.158952	0.0877797	0.205748	0.0966446	0.0679955	0.154821	0.196549	0.0653828	0.189984	0.109124	0.0785946	0.0738853	0.0740649	0.0692192	0.0610832	0.0668664	0.283832	0.149964	0.252051	0.277788	0.179873	0.254971	0.302578	0.145158	0.172825	0.320264	0.123695	0.142241	0.13311	0.149782	0.140742	0.142011	3.68442
Neuron group (59)	0.0370657	0.0379629	0.0389576	0.043502	0.0332275	0.0329813	0.0398874	0.0391536	0.0415551	0.0436937	0.0361059	0.0421208	0.0591108	0.0417679	0.0388616	0.0419562	0.198212	0.0888963	0.103622	0.0772206	0.154108	0.16162	0.209194	0.0968819	0.0961252	0.142112	0.14302	0.0807977	0.0724529	0.0807247	0.0631795	0.0649784	0.247679	0.166248	0.183566	0.318724	0.256613	0.260983	0.289168	0.10929	0.133081	0.345688	0.107637	0.142804	0.167207	0.11982	0.157607	0.119036	3.61437
Neuron group (60)	0.0414133	0.0408026	0.0458079	0.0382286	0.0431886	0.0369366	0.041301	0.052087	0.0357749	0.0384044	0.0378319	0.0454573	0.0392053	0.0566767	0.046737	0.0554096	0.194605	0.0896132	0.119631	0.158229	0.17074	0.138397	0.351351	0.0915871	0.088482	0.128914	0.127765	0.0861893	0.079809	0.0582221	0.0697975	0.0625734	0.247532	0.174967	0.212623	0.281874	0.275334	0.228085	0.362245	0.168766	0.148967	0.331253	0.287866	0.162	0.105034	0.152502	0.174544	0.156161	3.67234
Neuron group (61)	0.0376842	0.0528741	0.0383326	0.0483892	0.0427584	0.0355911	0.0395502	0.0425331	0.0513251	0.0367518	0.0356418	0.0546992	0.0427856	0.0567227	0.0419499	0.0470463	0.297825	0.0676803	0.11921	0.165426	0.190145	0.150307	0.20296	0.101314	0.0621775	0.126937	0.175866	0.0975826	0.058395	0.0767965	0.0634471	0.062848	0.295836	0.112185	0.194342	0.282234	0.298216	0.242636	0.327629	0.11037	0.210076	0.291049	0.274019	0.105748	0.204804	0.170876	0.141623	0.156044	3.53111
Neuron group (62)	0.034922	0.0363907	0.0386308	0.0378032	0.0451605	0.0344753	0.0399359	0.0333607	0.0410025	0.0466134	0.0380423	0.0469563	0.0431025	0.0406933	0.0482934	0.0525985	0.178248	0.0936289	0.11138	0.183407	0.218018	0.159452	0.193388	0.154932	0.0881429	0.0785274	0.238941	0.122564	0.0664585	0.0646422	0.0787594	0.0637153	0.263372	0.0955093	0.185754	0.249505	0.25594	0.264818	0.279026	0.253221	0.165532	0.121048	0.276229	0.0882831	0.144875	0.148406	0.123081	0.16052	3.64735
Neuron group (63)	0.0382767	0.06192	0.0472913	0.0453024	0.0400074	0.0403182	0.0436186	0.0340316	0.0503454	0.0475447	0.0337785	0.0352288	0.0407618	0.0535876	0.0418045	0.0546664	0.177543	0.0905334	0.0654283	0.182972	0.188771	0.10152	0.271076	0.201081	0.122048	0.140211	0.177436	0.196268	0.0645205	0.0736637	0.0629806	0.0625942	0.300098	0.139584	0.1824	0.285641	0.317748	0.114562	0.216393	0.309308	0.128205	0.106555	0.268831	0.207506	0.149387	0.182657	0.142235	0.164615	3.69722
Neuron group (64)	0.0374716	0.0505765	0.0488701	0.0446527	0.0370173	0.0465582	0.0367443	0.0385368	0.0411467	0.0477153	0.0392242	0.0449964	0.0464209	0.0389539	0.0482752	0.0469475	0.176054	0.156705	0.0782322	0.253061	0.135919	0.159429	0.29575	0.228482	0.142342	0.0714793	0.270887	0.252178	0.0649445	0.0858314	0.078949	0.0643231	0.176553	0.237134	0.146356	0.258131	0.248333	0.339534	0.176129	0.266392	0.187347	0.144963	0.271078	0.33865	0.139389	0.102477	0.125115	0.175152	3.61361
Neuron group (65)	0.0504721	0.0345135	0.040363	0.0448179	0.045492	0.0369002	0.0445494	0.0387191	0.0337802	0.0326823	0.0397768	0.0343615	0.0377072	0.0532603	0.0434217	0.0458513	0.0782041	0.111758	0.0642891	0.207639	0.0615683	0.197199	0.183614	0.31595	0.158292	0.097275	0.0788558	0.112411	0.0685573	0.0700512	0.068507	0.0719862	0.167524	0.275019	0.213777	0.275083	0.171058	0.32026	0.118321	0.330357	0.23213	0.0873721	0.124911	0.372711	0.140975	0.189415	0.161779	0.122477	3.95226
Neuron group (66)	0.0374945	0.0435199	0.0368763	0.0305043	0.0428353	0.0418356	0.0436659	0.0338695	0.0379662	0.0378103	0.0391888	0.0373512	0.0468895	0.0513886	0.0401153	0.0470178	0.160497	0.129008	0.134642	0.176652	0.0645702	0.140312	0.198933	0.260721	0.147793	0.16131	0.0993785	0.162928	0.0716922	0.0704114	0.085364	0.0807313	0.272898	0.200081	0.325289	0.0724182	0.126149	0.339542	0.0858037	0.309077	0.238317	0.250918	0.0881265	0.379261	0.144446	0.140936	0.155214	0.141341	3.69395
Neuron group (67)	0.0346035	0.0360454	0.0343927	0.0528908	0.0527477	0.0378066	0.0439096	0.041074	0.035613	0.0390972	0.0348832	0.0359458	0.0470032	0.0489957	0.0448734	0.0493053	0.171434	0.150211	0.121692	0.0742008	0.0725402	0.14884	0.181227	0.151842	0.097743	0.208744	0.15768	0.178762	0.0737985	0.0683923	0.0801671	0.0817549	0.272103	0.216233	0.346159	0.152773	0.135097	0.313777	0.0972944	0.280681	0.261032	0.328455	0.285165	0.3332	0.187407	0.161635	0.173501	0.118478	3.71685
Neuron group (68)	0.0315679	0.0452262	0.0350639	0.0526781	0.0483627	0.0435967	0.0442448	0.0441883	0.0533421	0.0389429	0.0355435	0.0343817	0.0395986	0.052414	0.0444381	0.0455919	0.168122	0.0985256	0.138224	0.0897663	0.095074	0.133101	0.138538	0.200563	0.084965	0.21842	0.22882	0.164153	0.0722289	0.0733091	0.0656038	0.0725985	0.205948	0.17257	0.3316	0.124663	0.137577	0.278788	0.0724165	0.276027	0.193695	0.276927	0.313623	0.30561	0.162221	0.134488	0.137027	0.147607	3.67101
Neuron group (69)	0.0492105	0.0420531	0.0374829	0.0354683	0.0460837	0.040368	0.0369169	0.0355457	0.0495388	0.0395737	0.0338785	0.0376851	0.042549	0.0480475	0.0463328	0.0532073	0.137543	0.119207	0.150474	0.121802	0.0750765	0.166784	0.0755867	0.114058	0.0718902	0.174257	0.142584	0.155634	0.078876	0.0573271	0.0735634	0.0712758	0.215705	0.145298	0.340629	0.0655312	0.146972	0.140481	0.147147	0.235171	0.149502	0.242287	0.241479	0.298535	0.165965	0.173491	0.157187	0.19455	3.67706
Neuron group (70)	0.0362635	0.0431972	0.0329354	0.0364134	0.0356917	0.0403445	0.0392308	0.0345626	0.0423384	0.0380872	0.0437322	0.0310758	0.0467526	0.0415022	0.0464743	0.0501157	0.176825	0.0929026	0.142499	0.11554	0.115324	0.112025	0.0722884	0.197691	0.0699648	0.199925	0.12807	0.0831846	0.0765246	0.0745523	0.0708501	0.0786283	0.271279	0.101016	0.350478	0.101488	0.283915	0.130754	0.17025	0.196785	0.162497	0.247432	0.288144	0.0965482	0.337835	0.141513	0.109627	0.151581	3.69066
Neuron group (71)	0.0484278	0.0497986	0.0435952	0.0365314	0.0338128	0.0408169	0.0403687	0.0427033	0.035353	0.0340961	0.0407679	0.0404364	0.0392149	0.0446203	0.0419606	0.0459075	0.0732282	0.084909	0.086429	0.188887	0.101926	0.114726	0.131816	0.128054	0.133588	0.18371	0.153509	0.119061	0.0763211	0.065412	0.0686285	0.0661108	0.160213	0.107832	0.139063	0.169327	0.278701	0.20911	0.248082	0.218692	0.390283	0.215659	0.25135	0.0982364	0.359876	0.146054	0.186007	0.125885	3.84405
Neuron group (72)	0.040532	0.0413723	0.0411219	0.0391661	0.0318599	0.0456008	0.0339956	0.039327	0.0412074	0.0400878	0.0347518	0.0549093	0.0397385	0.0398903	0.0428835	0.0520256	0.0716984	0.111293	0.0773596	0.209808	0.124615	0.0761511	0.11921	0.155223	0.160761	0.0778831	0.113595	0.104125	0.0645848	0.0770268	0.0690187	0.0577614	0.171214	0.313509	0.161355	0.312045	0.311058	0.135932	0.208922	0.236258	0.401661	0.162333	0.223383	0.17659	0.339825	0.123069	0.170825	0.220926	3.86517
Neuron group (73)	0.0460899	0.0321401	0.043215	0.03602	0.0340548	0.039974	0.0367059	0.0323779	0.0403171	0.0400095	0.0506011	0.0371038	0.0332853	0.0638824	0.0522141	0.0473088	0.0624153	0.0995047	0.0857441	0.197569	0.101203	0.113701	0.148642	0.17428	0.243885	0.149227	0.0855741	0.110643	0.131325	0.0864939	0.0612684	0.0723902	0.225103	0.350485	0.126881	0.352024	0.259237	0.166936	0.240987	0.204997	0.429903	0.0877858	0.122873	0.0545553	0.229929	0.142201	0.203684	0.135103	3.86324
Neuron group (74)	0.0420166	0.0414893	0.042138	0.0445518	0.0325018	0.0477409	0.0349274	0.0330832	0.0361831	0.0382979	0.0368367	0.0386442	0.0395893	0.0448734	0.0583689	0.0369795	0.0722256	0.122854	0.0823754	0.156366	0.121819	0.0707035	0.105005	0.15054	0.174719	0.168521	0.084685	0.109865	0.116873	0.0700259	0.0750711	0.0817456	0.13555	0.31489	0.154359	0.340346	0.243705	0.155676	0.249164	0.0787958	0.354627	0.156642	0.269965	0.126042	0.250147	0.155341	0.123827	0.138863	3.92754
Neuron group (75)	0.0314912	0.03929	0.0390835	0.03795	0.0353507	0.0385551	0.0358083	0.0369246	0.0342998	0.0369153	0.0424094	0.0368799	0.0302941	0.0384444	0.0466489	0.0425953	0.1371	0.0951837	0.0869565	0.197906	0.132254	0.100821	0.109724	0.135931	0.370047	0.195034	0.110135	0.140442	0.0936041	0.0723516	0.0689524	0.0860777	0.171852	0.311294	0.188194	0.313328	0.108649	0.242615	0.267057	0.182627	0.345445	0.271938	0.264662	0.270249	0.214268	0.141722	0.149221	0.129332	3.63274
Neuron group (76)	0.0378317	0.0413487	0.0485199	0.0382282	0.0542603	0.0385223	0.0331446	0.0426037	0.0320623	0.0367911	0.0397134	0.0360766	0.0386642	0.0432046	0.0464648	0.0495019	0.176435	0.115742	0.0989704	0.221876	0.0803482	0.105706	0.14957	0.101141	0.223052	0.204939	0.107033	0.132363	0.115897	0.0711397	0.0661136	0.0763422	0.345822	0.389667	0.169436	0.285666	0.13429	0.240572	0.287189	0.199314	0.352621	0.247958	0.219043	0.26489	0.259732	0.146611	0.188185	0.200104	3.68134
Neuron group (77)	0.0398948	0.0375972	0.0409745	0.0407429	0.0553735	0.0304594	0.039577	0.0431324	0.038677	0.0366157	0.0432174	0.0340789	0.0393767	0.0530768	0.0417433	0.0442144	0.139923	0.0622609	0.0967261	0.140407	0.0942996	0.0994223	0.23441	0.07318	0.132801	0.425871	0.20611	0.110807	0.0645716	0.0624946	0.062137	0.0657036	0.367678	0.149708	0.138945	0.22908	0.141819	0.241648	0.294288	0.220642	0.359097	0.250799	0.288283	0.310114	0.152213	0.131202	0.137183	0.164036	3.61915
Neuron group (78)	0.0389243	0.0367472	0.0372596	0.0409122	0.034641	0.0374505	0.0361068	0.034421	0.0400765	0.0341752	0.0386859	0.0381652	0.0342377	0.0464384	0.0438392	0.0480602	0.127113	0.0869019	0.1253	0.121648	0.140093	0.0990914	0.213443	0.0901391	0.100709	0.172842	0.160761	0.104847	0.160398	0.0624823	0.0622177	0.063801	0.357161	0.131803	0.252462	0.0921335	0.32147	0.1973	0.271246	0.206723	0.162058	0.27358	0.385723	0.285838	0.323151	0.141218	0.170577	0.20456	3.6109
Neuron group (79)	0.0371405	0.0473498	0.0320817	0.0423412	0.0353479	0.035049	0.0410659	0.0385492	0.0340729	0.0337452	0.036211	0.0351245	0.0512253	0.0519884	0.0475964	0.047584	0.182995	0.0612331	0.130428	0.102041	0.134489	0.135154	0.238619	0.0862308	0.100333	0.251831	0.214082	0.11987	0.161081	0.0692912	0.0677853	0.0724916	0.273971	0.224553	0.266435	0.144471	0.333087	0.10442	0.248726	0.215511	0.249748	0.220649	0.321386	0.283909	0.346374	0.200375	0.12034	0.162909	3.61646
Neuron group (80)	0.0365197	0.0378949	0.0310185	0.0362608	0.0429569	0.0494643	0.0345893	0.0398225	0.0445881	0.0442472	0.0361577	0.0501191	0.0345277	0.0497874	0.066525	0.0547067	0.163506	0.09691	0.116275	0.139556	0.137755	0.106676	0.191976	0.082635	0.0972954	0.18887	0.172621	0.0706687	0.142466	0.066483	0.0713416	0.0715225	0.314867	0.15781	0.275058	0.151297	0.34354	0.108066	0.247364	0.171265	0.131651	0.230682	0.42542	0.143029	0.330038	0.109195	0.158254	0.132282	3.6888
Neuron group (81)	0.0464406	0.0443073	0.0381992	0.0413014	0.030343	0.039231	0.0367855	0.0437191	0.0345798	0.0368963	0.0311285	0.0474759	0.0394058	0.0402304	0.0505105	0.057345	0.166821	0.140653	0.139339	0.163429	0.159899	0.103683	0.155582	0.0713995	0.090701	0.12283	0.196321	0.123823	0.161199	0.116183	0.0763094	0.0656662	0.211545	0.255721	0.256725	0.210143	0.24237	0.258785	0.114912	0.136556	0.207972	0.310945	0.397353	0.153267	0.313551	0.0827873	0.120557	0.180443	3.59068
Neuron group (82)	0.0341106	0.0325717	0.0302806	0.0393562	0.0340143	0.0395327	0.0373801	0.0487692	0.0358879	0.0376415	0.0419938	0.0445828	0.0365235	0.0405471	0.0492582	0.0482377	0.0969067	0.122911	0.184368	0.115245	0.17018	0.124211	0.0918293	0.106736	0.114311	0.118549	0.166061	0.110859	0.191125	0.206699	0.0686148	0.0667358	0.152237	0.257062	0.0696274	0.237673	0.34367	0.234402	0.11822	0.0928962	0.253463	0.258552	0.339288	0.192955	0.347548	0.29652	0.206983	0.184658	3.81181
[truncated: 17 more rows]
[truncated: 175 more columns]

## Sheet: Simulation (9)
	Amplitude of peak frequency in 0-20 Hz (p_ws=0.0)	Amplitude of peak frequency in 0-20 Hz (p_ws=0.002)	Amplitude of peak frequency in 0-20 Hz (p_ws=0.005)	Amplitude of peak frequency in 0-20 Hz (p_ws=0.01)	Amplitude of peak frequency in 0-20 Hz (p_ws=0.02)	Amplitude of peak frequency in 0-20 Hz (p_ws=0.05)	Amplitude of peak frequency in 0-20 Hz (p_ws=0.1)	Amplitude of peak frequency in 0-20 Hz (p_ws=0.2)	Amplitude of peak frequency in 0-20 Hz (p_ws=0.3)	Amplitude of peak frequency in 0-20 Hz (p_ws=0.4)	Amplitude of peak frequency in 0-20 Hz (p_ws=0.5)	Amplitude of peak frequency in 0-20 Hz (p_ws=0.6)	Amplitude of peak frequency in 0-20 Hz (p_ws=0.7)	Amplitude of peak frequency in 0-20 Hz (p_ws=0.8)	Amplitude of peak frequency in 0-20 Hz (p_ws=0.9)	Amplitude of peak frequency in 0-20 Hz (p_ws=1.0)	Amplitude of peak frequency in 20-40 Hz (p_ws=0.0)	Amplitude of peak frequency in 20-40 Hz (p_ws=0.002)	Amplitude of peak frequency in 20-40 Hz (p_ws=0.005)	Amplitude of peak frequency in 20-40 Hz (p_ws=0.01)	Amplitude of peak frequency in 20-40 Hz (p_ws=0.02)	Amplitude of peak frequency in 20-40 Hz (p_ws=0.05)	Amplitude of peak frequency in 20-40 Hz (p_ws=0.1)	Amplitude of peak frequency in 20-40 Hz (p_ws=0.2)	Amplitude of peak frequency in 20-40 Hz (p_ws=0.3)	Amplitude of peak frequency in 20-40 Hz (p_ws=0.4)	Amplitude of peak frequency in 20-40 Hz (p_ws=0.5)	Amplitude of peak frequency in 20-40 Hz (p_ws=0.6)	Amplitude of peak frequency in 20-40 Hz (p_ws=0.7)	Amplitude of peak frequency in 20-40 Hz (p_ws=0.8)	Amplitude of peak frequency in 20-40 Hz (p_ws=0.9)	Amplitude of peak frequency in 20-40 Hz (p_ws=1.0)	Amplitude of peak frequency in 40-60 Hz (p_ws=0.0)	Amplitude of peak frequency in 40-60 Hz (p_ws=0.002)	Amplitude of peak frequency in 40-60 Hz (p_ws=0.005)	Amplitude of peak frequency in 40-60 Hz (p_ws=0.01)	Amplitude of peak frequency in 40-60 Hz (p_ws=0.02)	Amplitude of peak frequency in 40-60 Hz (p_ws=0.05)	Amplitude of peak frequency in 40-60 Hz (p_ws=0.1)	Amplitude of peak frequency in 40-60 Hz (p_ws=0.2)	Amplitude of peak frequency in 40-60 Hz (p_ws=0.3)	Amplitude of peak frequency in 40-60 Hz (p_ws=0.4)	Amplitude of peak frequency in 40-60 Hz (p_ws=0.5)	Amplitude of peak frequency in 40-60 Hz (p_ws=0.6)	Amplitude of peak frequency in 40-60 Hz (p_ws=0.7)	Amplitude of peak frequency in 40-60 Hz (p_ws=0.8)	Amplitude of peak frequency in 40-60 Hz (p_ws=0.9)	Amplitude of peak frequency in 40-60 Hz (p_ws=1.0)	Average of weight of intraconnection from excitatory to excitatory neuron (p_ws=0.0
[truncated: 100 more rows]
[truncated: 175 more columns]

[truncated: 1 more sheets: Simulation (10)]
